# Supplementary material for: Physiological and transcriptomic analyses reveal the roles of secondary metabolism in the adaptive responses of Stylosanthes to manganese toxicity
Source: BMC Genomics. 2020 Dec 3;21:861. doi: 10.1186/s12864-020-07279-2 (PMC7713027; doi:10.1186/s12864-020-07279-2)
Supplement: Supplementary file 2 — Additional file 2: Table S1. Summary of stylo leave transcriptomes in control (5 μM) and Mn toxicity (400 μM) libraries. [file 12864_2020_7279_MOESM2_ESM.xls]

## Sheet: 1
Additional file 2: Table S1. Summary of stylo leave transcriptomes in control (5 μM) and Mn toxicity (400 μM) libraries.
Assembly summary	Control (5 μM)	Mn toxicity (400 μM)
Total number of clean reads	48428686	5.15536e+07
Total clean bases (bp)	7264302900	7733034400
Total number of transcripts	234557
Mean length of transcripts	1132.42
N50 of transcripts	1877
Total number of unigenes	102872
Mean length of unigenes	868.88
N50 of unigenes	1493
