# Supplementary material for: Physiological and transcriptomic analyses reveal the roles of secondary metabolism in the adaptive responses of Stylosanthes to manganese toxicity
Source: BMC Genomics. 2020 Dec 3;21:861. doi: 10.1186/s12864-020-07279-2 (PMC7713027; doi:10.1186/s12864-020-07279-2)
Supplement: Supplementary file 3 — Additional file 3: Table S2. Information of DEGs identified in stylo leaves subjected to control (5 μM) and Mn toxicity (400 μM) treatments. [file 12864_2020_7279_MOESM3_ESM.xls]

## Sheet: Sheet1
Additional file 3: Table S2. Information of DEGs identified in stylo leaves subjected to control (5 μM) and Mn toxicity (400 μM) treatments.
GeneID	Log2FoldChange	p Value	Up/Down	Significant	NT Description	NR Description	PFAM Description	eggNOG Description
TRINITY_DN43712_c0_g2	1.28312	0.00622617	up	yes	PREDICTED: Cicer arietinum alpha carbonic anhydrase 7-like (LOC101508748), mRNA	eukaryotic-type carbonic anhydrase [Medicago truncatula]	Eukaryotic-type carbonic anhydrase	Carbonic anhydrase
TRINITY_DN44310_c3_g2	2.24669	0.00808966	up	yes	Medicago truncatula pectinesterase/pectinesterase inhibitor, putative mRNA	PREDICTED: probable pectinesterase/pectinesterase inhibitor 41 [Glycine max]	Plant invertase/pectin methylesterase inhibitor	pectinesterase
TRINITY_DN46533_c4_g1	1.13136	5.23059e-16	up	yes	PREDICTED: Glycine max protein EIN4-like (LOC100811462), mRNA	PREDICTED: protein EIN4-like [Glycine max]	GAF domain	HisKA
TRINITY_DN42736_c0_g6	2.22782	0.00162512	up	yes	Cannabis sativa cultivar Carmagnola mitochondrion, complete genome	ATP synthase F0 subunit 6 (mitochondrion) [Nicotiana tabacum]	ATP synthase A chain	it plays a direct role in the translocation of protons across the membrane (By similarity)
TRINITY_DN46590_c1_g1	3.76031	0.00118714	up	yes	PREDICTED: Cicer arietinum microsomal glutathione S-transferase 3 (LOC101511246), mRNA	microsomal glutathione S-transferase, putative [Medicago truncatula]	MAPEG family	microsomal glutathione S-transferase
TRINITY_DN38501_c0_g1	1.17524	1.79032e-06	up	yes	PREDICTED: Cicer arietinum thiol protease aleurain-like (LOC101510518), mRNA	PREDICTED: thiol protease aleurain-like [Nelumbo nucifera]	Cathepsin propeptide inhibitor domain (I29)	cathepsin
TRINITY_DN32092_c0_g1	1.21231	0.00063613	up	yes	PREDICTED: Glycine max hexokinase-3-like (LOC100790064), mRNA	Hexokinase-3 [Glycine soja]	Hexokinase	hexokinase
TRINITY_DN38252_c0_g2	1.40843	2.48472e-14	up	yes	Arachis stenosperma clone AS1RN16F05 microsatellite sequence	PREDICTED: 60S acidic ribosomal protein P2-2-like [Nicotiana sylvestris]	60s Acidic ribosomal protein	Ribosomal protein
TRINITY_DN44765_c1_g1	-1.73121	0.000934555	down	yes	PREDICTED: Glycine max uncharacterized LOC100794895 (LOC100794895), mRNA	PREDICTED: probable cyclic nucleotide-gated ion channel 20, chloroplastic [Cicer arietinum]	Ion transport protein	Potassium voltage-gated channel, subfamily H (Eag-related), member
TRINITY_DN44120_c1_g3	1.32107	3.34717e-08	up	yes	PREDICTED: Glycine max uncharacterized LOC100527843 (LOC100527843), transcript variant X1, mRNA	hypothetical protein B456_001G108200 [Gossypium raimondii]	Ribosomal protein S8	One of the primary rRNA binding proteins, it binds directly to 16S rRNA central domain where it helps coordinate assembly of the platform of the 30S subunit (By similarity)
TRINITY_DN42629_c3_g1	-1.03	9.3555e-17	down	yes	PREDICTED: Glycine max ABC transporter B family member 13-like (LOC100788391), mRNA	ABC transporter B family member 13 [Glycine soja]	ABC transporter transmembrane region	(ABC) transporter
TRINITY_DN35502_c0_g2	1.34822	0.00591543	up	yes	Medicago truncatula laccase/diphenol oxidase family protein mRNA	laccase/diphenol oxidase family protein [Medicago truncatula]	Multicopper oxidase	Multicopper oxidase
TRINITY_DN34611_c0_g1	1.13525	0.00103228	up	yes	PREDICTED: Glycine max probable 1-deoxy-D-xylulose-5-phosphate synthase 2, chloroplastic (LOC100786607), mRNA	PREDICTED: probable 1-deoxy-D-xylulose-5-phosphate synthase 2, chloroplastic [Glycine max]	1-deoxy-D-xylulose-5-phosphate synthase	Catalyzes the acyloin condensation reaction between C atoms 2 and 3 of pyruvate and glyceraldehyde 3-phosphate to yield 1-deoxy-D-xylulose-5-phosphate (DXP) (By similarity)
TRINITY_DN44659_c0_g1	1.38787	7.20651e-18	up	yes	PREDICTED: Glycine max ABC transporter B family member 4-like (LOC100800034), mRNA	PREDICTED: ABC transporter B family member 21-like [Cicer arietinum]	ABC transporter transmembrane region	(ABC) transporter
TRINITY_DN46131_c0_g4	1.59039	3.84279e-06	up	yes	PREDICTED: Cicer arietinum acidic mammalian chitinase-like (LOC101501606), mRNA	glycoside hydrolase family 18 protein [Medicago truncatula]	Glycosyl hydrolases family 18	chitinase
TRINITY_DN47127_c3_g4	1.31587	1.96784e-10	up	yes	PREDICTED: Glycine max E3 ubiquitin-protein ligase ATL6 (LOC100810865), mRNA	RING-H2 zinc finger protein [Medicago truncatula]	Ring finger domain	zinc ion binding
TRINITY_DN45384_c0_g7	2.50714	0.00139476	up	yes	PREDICTED: Nicotiana tomentosiformis cytochrome P450 86B1-like (LOC104121451), mRNA	PREDICTED: alkane hydroxylase MAH1-like [Vigna radiata var. radiata]	Cytochrome P450	Cytochrome p450
TRINITY_DN30581_c0_g1	1.43726	9.52933e-13	up	yes	PREDICTED: Vigna radiata var. radiata glutaredoxin-C4 (LOC106761150), mRNA	Glutaredoxin-C4 [Glycine soja]	Glutaredoxin	Glutaredoxin
TRINITY_DN45354_c1_g5	2.39561	4.25435e-16	up	yes	PREDICTED: Jatropha curcas apolipoprotein D (LOC105633476), mRNA	Outer membrane lipoprotein blc [Glycine soja]	Lipocalin-like domain	Outer membrane lipoprotein
TRINITY_DN41861_c2_g2	2.17542	5.72459e-09	up	yes	Arachis hypogaea beta-amyrin 24-hydroxylase CYP93E4 mRNA, complete cds	beta-amyrin 24-hydroxylase CYP93E4 [Arachis hypogaea]	Cytochrome P450	Cytochrome p450
TRINITY_DN44186_c2_g2	-1.61506	0.0111704	down	yes	Medicago truncatula transporter ABC domain protein partial mRNA	transporter ABC domain protein [Medicago truncatula]	ABC transporter transmembrane region	(ABC) transporter
TRINITY_DN45384_c0_g8	-1.21474	0.0057299	down	yes	Medicago truncatula cytochrome P450 family protein partial mRNA	PREDICTED: alkane hydroxylase MAH1-like [Glycine max]	Cytochrome P450	Cytochrome p450
TRINITY_DN44748_c0_g1	2.51175	0.000195823	up	yes	PREDICTED: Glycine max protein O-glucosyltransferase 1-like (LOC100790123), mRNA	glycosyltransferase family 90 protein [Medicago truncatula]	Glycosyl transferase family 90	KDEL (Lys-Asp-Glu-Leu) containing
TRINITY_DN46714_c0_g1	1.32874	0.00732992	up	yes	Medicago truncatula cytochrome P450 family protein partial mRNA	cytochrome P450 family protein [Medicago truncatula]	Cytochrome P450	Cytochrome p450
TRINITY_DN42778_c0_g4	2.07708	0.00395077	up	yes	Pisum sativum mitochondrion cox2 gene for cytochrome oxidase subunit II	cytochrome c oxidase subunit 2, partial (mitochondrion) [Millettia pinnata]	Cytochrome C oxidase subunit II, transmembrane domain	Subunits I and II form the functional core of the enzyme complex. Electrons originating in cytochrome c are transferred via heme a and Cu(A) to the binuclear center formed by heme a3 and Cu(B) (By similarity)
TRINITY_DN44595_c1_g1	1.10676	0.0099437	up	yes	PREDICTED: Glycine max peroxidase 51 (LOC100815654), mRNA	hypothetical protein PHAVU_002G012300g [Phaseolus vulgaris]	Peroxidase	peroxidase
TRINITY_DN45384_c0_g4	1.5573	3.91175e-12	up	yes	Phaseolus vulgaris hypothetical protein (PHAVU_004G006300g) mRNA, complete cds	PREDICTED: alkane hydroxylase MAH1-like [Glycine max]	Cytochrome P450	Cytochrome p450
TRINITY_DN43328_c5_g4	-1.56372	7.22295e-05	down	yes	PREDICTED: Glycine max ABC transporter B family member 2-like (LOC100809752), mRNA	ABC transporter transmembrane region protein [Medicago truncatula]	ABC transporter transmembrane region	(ABC) transporter
TRINITY_DN46416_c1_g5	-1.39932	0.00243037	down	yes	Medicago truncatula pectinesterase/pectinesterase inhibitor mRNA	PREDICTED: pectinesterase-like [Glycine max]	Plant invertase/pectin methylesterase inhibitor	pectinesterase
TRINITY_DN41575_c1_g1	-1.32744	6.88152e-12	down	yes	PREDICTED: Glycine max cytochrome P450 78A5-like (LOC100811042), mRNA	hypothetical protein PHAVU_003G183100g [Phaseolus vulgaris]	Cytochrome P450	Cytochrome p450
TRINITY_DN47565_c1_g4	-1.35256	4.21356e-09	down	yes	Vigna angularis var. angularis DNA, scaffold: Scaffold_0024, complete sequence, cultivar: Shumari	leucine-rich receptor-like kinase family protein, putative [Medicago truncatula]	Leucine Rich repeat	Serine Threonine protein kinase
TRINITY_DN45121_c2_g3	1.4295	0.000170839	up	yes	PREDICTED: Glycine max laccase-4-like (LOC100796779), mRNA	PREDICTED: laccase-4-like [Glycine max]	Multicopper oxidase	Multicopper oxidase
TRINITY_DN46288_c0_g1	1.4788	2.7777e-08	up	yes	Medicago truncatula cytochrome P450 family 71 protein mRNA	PREDICTED: cytochrome P450 71A1-like [Cicer arietinum]	Cytochrome P450	Cytochrome p450
TRINITY_DN42703_c4_g3	1.83216	3.68462e-05	up	yes	Glycine max peroxidase 52-like (LOC100790279), mRNA	hypothetical protein VIGAN_02195000 [Vigna angularis var. angularis]	Peroxidase	peroxidase
TRINITY_DN46262_c0_g3	-1.01899	4.43203e-07	down	yes	PREDICTED: Glycine max 3-ketoacyl-CoA synthase 12-like (LOC100776947), mRNA	3-ketoacyl-CoA synthase-like protein [Medicago truncatula]	FAE1/Type III polyketide synthase-like protein	3-ketoacyl-coa synthase
TRINITY_DN41573_c0_g1	1.56968	2.29512e-05	up	yes	PREDICTED: Glycine max cytokinin dehydrogenase 3-like (LOC100816815), mRNA	hypothetical protein VIGAN_01487700 [Vigna angularis var. angularis]	FAD binding domain	FAD linked oxidase domain protein
TRINITY_DN46973_c1_g2	1.75284	1.00418e-10	up	yes	PREDICTED: Vigna radiata var. radiata peroxidase P7-like (LOC106756390), mRNA	PREDICTED: peroxidase P7-like [Glycine max]	Peroxidase	peroxidase
TRINITY_DN41570_c0_g3	1.39223	0.00436408	up	yes	Lotus japonicus clone JCVI-FLLj-6E11 unknown mRNA	C-4 methylsterol oxidase [Medicago truncatula]	Fatty acid hydroxylase superfamily	fatty acid hydroxylase
TRINITY_DN47004_c1_g1	1.38914	0.0063998	up	yes	Lotus japonicus cDNA, clone: LjFL1-042-AG12, HTC	PREDICTED: origin of replication complex subunit 6 [Vigna radiata var. radiata]	Origin recognition complex subunit 6 (ORC6)	Origin recognition complex subunit 6
TRINITY_DN44566_c1_g1	1.46149	0.00737095	up	yes	PREDICTED: Glycine max beta-glucosidase 11-like (LOC100781407), mRNA	Beta-glucosidase 11 [Glycine soja]	Glycosyl hydrolase family 1	beta-glucosidase
TRINITY_DN43545_c2_g1	1.05052	3.20112e-12	up	yes	PREDICTED: Vigna radiata var. radiata U2 small nuclear ribonucleoprotein B'' 2 (LOC106763965), mRNA	hypothetical protein PHAVU_008G251100g [Phaseolus vulgaris]	RNA recognition motif. (a.k.a. RRM, RBD, or RNP domain)	Small nuclear ribonucleoprotein
TRINITY_DN45983_c2_g3	2.92756	5.83272e-69	up	yes	Arachis hypogaea phosphoenolpyruvate carboxylase (PEPC) mRNA, complete cds	phosphoenolpyruvate carboxylase [Arachis hypogaea]	Phosphoenolpyruvate carboxylase	phosphoenolpyruvate carboxylase activity
TRINITY_DN41465_c2_g2	1.17571	1.8625e-16	up	yes	Phaseolus vulgaris hypothetical protein (PHAVU_002G321400g) mRNA, complete cds	40S ribosomal protein S2-4 [Medicago truncatula]	Ribosomal protein S5, N-terminal domain	Located at the back of the 30S subunit body where it stabilizes the conformation of the head with respect to the body (By similarity)
TRINITY_DN39563_c0_g1	1.11386	1.22402e-14	up	yes	PREDICTED: Glycine max 60S ribosomal protein L7-4-like (LOC100813342), transcript variant X1, mRNA	PREDICTED: 60S ribosomal protein L7-4-like isoform X1 [Glycine max]	Ribosomal L30 N-terminal domain	ribosomal large subunit biogenesis
TRINITY_DN45645_c2_g5	1.00659	6.28693e-06	up	yes	Lotus japonicus clone JCVI-FLLj-12I1 unknown mRNA	alternative oxidase 2b [Glycine max]	Alternative oxidase	alternative oxidase
TRINITY_DN44100_c4_g9	1.43365	0.00916794	up	yes	Medicago truncatula xyloglucan endotransglucosylase/hydrolase family protein mRNA	Putative xyloglucan endotransglucosylase/hydrolase protein 32 [Glycine soja]	Glycosyl hydrolases family 16	xyloglucan endotransglucosylase hydrolase protein
TRINITY_DN35566_c0_g1	-1.09483	4.22018e-12	down	yes	PREDICTED: Ricinus communis adenylyl-sulfate kinase 3 (LOC8262311), mRNA	adenylsulfate kinase, putative [Ricinus communis]	Adenylylsulphate kinase	Catalyzes the synthesis of activated sulfate (By similarity)
TRINITY_DN47752_c1_g4	1.18515	6.17721e-06	up	yes	PREDICTED: Glycine max ankyrin repeat, PH and SEC7 domain containing protein secG-like (LOC100798118), transcript variant X2, mRNA	PREDICTED: ankyrin-1 [Cicer arietinum]	Ankyrin repeats (3 copies)	Ankyrin Repeat
TRINITY_DN56239_c0_g1	1.11045	0.00741855	up	yes	PREDICTED: Cicer arietinum DNA primase small subunit-like (LOC101514366), transcript variant X3, mRNA	DNA primase isoform 1 [Theobroma cacao]	DNA primase small subunit	DNA primase is the polymerase that synthesizes small RNA primers for the Okazaki fragments on both template strands at replication forks during chromosomal DNA synthesis (By similarity)
TRINITY_DN26829_c0_g1	1.21643	0.00319836	up	yes	PREDICTED: Glycine max uncharacterized LOC100790415 (LOC100790415), misc_RNA	hypothetical protein GLYMA_05G173400 [Glycine max]	Cellulase (glycosyl hydrolase family 5)	Glycoside hydrolase Family 5
TRINITY_DN47128_c1_g2	1.23876	4.94235e-07	up	yes	Lotus japonicus cDNA, clone: LjFL1-040-CA01, HTC	PREDICTED: prostaglandin E synthase 2-like isoform X2 [Vigna radiata var. radiata]	Glutaredoxin	prostaglandin E synthase
TRINITY_DN42625_c4_g4	1.23881	0.0119076	up	yes	PREDICTED: Citrus sinensis uncharacterized LOC102620099 (LOC102620099), mRNA	PREDICTED: 50S ribosomal protein L23-like [Vigna radiata var. radiata]	Ribosomal protein L23	One of the early assembly proteins it binds 23S rRNA. One of the proteins that surrounds the polypeptide exit tunnel on the outside of the ribosome. Forms the main docking site for trigger factor binding to the ribosome (By similarity)
TRINITY_DN43938_c0_g2	2.28469	1.28938e-24	up	yes	PREDICTED: Glycine max poly [ADP-ribose] polymerase 2-A (LOC100814110), mRNA	Poly [ADP-ribose] polymerase 2 [Morus notabilis]	Poly(ADP-ribose) polymerase catalytic domain	Poly (ADP-ribose) polymerase
TRINITY_DN42059_c6_g4	1.07707	0.00355594	up	yes	Medicago truncatula receptor-like kinase plant-like protein, putative partial mRNA	hypothetical protein PHAVU_003G239500g [Phaseolus vulgaris]	Di-glucose binding within endoplasmic reticulum	Serine Threonine protein kinase
TRINITY_DN44609_c2_g2	-1.1105	8.12634e-05	down	yes	PREDICTED: Glycine max probable leucine-rich repeat receptor-like serine/threonine-protein kinase At3g14840 (LOC100785451), mRNA	LRR receptor-like kinase [Medicago truncatula]	Leucine Rich repeat	leucine Rich Repeat
TRINITY_DN32864_c0_g1	-1.08103	1.13586e-12	down	yes	PREDICTED: Glycine max ETHYLENE INSENSITIVE 3-like 3 protein (LOC100812970), mRNA	PREDICTED: ETHYLENE INSENSITIVE 3-like 3 protein [Cicer arietinum]	Ethylene insensitive 3	ethylene insensitive 3-like 3
TRINITY_DN45242_c1_g2	1.58133	0.000684673	up	yes	Lotus japonicus clone JCVI-FLLj-18B4 unknown mRNA	unknown [Lotus japonicus]	Pyridoxamine 5'-phosphate oxidase	Cellular Repressor of E1A-stimulated Genes
TRINITY_DN46458_c3_g1	1.39812	0.000801752	up	yes	PREDICTED: Glycine max thermospermine synthase ACAULIS5-like (LOC100781850), mRNA	hypothetical protein LR48_Vigan02g226800 [Vigna angularis]	Spermidine synthase tetramerisation domain	Catalyzes the production of spermidine from putrescine and decarboxylated S-adenosylmethionine (dcSAM), which serves as an aminopropyl donor (By similarity)
TRINITY_DN45713_c2_g1	-1.4486	2.73781e-06	down	yes	PREDICTED: Gossypium raimondii wall-associated receptor kinase-like 20 (LOC105804526), mRNA	PREDICTED: wall-associated receptor kinase-like 20 [Glycine max]	Wall-associated receptor kinase galacturonan-binding	Serine Threonine protein kinase
TRINITY_DN26754_c0_g1	1.92758	0.0114754	up	yes	PREDICTED: Glycine max origin of replication complex subunit 4-like (LOC100800582), mRNA	unknown [Glycine max]	AAA ATPase domain	Origin recognition complex subunit
TRINITY_DN33588_c0_g1	-1.43077	2.91248e-10	down	yes	PREDICTED: Glycine max alcohol-forming fatty acyl-CoA reductase (LOC100798338), mRNA	PREDICTED: alcohol-forming fatty acyl-CoA reductase [Glycine max]	NAD dependent epimerase/dehydratase family	fatty-acyl-CoA reductase (alcohol-forming) activity
TRINITY_DN47400_c1_g2	1.08723	0.00383109	up	yes	PREDICTED: Glycine max protein DETOXIFICATION 9-like (LOC100782561), transcript variant X1, mRNA	PREDICTED: protein DETOXIFICATION 9 isoform X1 [Glycine max]	MatE	Mate efflux family protein
TRINITY_DN28153_c0_g1	1.00429	1.84752e-09	up	yes	Lotus japonicus cDNA, clone: LjFL2-009-CE05, HTC	PREDICTED: 50S ribosomal protein L3-2, chloroplastic [Cicer arietinum]	Ribosomal protein L3	One of the primary rRNA binding proteins, it binds directly near the 3'-end of the 23S rRNA, where it nucleates assembly of the 50S subunit (By similarity)
TRINITY_DN43320_c2_g3	2.16258	8.24262e-19	up	yes	PREDICTED: Glycine max 2-aminoethanethiol dioxygenase-like (LOC100819405), transcript variant X1, mRNA	PREDICTED: plant cysteine oxidase 2-like [Cicer arietinum]	PCO_ADO	2-aminoethanethiol
TRINITY_DN44699_c1_g13	1.4794	7.97594e-07	up	yes	Glycine soja tau class glutathione S-transferase (GST13) mRNA, complete cds	glutathione S-transferase GST 13 [Glycine max]	Glutathione S-transferase, C-terminal domain	glutathione Stransferase
TRINITY_DN39709_c1_g1	1.23585	4.23225e-21	up	yes	PREDICTED: Glycine max glucose-6-phosphate 1-dehydrogenase, chloroplastic-like (LOC100793694), mRNA	hypothetical protein VIGAN_04019600 [Vigna angularis var. angularis]	Glucose-6-phosphate dehydrogenase, NAD binding domain	Glucose-6-phosphate 1-dehydrogenase
TRINITY_DN45315_c2_g1	-1.38658	1.83633e-05	down	yes	PREDICTED: Glycine max G-type lectin S-receptor-like serine/threonine-protein kinase At4g27290 (LOC100804024), transcript variant X2, mRNA	PREDICTED: G-type lectin S-receptor-like serine/threonine-protein kinase At4g27290 isoform X2 [Glycine max]	D-mannose binding lectin	Serine Threonine protein kinase
TRINITY_DN44024_c0_g1	1.24899	0.000198647	up	yes	PREDICTED: Fragaria vesca subsp. vesca probable pyridoxal 5'-phosphate synthase subunit PDX1 (LOC101293378), mRNA	putative pyridoxal biosynthesis protein [Morus notabilis]	SOR/SNZ family	Involved in the production of pyridoxal phosphate, probably by incorporating ammonia into the pyridine ring (By similarity)
TRINITY_DN45368_c4_g1	-1.20707	2.71763e-12	down	yes	PREDICTED: Cicer arietinum cytokinin dehydrogenase 6-like (LOC101493924), mRNA	hypothetical protein GLYMA_12G011400 [Glycine max]	FAD binding domain	FAD linked oxidase domain protein
TRINITY_DN44097_c0_g2	1.73629	3.49008e-06	up	yes	PREDICTED: Glycine max probable ribosome biogenesis protein RLP24 (LOC100778077), mRNA	PREDICTED: probable ribosome biogenesis protein RLP24 [Glycine max]	Ribosomal protein L24e	Ribosomal protein
TRINITY_DN44914_c1_g2	1.04723	4.85244e-05	up	yes	PREDICTED: Cicer arietinum putative RING-H2 finger protein ATL21B (LOC101497311), transcript variant X2, mRNA	PREDICTED: RING-H2 finger protein ATL20-like [Vigna radiata var. radiata]	Wall-associated receptor kinase galacturonan-binding	zinc ion binding
TRINITY_DN38825_c0_g2	1.16753	5.80829e-08	up	yes	PREDICTED: Glycine max 60S ribosomal protein L18-2 (LOC100813255), mRNA	PREDICTED: 60S ribosomal protein L18-3 [Cucumis melo]	Ribosomal protein 60S L18 and 50S L18e	Ribosomal protein
TRINITY_DN46869_c0_g1	-1.00519	0.011006	down	yes	Theobroma cacao Receptor-like kinase in in flowers 3 (TCM_004486) mRNA, complete cds	PREDICTED: probable LRR receptor-like serine/threonine-protein kinase RKF3 [Cicer arietinum]	Protein kinase domain	Serine Threonine protein kinase
TRINITY_DN58492_c0_g1	1.9	0.000782879	up	yes	PREDICTED: Glycine max laccase-17-like (LOC100777925), mRNA	hypothetical protein PHAVU_008G119000g [Phaseolus vulgaris]	Multicopper oxidase	Multicopper oxidase
TRINITY_DN45587_c4_g1	1.18312	2.87291e-10	up	yes	PREDICTED: Glycine max aldehyde dehydrogenase family 2 member B7, mitochondrial-like (LOC100777399), mRNA	PREDICTED: aldehyde dehydrogenase family 2 member B7, mitochondrial-like [Glycine max]	Aldehyde dehydrogenase family	Dehydrogenase
TRINITY_DN28263_c0_g1	1.76745	5.70229e-07	up	yes	PREDICTED: Vigna radiata var. radiata mitochondrial outer membrane protein porin 2-like (LOC106764101), mRNA	unknown [Glycine max]	Eukaryotic porin	voltage-dependent anion channel
TRINITY_DN42810_c2_g2	-1.24152	1.89596e-05	down	yes	PREDICTED: Glycine max probable polyamine oxidase 4 (LOC100806878), transcript variant X3, mRNA	hypothetical protein GLYMA_02G240000 [Glycine max]	Flavin containing amine oxidoreductase	amine oxidase
TRINITY_DN46146_c4_g1	1.59379	0.000115388	up	yes	PREDICTED: Glycine max tonoplast dicarboxylate transporter-like (LOC100808680), mRNA	tonoplast dicarboxylate transporter-like protein [Medicago truncatula]	Sodium:sulfate symporter transmembrane region	Transporter
TRINITY_DN41365_c0_g1	1.2809	1.33879e-11	up	yes	PREDICTED: Glycine max histone H4 (LOC100800769), mRNA	histone H4 [Zea mays]	Centromere kinetochore component CENP-T histone fold	Core component of nucleosome. Nucleosomes wrap and compact DNA into chromatin, limiting DNA accessibility to the cellular machineries which require DNA as a template. Histones thereby play a central role in transcription regulation, DNA repair, DNA replication and chromosomal stability. DNA accessibility is regulated via a complex set of post-translational modifications of histones, also called h…
TRINITY_DN47821_c1_g1	1.08444	4.69546e-09	up	yes	Glycine max Pti1 kinase-like protein (PTI1A), mRNA	Pti1 kinase-like protein [Glycine max]	Protein kinase domain	Serine Threonine protein kinase
TRINITY_DN42475_c0_g1	1.18835	5.34527e-09	up	yes	PREDICTED: Cicer arietinum replication factor C subunit 2 (LOC101496446), mRNA	PREDICTED: replication factor C subunit 2 [Cicer arietinum]	ATPase family associated with various cellular activities (AAA)	DNA polymerase III subunit delta'
TRINITY_DN41465_c2_g3	1.19174	2.61409e-17	up	yes	PREDICTED: Cicer arietinum 40S ribosomal protein S2-3-like (LOC101493001), mRNA	40S ribosomal protein S2-4 [Medicago truncatula]	Ribosomal protein S5, N-terminal domain	Located at the back of the 30S subunit body where it stabilizes the conformation of the head with respect to the body (By similarity)
TRINITY_DN41754_c5_g8	-1.65262	1.6867e-27	down	yes	Lotus japonicus genomic DNA, chromosome 4, clone: LjT09I17, TM0026, complete sequence	hypothetical protein LR48_Vigan09g207300 [Vigna angularis]	Phosphoadenosine phosphosulfate reductase family	Reduction of activated sulfate into sulfite (By similarity)
TRINITY_DN44430_c0_g3	1.1649	0.00982455	up	yes	PREDICTED: Cicer arietinum AP-1 complex subunit sigma-2-like (LOC101513558), mRNA	PREDICTED: AP-1 complex subunit sigma-2-like [Cicer arietinum]	Clathrin adaptor complex small chain	Adaptor-related protein complex
TRINITY_DN45421_c1_g1	1.11406	0.000195625	up	yes	Glycine max prolyl 4-hydroxylase subunit alpha-1-like (LOC100775302), mRNA	Prolyl 4-hydroxylase subunit alpha-1 [Glycine soja]	2OG-Fe(II) oxygenase superfamily	prolyl 4-hydroxylase
TRINITY_DN38400_c1_g1	1.55027	3.92899e-11	up	yes	PREDICTED: Glycine max sphingosine kinase 1-like (LOC100798935), transcript variant X1, mRNA	PREDICTED: sphingosine kinase 1-like isoform X1 [Glycine max]	Diacylglycerol kinase catalytic domain	diacylglycerol kinase
TRINITY_DN41054_c0_g2	-1.18891	4.77623e-14	down	yes	PREDICTED: Glycine max magnesium-chelatase subunit ChlH, chloroplastic (LOC100806079), mRNA	Magnesium-chelatase subunit H [Glycine soja]	Domain of unknown function (DUF3479)	cobaltochelatase, cobn subunit
TRINITY_DN44238_c2_g3	-1.26033	1.16137e-18	down	yes	Phaseolus vulgaris hypothetical protein (PHAVU_007G142900g) mRNA, complete cds	hypothetical protein LR48_Vigan04g258400, partial [Vigna angularis]	tRNA synthetases class II (A)	Catalyzes the attachment of alanine to tRNA(Ala) in a two-step reaction alanine is first activated by ATP to form Ala- AMP and then transferred to the acceptor end of tRNA(Ala). Also edits incorrectly charged Ser-tRNA(Ala) and Gly-tRNA(Ala) via its editing domain (By similarity)
TRINITY_DN46086_c0_g6	-1.03031	1.34601e-05	down	yes	PREDICTED: Glycine max regulatory-associated protein of TOR 1-like (LOC100777178), mRNA	hypothetical protein CISIN_1g0006811mg, partial [Citrus sinensis]	Raptor N-terminal CASPase like domain	regulatory associated protein of MTOR
TRINITY_DN43262_c0_g1	1.28263	9.1328e-06	up	yes	PREDICTED: Glycine max MATH domain and coiled-coil domain-containing protein At3g58270-like (LOC102664376), transcript variant X2, misc_RNA	PREDICTED: MATH domain and coiled-coil domain-containing protein At3g58270-like [Glycine max]	MATH domain	ubiquitin carboxyl-terminal hydrolase
TRINITY_DN34513_c0_g1	2.33987	0.000988311	up	yes	PREDICTED: Glycine max probable inactive receptor kinase At4g23740 (LOC100810095), mRNA	PREDICTED: probable inactive receptor kinase At4g23740 [Glycine max]	Leucine rich repeat N-terminal domain	Leucine rich repeat N-terminal domain
TRINITY_DN37612_c0_g1	1.0014	0.0066929	up	yes	Phaseolus vulgaris hypothetical protein (PHAVU_006G175200g) mRNA, complete cds	hypothetical protein LR48_Vigan09g233300 [Vigna angularis]	PCO_ADO	2-aminoethanethiol
TRINITY_DN47638_c0_g6	2.73864	0.000321887	up	yes	Vigna angularis var. angularis DNA, chromosome 7, almost complete sequence, cultivar: Shumari	unknown [Glycine max]	ZIP Zinc transporter	zinc transporter
TRINITY_DN37856_c0_g1	1.13287	1.48411e-05	up	yes	Glycine max cDNA, clone: GMFL01-26-P20	hypothetical protein PHAVU_006G008700g [Phaseolus vulgaris]	Ribosomal protein S19e	Ribosomal protein
TRINITY_DN52528_c0_g1	1.18539	1.93957e-11	up	yes	Lotus japonicus cDNA, clone: LjFL1-047-AH03, HTC	PREDICTED: 50S ribosomal protein L25 [Glycine max]	Ribosomal L25p family	This is one of the proteins that binds to the 5S RNA in the ribosome where it forms part of the central protuberance (By similarity)
TRINITY_DN47111_c1_g7	1.39708	0.0087976	up	yes	Phaseolus vulgaris hypothetical protein (PHAVU_008G028900g) mRNA, complete cds	PREDICTED: UDP-arabinopyranose mutase 1-like [Glycine max]	Reversibly glycosylated polypeptide	reversibly glycosylated polypeptide
TRINITY_DN45755_c3_g7	1.23445	2.45075e-12	up	yes	PREDICTED: Elaeis guineensis ethylene-responsive transcription factor ERF069-like (LOC105046008), mRNA	PREDICTED: pathogenesis-related genes transcriptional activator PTI6-like [Cicer arietinum]	AP2 domain	Pathogenesis-related genes transcriptional activator
TRINITY_DN45434_c0_g1	1.09086	2.58053e-14	up	yes	Phaseolus vulgaris hypothetical protein (PHAVU_002G096900g) mRNA, complete cds	PREDICTED: calcyclin-binding protein-like [Cicer arietinum]	Siah interacting protein, N terminal	calcyclin binding protein
TRINITY_DN41834_c0_g6	1.58447	0.00145069	up	yes	PREDICTED: Oryza brachyantha ubiquitin-40S ribosomal protein S27a (LOC102702095), mRNA	Ubiquitin/40S ribosomal protein S27a fusion [Klebsormidium flaccidum]	Ubiquitin family	ubiquitin
TRINITY_DN42798_c4_g3	-1.66949	1.35617e-13	down	yes	PREDICTED: Glycine max prolyl endopeptidase (LOC100812955), mRNA	PREDICTED: prolyl endopeptidase [Glycine max]	Prolyl oligopeptidase, N-terminal beta-propeller domain	prolyl oligopeptidase
TRINITY_DN44639_c3_g11	2.11407	8.28422e-12	up	yes	PREDICTED: Cicer arietinum probable glutathione S-transferase (LOC101514835), mRNA	glutathione S-transferase [Caragana korshinskii]	Glutathione S-transferase, N-terminal domain	glutathione Stransferase
TRINITY_DN32233_c0_g2	1.0344	3.48005e-06	up	yes	Lotus japonicus clone JCVI-FLLj-11M16 unknown mRNA	PREDICTED: U6 snRNA-associated Sm-like protein LSm2 [Vitis vinifera]	LSM domain	small nuclear ribonucleoprotein
TRINITY_DN47765_c1_g4	-1.01319	7.6725e-07	down	yes	Arachis hypogaea plda1 gene for phospholipase D alpha 1, complete cds	phospholipase D alpha 1 [Arachis hypogaea]	C2 domain	Catalyzes the reversible phosphatidyl group transfer from one phosphatidylglycerol molecule to another to form cardiolipin (CL) (diphosphatidylglycerol) and glycerol (By similarity)
TRINITY_DN44607_c1_g3	1.02001	8.06814e-05	up	yes	PREDICTED: Glycine max syntaxin-121-like (LOC100793347), mRNA	syntaxin of plants 122 protein [Medicago truncatula]	Syntaxin	SYNtaxin
TRINITY_DN35824_c0_g1	1.02243	0.00579764	up	yes	PREDICTED: Cicer arietinum ubiquitin-conjugating enzyme E2 20-like (LOC101501444), mRNA	PREDICTED: ubiquitin-conjugating enzyme E2 20-like [Cicer arietinum]	Ubiquitin-conjugating enzyme	ubiquitin-conjugating enzyme
TRINITY_DN43430_c0_g1	1.25014	7.12707e-07	up	yes	PREDICTED: Vigna radiata var. radiata kynurenine formamidase-like (LOC106769661), transcript variant X2, mRNA	putative cyclase family protein [Arachis hypogaea]	Putative cyclase	Cyclase family
TRINITY_DN45338_c2_g4	-1.24962	5.50438e-25	down	yes	PREDICTED: Glycine max uncharacterized LOC100800604 (LOC100800604), transcript variant X3, mRNA	PREDICTED: uncharacterized protein LOC100800604 [Glycine max]	Regulator of chromosome condensation (RCC1) repeat	ubiquitin protein ligase
TRINITY_DN42800_c5_g6	2.76333	1.53361e-79	up	yes	Arachis hypogaea phosphoenolpyruvate carboxylase (PEPC) mRNA, complete cds	phosphoenolpyruvate carboxylase [Arachis hypogaea]	Phosphoenolpyruvate carboxylase	phosphoenolpyruvate carboxylase activity
TRINITY_DN44189_c2_g1	-1.00168	5.88844e-08	down	yes	Populus trichocarpa hypothetical protein (POPTR_0013s05980g) mRNA, complete cds	PREDICTED: ammonium transporter 3 member 2-like [Glycine max]	Ammonium Transporter Family	ammonium Transporter
TRINITY_DN46471_c2_g11	-4.15495	0.00857124	down	yes	Phyllostachys edulis cDNA clone: bphylf031d16, full insert sequence	ribosomal protein 60S [Coccomyxa subellipsoidea C-169]	60s Acidic ribosomal protein	Ribosomal protein
TRINITY_DN47490_c1_g1	-1.70961	1.00634e-07	down	yes	PREDICTED: Glycine max pectinesterase 31-like (LOC100810259), mRNA	PREDICTED: pectinesterase 31 [Cicer arietinum]	Pectinesterase	pectinesterase
TRINITY_DN29533_c0_g1	-1.01044	2.00274e-19	down	yes	PREDICTED: Glycine max aspartic proteinase PCS1-like (LOC100806624), misc_RNA	PREDICTED: aspartic proteinase PCS1-like [Glycine max]	Xylanase inhibitor N-terminal	aspartic
TRINITY_DN45145_c0_g2	1.03732	0.0015644	up	yes	PREDICTED: Cicer arietinum DNA replication licensing factor MCM5 (LOC101502490), mRNA	PREDICTED: DNA replication licensing factor MCM5 [Cicer arietinum]	MCM N-terminal domain	dna replication licensing factor
TRINITY_DN22442_c0_g1	1.07008	0.000687139	up	yes	PREDICTED: Vigna radiata var. radiata DNA-directed RNA polymerases II, IV and V subunit 9A (LOC106760224), mRNA	PREDICTED: DNA-directed RNA polymerases II, IV and V subunit 9A [Vitis vinifera]	RNA polymerases M/15 Kd subunit	DNA-dependent RNA polymerase catalyzes the transcription of DNA into RNA using the four ribonucleoside triphosphates as substrates (By similarity)
TRINITY_DN44603_c2_g4	-1.21	2.39569e-21	down	yes	PREDICTED: Glycine max probable alpha,alpha-trehalose-phosphate synthase [UDP-forming] 9 (LOC100812031), transcript variant X1, mRNA	PREDICTED: probable alpha,alpha-trehalose-phosphate synthase [UDP-forming] 9 isoform X1 [Glycine max]	Glycosyltransferase family 20	synthase
TRINITY_DN44854_c0_g3	4.37881	2.15918e-32	up	yes	Glycine max tau class glutathione S-transferase (GSTU28) mRNA, complete cds	tau class glutathione S-transferase [Glycine max]	Glutathione S-transferase, N-terminal domain	glutathione Stransferase
TRINITY_DN45050_c0_g1	-1.17613	1.42084e-06	down	yes	PREDICTED: Glycine max phosphatidylinositol 4-phosphate 5-kinase 7 (LOC100794706), transcript variant X2, mRNA	hypothetical protein PHAVU_006G214700g [Phaseolus vulgaris]	MORN repeat	whole genome shotgun sequence
TRINITY_DN42089_c2_g4	1.09257	1.9402e-08	up	yes	Glycine max cDNA, clone: GMFL01-13-N07	PREDICTED: 60S ribosomal protein L19-1-like [Cucumis melo]	Ribosomal protein L19e	ribosomal protein L19
TRINITY_DN42203_c0_g5	1.0103	3.89821e-10	up	yes	Arachis hypogaea 40S ribosomal protein S3 mRNA, complete cds	40S ribosomal protein S3 [Arachis hypogaea]	KH domain	Binds the lower part of the 30S subunit head. Binds mRNA in the 70S ribosome, positioning it for translation (By similarity)
TRINITY_DN45697_c3_g5	1.56087	4.17301e-08	up	yes	PREDICTED: Glycine max probable receptor-like protein kinase At1g67000 (LOC100781977), mRNA	Putative receptor-like protein kinase [Glycine soja]	Wall-associated receptor kinase C-terminal	Serine Threonine protein kinase
TRINITY_DN1309_c0_g1	1.54273	7.2355e-06	up	yes	Glycine max uncharacterized LOC100306197 (LOC100306197), mRNA	PREDICTED: replication protein A 14 kDa subunit B-like [Glycine max]	Replication factor A protein 3	DNA replication
TRINITY_DN46519_c0_g1	1.65299	0.0108566	up	yes	Medicago truncatula synaptobrevin-like protein mRNA	PREDICTED: vesicle-associated membrane protein 722-like [Glycine max]	Regulated-SNARE-like domain	Vesicle-associated membrane protein
TRINITY_DN43725_c0_g2	1.36859	0.00324924	up	yes	PREDICTED: Glycine max probable inorganic phosphate transporter 1-7-like (LOC100803626), transcript variant X1, mRNA	probable inorganic phosphate transporter 1-7-like [Glycine max]	Sugar (and other) transporter	phosphate transporter
TRINITY_DN41958_c0_g2	1.40072	3.57429e-10	up	yes	PREDICTED: Cicer arietinum aldehyde dehydrogenase family 3 member H1 (LOC101515558), mRNA	PREDICTED: aldehyde dehydrogenase family 3 member H1 [Cicer arietinum]	Aldehyde dehydrogenase family	Dehydrogenase
TRINITY_DN44399_c3_g4	1.93556	0.0094586	up	yes	PREDICTED: Glycine max O-acyltransferase WSD1-like (LOC100782384), mRNA	PREDICTED: O-acyltransferase WSD1-like [Glycine max]	Wax ester synthase-like Acyl-CoA acyltransferase domain	O-acyltransferase (WSD1-like) family protein
TRINITY_DN43541_c2_g1	1.01571	3.78979e-06	up	yes	Glycine max uncharacterized LOC100527828 (LOC100527828), mRNA	PREDICTED: two-component response regulator ARR17 isoform X2 [Cicer arietinum]	Response regulator receiver domain	Transcription factor
TRINITY_DN46617_c1_g4	1.35886	1.24049e-11	up	yes	PREDICTED: Cicer arietinum 60S ribosomal protein L22-2 (LOC101494664), mRNA	60S ribosomal protein L22-1 [Populus trichocarpa]	Ribosomal L22e protein family	Ribosomal protein
TRINITY_DN41948_c1_g3	1.30668	0.000503094	up	yes	Medicago truncatula potassium transporter-like protein partial mRNA	PREDICTED: potassium transporter 5 isoform X1 [Vitis vinifera]	K+ potassium transporter	Transport of potassium into the cell (By similarity)
TRINITY_DN45912_c0_g3	1.02915	0.000156387	up	yes	Medicago truncatula cinnamyl alcohol dehydrogenase-like protein partial mRNA	PREDICTED: probable cinnamyl alcohol dehydrogenase 1 [Glycine max]	Alcohol dehydrogenase GroES-like domain	alcohol dehydrogenase
TRINITY_DN37518_c0_g1	1.1677	0.000125872	up	yes	Astragalus membranaceus mevalonate diphosphate decarboxylase mRNA, complete cds	PREDICTED: diphosphomevalonate decarboxylase [Glycine max]	GHMP kinases N terminal domain	Diphosphomevalonate decarboxylase
TRINITY_DN45667_c0_g8	1.69094	0.00368475	up	yes	PREDICTED: Cicer arietinum wall-associated receptor kinase-like 20 (LOC101489969), mRNA	protein kinase-related protein precursor [Glycine max]	Wall-associated receptor kinase galacturonan-binding	Serine Threonine protein kinase
TRINITY_DN44318_c0_g1	1.24895	0.00813068	up	yes	PREDICTED: Brachypodium distachyon histone-lysine N-methyltransferase, H3 lysine-9 specific SUVH6-like (LOC100840833), transcript variant X3, mRNA	PREDICTED: histone-lysine N-methyltransferase, H3 lysine-9 specific SUVH5-like [Glycine max]	SAD/SRA domain	Histone-lysine N-methyltransferase
TRINITY_DN44592_c0_g6	-1.62344	2.61654e-22	down	yes	PREDICTED: Prunus mume acetyl-coenzyme A carboxylase carboxyl transferase subunit alpha, chloroplastic-like (LOC103331889), mRNA	PREDICTED: acetyl-coenzyme A carboxylase carboxyl transferase subunit alpha, chloroplastic-like [Prunus mume]	Acetyl co-enzyme A carboxylase carboxyltransferase alpha subunit	Component of the acetyl coenzyme A carboxylase (ACC) complex. First, biotin carboxylase catalyzes the carboxylation of biotin on its carrier protein (BCCP) and then the CO(2) group is transferred by the carboxyltransferase to acetyl-CoA to form malonyl-CoA (By similarity)
TRINITY_DN26977_c0_g2	1.18771	6.38149e-09	up	yes	Glycine max uncharacterized LOC100305815 (LOC100305815), mRNA	PREDICTED: glycine cleavage system H protein 2, mitochondrial-like [Vigna radiata var. radiata]	Glycine cleavage H-protein	The glycine cleavage system catalyzes the degradation of glycine. The H protein shuttles the methylamine group of glycine from the P protein to the T protein (By similarity)
TRINITY_DN50412_c0_g1	-1.35247	4.20089e-05	down	yes	PREDICTED: Glycine max probable pectinesterase 67 (LOC100792967), mRNA	PREDICTED: probable pectinesterase 67 [Cicer arietinum]	Pectinesterase	pectinesterase
TRINITY_DN25983_c0_g1	1.51948	0.00025827	up	yes	PREDICTED: Glycine max DNA repair protein RAD51 homolog A (LOC100820307), mRNA	hypothetical protein PHAVU_003G126800g [Phaseolus vulgaris]	Helix-hairpin-helix domain	Can catalyze the hydrolysis of ATP in the presence of single-stranded DNA, the ATP-dependent uptake of single-stranded DNA by duplex DNA, and the ATP-dependent hybridization of homologous single-stranded DNAs. It interacts with LexA causing its activation and leading to its autocatalytic cleavage (By similarity)
TRINITY_DN43159_c0_g1	1.03368	1.19759e-05	up	yes	PREDICTED: Sesamum indicum senescence-specific cysteine protease SAG39-like (LOC105167864), mRNA	PREDICTED: senescence-specific cysteine protease SAG39-like [Sesamum indicum]	Papain family cysteine protease	cathepsin
TRINITY_DN46339_c1_g1	1.0367	1.01342e-10	up	yes	Lotus japonicus clone JCVI-FLLj-11B4 unknown mRNA	clathrin adaptor complex small chain [Medicago truncatula]	Clathrin adaptor complex small chain	Adaptor-related protein complex
TRINITY_DN42568_c0_g4	3.37603	0.00214644	up	yes	PREDICTED: Prunus mume 2-oxoglutarate dehydrogenase, mitochondrial-like (LOC103332610), mRNA	PREDICTED: 2-oxoglutarate dehydrogenase, mitochondrial-like [Nelumbo nucifera]	Dehydrogenase E1 component	2-oxoglutarate dehydrogenase, E1
TRINITY_DN41365_c0_g10	1.01517	2.31745e-07	up	yes	PREDICTED: Glycine max histone H4 (LOC100778317), mRNA	Histone core [Cynara cardunculus var. scolymus]	Centromere kinetochore component CENP-T histone fold	Core component of nucleosome. Nucleosomes wrap and compact DNA into chromatin, limiting DNA accessibility to the cellular machineries which require DNA as a template. Histones thereby play a central role in transcription regulation, DNA repair, DNA replication and chromosomal stability. DNA accessibility is regulated via a complex set of post-translational modifications of histones, also called h…
TRINITY_DN47701_c1_g7	5.60912	0.00174104	up	yes	Lotus japonicus clone JCVI-FLLj-1F24 unknown mRNA	PREDICTED: glutathione S-transferase GST 9 isoform X1 [Glycine max]	Glutathione S-transferase, N-terminal domain	glutathione Stransferase
TRINITY_DN25652_c0_g1	1.19026	0.000301172	up	yes	Medicago truncatula DNA-directed RNA polymerase subunit mRNA	PREDICTED: DNA-directed RNA polymerases II, IV and V subunit 9A [Nelumbo nucifera]	RNA polymerases M/15 Kd subunit	DNA-dependent RNA polymerase catalyzes the transcription of DNA into RNA using the four ribonucleoside triphosphates as substrates (By similarity)
TRINITY_DN47255_c2_g1	-1.27612	0.000219722	down	yes	Phaseolus vulgaris hypothetical protein (PHAVU_008G014900g) mRNA, complete cds	tonoplast intrinsic protein [Medicago truncatula]	Major intrinsic protein	Channel that permits osmotically driven movement of water in both directions. It is involved in the osmoregulation and in the maintenance of cell turgor during volume expansion in rapidly growing cells. It mediates rapid entry or exit of water in response to abrupt changes in osmolarity (By similarity)
TRINITY_DN45392_c1_g4	1.60017	0.000512551	up	yes	PREDICTED: Glycine max pectate lyase-like (LOC100794814), mRNA	hypothetical protein PHAVU_004G059200g [Phaseolus vulgaris]	Pectate lyase	pectate lyase activity
TRINITY_DN46339_c3_g1	1.902	1.52753e-07	up	yes	PREDICTED: Glycine max reticuline oxidase-like protein (LOC102662170), mRNA	FAD-binding berberine family protein [Medicago truncatula]	FAD binding domain	FAD linked oxidase domain protein
TRINITY_DN45473_c0_g3	1.18111	9.34703e-07	up	yes	Vigna angularis var. angularis DNA, chromosome 5, almost complete sequence, cultivar: Shumari	PREDICTED: 60S ribosomal protein L26-1-like [Glycine max]	Ribosomal proteins L26 eukaryotic, L24P archaeal	One of the proteins that surrounds the polypeptide exit tunnel on the outside of the subunit (By similarity)
TRINITY_DN35622_c0_g1	1.55461	6.83124e-20	up	yes	Vigna angularis var. angularis DNA, chromosome 8, almost complete sequence, cultivar: Shumari	hypothetical protein PHAVU_007G127800g [Phaseolus vulgaris]	AP2 domain	Transcription factor
TRINITY_DN30804_c0_g1	1.29685	3.41238e-14	up	yes	Phaseolus vulgaris hypothetical protein (PHAVU_010G033200g) mRNA, complete cds	uncharacterized protein LOC100527036 [Glycine max]	Ribosomal S17	Ribosomal protein
TRINITY_DN43771_c1_g6	1.24683	2.32089e-13	up	yes	Phaseolus vulgaris hypothetical protein (PHAVU_010G024600g) mRNA, complete cds	PREDICTED: 40S ribosomal protein S8-like [Vigna radiata var. radiata]	Ribosomal protein S8e	40S ribosomal protein S8
TRINITY_DN8094_c0_g1	1.02884	5.88515e-15	up	yes	Lotus japonicus cDNA, clone: LjFL2-015-BC09, HTC	PREDICTED: protein STRICTOSIDINE SYNTHASE-LIKE 10-like [Glycine max]	SMP-30/Gluconolaconase/LRE-like region	SMP-30 gluconolaconase LRE domain protein
TRINITY_DN26757_c0_g1	2.92247	2.14688e-07	up	yes	PREDICTED: Glycine max bifunctional 3-dehydroquinate dehydratase/shikimate dehydrogenase, chloroplastic-like (LOC100780449), transcript variant X1, mRNA	PREDICTED: bifunctional 3-dehydroquinate dehydratase/shikimate dehydrogenase, chloroplastic-like isoform X1 [Glycine max]	Type I 3-dehydroquinase	shikimate dehydrogenase
TRINITY_DN41889_c4_g7	2.68268	0.000902772	up	yes	PREDICTED: Glycine max GDP-mannose transporter GONST2-like (LOC100785777), transcript variant X2, mRNA	PREDICTED: GDP-mannose transporter GONST2 [Cicer arietinum]	Triose-phosphate Transporter family	Solute carrier family 35
TRINITY_DN39820_c1_g3	1.19426	4.31577e-10	up	yes	Lotus japonicus cDNA, clone: LjFL1-030-CH08, HTC	unnamed protein product [Coffea canephora]	Ribosomal proteins 50S-L15, 50S-L18e, 60S-L27A	Binds to the 23S rRNA (By similarity)
TRINITY_DN45262_c1_g1	1.74191	1.11877e-15	up	yes	Lotus japonicus clone JCVI-FLLj-7H9 unknown mRNA	uncharacterized protein LOC100305515 [Glycine max]	Ribosomal protein L7Ae/L30e/S12e/Gadd45 family	(ribosomal) protein
TRINITY_DN44512_c3_g1	1.45376	2.81535e-13	up	yes	PREDICTED: Vigna radiata var. radiata glutathione S-transferase L3 (LOC106757973), mRNA	hypothetical protein VIGAN_04324400 [Vigna angularis var. angularis]	Glutathione S-transferase, N-terminal domain	glutathione Stransferase
TRINITY_DN39405_c0_g1	-1.14053	7.86669e-11	down	yes	PREDICTED: Glycine max sucrose transporter (SUT1), mRNA	PREDICTED: sucrose transport protein-like [Cicer arietinum]	MFS/sugar transport protein	solute carrier family 45 member
TRINITY_DN42266_c0_g1	2.77722	1.99773e-06	up	yes	PREDICTED: Glycine max pyruvate decarboxylase 2 (LOC100787315), mRNA	Thiamine pyrophosphate dependent pyruvate decarboxylase family protein [Theobroma cacao]	Thiamine pyrophosphate enzyme, N-terminal TPP binding domain	Pyruvate decarboxylase
TRINITY_DN41575_c6_g8	-2.42303	2.97701e-24	down	yes	PREDICTED: Glycine max cytochrome P450 78A5-like (LOC100784757), mRNA	cytochrome P450 family 78 protein [Medicago truncatula]	Cytochrome P450	Cytochrome p450
TRINITY_DN42097_c5_g3	1.4604	0.00569699	up	yes	PREDICTED: Glycine max caffeoylshikimate esterase-like (LOC100779488), mRNA	monoglyceride lipase [Medicago truncatula]	Serine aminopeptidase, S33	alpha beta hydrolase fold
TRINITY_DN43645_c1_g2	1.04291	0.00309946	up	yes	PREDICTED: Glycine max cysteine-rich receptor-like protein kinase 26 (LOC102662291), mRNA	PREDICTED: cysteine-rich receptor-like protein kinase 26 [Glycine max]	Salt stress response/antifungal	Serine Threonine protein kinase
TRINITY_DN43269_c1_g1	1.11211	6.4769e-09	up	yes	Glycine max cDNA, clone: GMFL01-22-H16	hypothetical protein GLYMA_18G009700 [Glycine max]	Glyceraldehyde 3-phosphate dehydrogenase, NAD binding domain	glyceraldehyde3phosphate dehydrogenase
TRINITY_DN46006_c0_g1	1.02931	6.32983e-13	up	yes	PREDICTED: Vigna radiata var. radiata tyrosine--tRNA ligase 1, cytoplasmic (LOC106776418), mRNA	hypothetical protein GLYMA_01G176800 [Glycine max]	tRNA synthetases class I (W and Y)	Catalyzes the attachment of tyrosine to tRNA(Tyr) in a two-step reaction tyrosine is first activated by ATP to form Tyr- AMP and then transferred to the acceptor end of tRNA(Tyr) (By similarity)
TRINITY_DN47725_c0_g1	-1.02078	3.24149e-09	down	yes	PREDICTED: Glycine max G-type lectin S-receptor-like serine/threonine-protein kinase At4g27290 (LOC100795006), mRNA	PREDICTED: G-type lectin S-receptor-like serine/threonine-protein kinase At4g27290 [Glycine max]	D-mannose binding lectin	Serine Threonine protein kinase
TRINITY_DN42913_c1_g1	-1.06054	6.87728e-07	down	yes	PREDICTED: Cicer arietinum aquaporin NIP2-1-like (LOC101505954), transcript variant X1, mRNA	aquaporin NIP2-1-like [Cicer arietinum]	Major intrinsic protein	Channel that permits osmotically driven movement of water in both directions. It is involved in the osmoregulation and in the maintenance of cell turgor during volume expansion in rapidly growing cells. It mediates rapid entry or exit of water in response to abrupt changes in osmolarity (By similarity)
TRINITY_DN45089_c1_g1	1.48417	0.00533902	up	yes	PREDICTED: Glycine max glucan endo-1,3-beta-glucosidase 4-like (LOC100802135), mRNA	PREDICTED: glucan endo-1,3-beta-glucosidase 4-like [Glycine max]	Glycosyl hydrolases family 17	glucan endo-1,3-beta-glucosidase
TRINITY_DN40654_c0_g1	1.32236	3.73966e-16	up	yes	Arachis hypogaea clone UU9 putative L24 ribosomal protein mRNA, complete cds	unknown [Lotus japonicus]	Ribosomal proteins L26 eukaryotic, L24P archaeal	One of the proteins that surrounds the polypeptide exit tunnel on the outside of the subunit (By similarity)
TRINITY_DN47802_c1_g2	-1.08204	1.87525e-08	down	yes	PREDICTED: Pyrus x bretschneideri phosphopantothenoylcysteine decarboxylase-like (LOC103926732), transcript variant X2, mRNA	PREDICTED: phosphopantothenoylcysteine decarboxylase-like [Musa acuminata subsp. malaccensis]	Flavoprotein	Phosphopantothenoylcysteine decarboxylase
TRINITY_DN44287_c2_g4	1.37039	0.00315858	up	yes	PREDICTED: Glycine max protein DETOXIFICATION 14-like (LOC100801336), mRNA	hypothetical protein VIGAN_08038400 [Vigna angularis var. angularis]	MatE	Mate efflux family protein
TRINITY_DN39582_c0_g1	1.35683	5.92708e-15	up	yes	Glycine max solute carrier family 35 member B1-like (LOC100811913), mRNA	PREDICTED: UDP-galactose/UDP-glucose transporter 3 [Ricinus communis]	UAA transporter family	membrane
TRINITY_DN39186_c0_g3	5.88323	2.30148e-07	up	yes	PREDICTED: Cicer arietinum potassium transporter 5 (LOC101500148), mRNA	high-affinity potassium transporter [Medicago truncatula]	K+ potassium transporter	Transport of potassium into the cell (By similarity)
TRINITY_DN46394_c0_g1	-1.60344	9.1216e-05	down	yes	Vigna angularis var. angularis DNA, chromosome 9, almost complete sequence, cultivar: Shumari	PREDICTED: probable LRR receptor-like serine/threonine-protein kinase At4g08850 [Gossypium raimondii]	Leucine Rich repeat	leucine Rich Repeat
TRINITY_DN52422_c0_g1	1.07441	9.14198e-08	up	yes	Phaseolus vulgaris hypothetical protein (PHAVU_008G263800g) mRNA, complete cds	PREDICTED: histone H4-like [Fragaria vesca subsp. vesca]	Centromere kinetochore component CENP-T histone fold	Core component of nucleosome. Nucleosomes wrap and compact DNA into chromatin, limiting DNA accessibility to the cellular machineries which require DNA as a template. Histones thereby play a central role in transcription regulation, DNA repair, DNA replication and chromosomal stability. DNA accessibility is regulated via a complex set of post-translational modifications of histones, also called h…
TRINITY_DN44760_c3_g2	1.72863	1.1219e-13	up	yes	PREDICTED: Glycine max probable 1-deoxy-D-xylulose-5-phosphate synthase 2, chloroplastic (LOC100798930), mRNA	PREDICTED: probable 1-deoxy-D-xylulose-5-phosphate synthase 2, chloroplastic [Glycine max]	1-deoxy-D-xylulose-5-phosphate synthase	Catalyzes the acyloin condensation reaction between C atoms 2 and 3 of pyruvate and glyceraldehyde 3-phosphate to yield 1-deoxy-D-xylulose-5-phosphate (DXP) (By similarity)
TRINITY_DN44100_c5_g1	1.32243	0.0111865	up	yes	PREDICTED: Glycine max thioredoxin H2-like (LOC100817095), mRNA	hypothetical protein PHAVU_002G068100g [Phaseolus vulgaris]	Thioredoxin	Thioredoxin
TRINITY_DN47420_c5_g1	-1.09025	6.71807e-20	down	yes	PREDICTED: Cicer arietinum phosphoenolpyruvate/phosphate translocator 2, chloroplastic-like (LOC101491403), mRNA	Phosphoenolpyruvate/phosphate translocator 2, chloroplastic [Glycine soja]	Triose-phosphate Transporter family	solute carrier family 35 member
TRINITY_DN44607_c1_g4	1.39055	7.18564e-08	up	yes	Phaseolus vulgaris hypothetical protein (PHAVU_007G267200g) mRNA, complete cds	syntaxin-121-like [Glycine max]	Syntaxin	SYNtaxin
TRINITY_DN47011_c1_g5	-1.03229	0.000999402	down	yes	PREDICTED: Glycine max ruBisCO large subunit-binding protein subunit beta, chloroplastic (LOC100785937), mRNA	hypothetical protein PHAVU_006G034900g [Phaseolus vulgaris]	TCP-1/cpn60 chaperonin family	Prevents misfolding and promotes the refolding and proper assembly of unfolded polypeptides generated under stress conditions (By similarity)
TRINITY_DN37856_c0_g2	1.47382	1.75355e-16	up	yes	Glycine max cDNA, clone: GMFL01-26-P20	hypothetical protein PHAVU_006G008700g [Phaseolus vulgaris]	Ribosomal protein S19e	Ribosomal protein
TRINITY_DN44100_c2_g1	2.50773	0.00550738	up	yes	Glycine max uncharacterized LOC100527691 (LOC100527691), mRNA	hypothetical protein LR48_Vigan10g226900 [Vigna angularis]	Thioredoxin	Thioredoxin
TRINITY_DN29338_c0_g1	1.11007	3.33065e-07	up	yes	PREDICTED: Cicer arietinum 50S ribosomal protein L20, chloroplastic (LOC101502413), transcript variant X2, mRNA	PREDICTED: uncharacterized protein LOC100527387 isoform X1 [Glycine max]	Ribosomal protein L20	Binds directly to 23S ribosomal RNA and is necessary for the in vitro assembly process of the 50S ribosomal subunit. It is not involved in the protein synthesizing functions of that subunit (By similarity)
TRINITY_DN44613_c0_g3	1.32352	8.98339e-12	up	yes	PREDICTED: Glycine max plant cysteine oxidase 2-like (LOC100797790), mRNA	PREDICTED: plant cysteine oxidase 2-like [Glycine max]	PCO_ADO	2-aminoethanethiol
TRINITY_DN47455_c1_g1	1.05869	4.83437e-07	up	yes	Phaseolus vulgaris hypothetical protein (PHAVU_007G052500g) mRNA, complete cds	PREDICTED: putative receptor-like protein kinase At4g00960 [Glycine max]	Salt stress response/antifungal	Serine Threonine protein kinase
TRINITY_DN43053_c5_g5	-1.45078	7.43247e-12	down	yes	Arachis hypogaea putative MYB-related protein 18 (MYB18) gene, complete cds	putative MYB-related protein 18 [Arachis hypogaea]	Zinc knuckle	Transcription factor
TRINITY_DN32882_c0_g1	1.37556	3.88549e-10	up	yes	PREDICTED: Glycine max aquaporin TIP4-1 (LOC100811447), mRNA	PREDICTED: aquaporin TIP4-1 [Glycine max]	Major intrinsic protein	Channel that permits osmotically driven movement of water in both directions. It is involved in the osmoregulation and in the maintenance of cell turgor during volume expansion in rapidly growing cells. It mediates rapid entry or exit of water in response to abrupt changes in osmolarity (By similarity)
TRINITY_DN46465_c1_g1	1.28752	2.10785e-07	up	yes	PREDICTED: Glycine max putative wall-associated receptor kinase-like 16 (LOC100775699), mRNA	PREDICTED: putative wall-associated receptor kinase-like 16 [Glycine max]	Wall-associated receptor kinase galacturonan-binding	Serine Threonine protein kinase
TRINITY_DN31924_c0_g1	1.01403	1.38677e-05	up	yes	Lotus japonicus clone JCVI-FLLj-2D24 unknown mRNA	Glucuronokinase 1 [Glycine soja]	GHMP kinases N terminal domain	Ghmp kinase
TRINITY_DN55534_c0_g1	-6.78245	7.39131e-05	down	yes	Oryza sativa Japonica Group cDNA clone:002-114-C10, full insert sequence	40S ribosomal protein S16 [Arabidopsis lyrata subsp. lyrata]	Ribosomal protein S9/S16	30S ribosomal protein S9
TRINITY_DN44548_c0_g1	1.9529	0.00254598	up	yes	PREDICTED: Prunus mume UDP-glycosyltransferase 73C3-like (LOC103339788), mRNA	PREDICTED: UDP-glycosyltransferase 73C3-like [Prunus mume]	UDP-glucoronosyl and UDP-glucosyl transferase	Transferase
TRINITY_DN41395_c1_g2	-1.2983	5.30903e-23	down	yes	Glycine max bidirectional sugar transporter SWEET13-like (LOC100810946), mRNA	PREDICTED: bidirectional sugar transporter SWEET14-like [Glycine max]	Sugar efflux transporter for intercellular exchange	sugar transporter
TRINITY_DN43598_c1_g1	2.43784	4.00812e-14	up	yes	PREDICTED: Glycine max serine carboxypeptidase-like 12 (LOC100792006), transcript variant X2, mRNA	PREDICTED: serine carboxypeptidase-like 12 isoform X2 [Glycine max]	Serine carboxypeptidase	carboxy-peptidase
TRINITY_DN44699_c1_g5	2.16014	2.34521e-08	up	yes	Arachis diogoi glutathione S-transferase mRNA, partial cds	hypothetical protein LR48_Vigan01g042900 [Vigna angularis]	Glutathione S-transferase, C-terminal domain	glutathione Stransferase
TRINITY_DN46948_c0_g1	1.08906	0.00105947	up	yes	PREDICTED: Glycine max inositol transporter 4 (LOC100814449), mRNA	PREDICTED: inositol transporter 4 [Glycine max]	MFS/sugar transport protein	Transporter
TRINITY_DN47397_c1_g7	1.21981	0.00241421	up	yes	Phaseolus vulgaris hypothetical protein (PHAVU_002G291500g) mRNA, complete cds	hypothetical protein LR48_Vigan11g016000 [Vigna angularis]	ERCC3/RAD25/XPB C-terminal helicase	type iii restriction protein res subunit
TRINITY_DN44307_c2_g1	-1.26102	2.28127e-16	down	yes	PREDICTED: Cicer arietinum aldehyde dehydrogenase family 3 member F1-like (LOC101497113), mRNA	Aldehyde dehydrogenase family 3 member F1 [Glycine soja]	Aldehyde dehydrogenase family	Dehydrogenase
TRINITY_DN39186_c0_g4	5.77443	0.00906822	up	yes	Zygophyllum xanthoxylum potassium uptake transporter 3 (KUP3) mRNA, partial cds	high-affinity potassium transporter [Medicago truncatula]	K+ potassium transporter	Transport of potassium into the cell (By similarity)
TRINITY_DN50706_c0_g1	2.5649	6.90394e-05	up	yes	Medicago truncatula EF hand calcium-binding family protein mRNA	PREDICTED: putative calcium-binding protein CML19 [Glycine max]	EF-hand domain pair	Calcium-binding protein
TRINITY_DN47490_c4_g3	1.19408	3.36665e-13	up	yes	PREDICTED: Glycine max U3 small nucleolar RNA-associated protein 6 homolog (LOC100820428), transcript variant X2, mRNA	hypothetical protein PHAVU_003G080200g [Phaseolus vulgaris]	U3 small nucleolar RNA-associated protein 6	UTP6, small subunit (SSU) processome component, homolog (yeast)
TRINITY_DN6095_c0_g1	1.66492	0.000719905	up	yes	Lotus japonicus clone JCVI-FLLj-9G20 unknown mRNA	unknown [Lotus japonicus]	Replication factor A protein 3	DNA replication
TRINITY_DN17170_c0_g1	1.05046	1.02706e-06	up	yes	PREDICTED: Glycine max histone H4 (LOC100784197), mRNA	histone H4 [Zea mays]	Centromere kinetochore component CENP-T histone fold	Core component of nucleosome. Nucleosomes wrap and compact DNA into chromatin, limiting DNA accessibility to the cellular machineries which require DNA as a template. Histones thereby play a central role in transcription regulation, DNA repair, DNA replication and chromosomal stability. DNA accessibility is regulated via a complex set of post-translational modifications of histones, also called h…
TRINITY_DN46646_c2_g6	2.39455	0.000238236	up	yes	Medicago truncatula chitinase mRNA	chitinase [Medicago truncatula]	Glycosyl hydrolases family 18	.
TRINITY_DN46199_c2_g1	1.49323	1.31871e-14	up	yes	Lotus japonicus CCS52A1-LIKE1 gene for hypothetical protein, complete cds	PREDICTED: protein FIZZY-RELATED 1-like [Cicer arietinum]	Anaphase-promoting complex subunit 4 WD40 domain	wd repeat
TRINITY_DN45279_c6_g1	-1.77211	4.03698e-19	down	yes	PREDICTED: Glycine max DNA-(apurinic or apyrimidinic site) lyase, chloroplastic-like (LOC100776653), transcript variant X2, mRNA	PREDICTED: DNA-(apurinic or apyrimidinic site) lyase, chloroplastic-like isoform X1 [Glycine max]	Endonuclease/Exonuclease/phosphatase family	Exodeoxyribonuclease III
TRINITY_DN43410_c2_g7	6.49218	1.12418e-05	up	yes	Trifolium repens clone BAC 88n22 myo-inositol-1-phosphate synthase, bristled-like protein, ethylene insensitive-like protein, bZIP transcription factor, acyl-coA oxidase, and dehydration responsive element binding protein genes, complete cds; and unknown genes	ethylene insensitive-like protein [Trifolium repens]	Ethylene insensitive 3	ethylene insensitive
TRINITY_DN47459_c1_g1	-1.08406	1.33192e-09	down	yes	PREDICTED: Glycine max linoleate 13S-lipoxygenase 2-1, chloroplastic-like (LOC100797626), mRNA	PREDICTED: linoleate 13S-lipoxygenase 2-1, chloroplastic-like [Glycine max]	PLAT/LH2 domain	Plant lipoxygenase may be involved in a number of diverse aspects of plant physiology including growth and development, pest resistance, and senescence or responses to wounding (By similarity)
TRINITY_DN35324_c0_g1	1.49257	0.00179723	up	yes	PREDICTED: Glycine max rhamnogalacturonate lyase-like (LOC100776664), transcript variant X2, mRNA	PREDICTED: rhamnogalacturonate lyase-like isoform X1 [Glycine max]	Rhamnogalacturonate lyase family	Rhamnogalacturonate lyase
TRINITY_DN45499_c2_g1	2.39663	9.13077e-16	up	yes	Populus trichocarpa acyl CoA reductase family protein (POPTR_0009s14740g) mRNA, complete cds	PREDICTED: fatty acyl-CoA reductase 8-like [Cicer arietinum]	Male sterility protein	fatty-acyl-CoA reductase (alcohol-forming) activity
TRINITY_DN48009_c3_g4	-1.03126	1.63876e-06	down	yes	PREDICTED: Glycine max calcium-transporting ATPase 8, plasma membrane-type-like (LOC100813841), transcript variant X11, mRNA	PREDICTED: calcium-transporting ATPase 8, plasma membrane-type-like [Glycine max]	Ca2+-ATPase N terminal autoinhibitory domain	ATPase, Ca transporting, plasma membrane
TRINITY_DN45783_c1_g4	1.28947	0.00148334	up	yes	PREDICTED: Glycine max thymidine kinase-like (LOC100818437), mRNA	PREDICTED: thymidine kinase [Jatropha curcas]	Thymidine kinase	THymidine Kinase
TRINITY_DN41360_c6_g4	-1.06875	8.84024e-05	down	yes	PREDICTED: Glycine max two-component response regulator ARR11-like (LOC100778324), transcript variant X1, mRNA	PREDICTED: two-component response regulator ORR26-like isoform X2 [Vigna radiata var. radiata]	Response regulator receiver domain	regulatoR
TRINITY_DN45654_c2_g10	-1.0226	1.03942e-05	down	yes	Medicago truncatula feronia receptor-like kinase partial mRNA	feronia receptor-like kinase [Medicago truncatula]	Carbohydrate-binding protein of the ER	Serine Threonine protein kinase
TRINITY_DN43253_c0_g1	4.30378	1.57884e-11	up	yes	Lotus japonicus genomic DNA, chromosome 3, clone: LjT47G05, TM1089a, complete sequence	cytochrome P450 family 71 protein [Medicago truncatula]	Cytochrome P450	Cytochrome p450
TRINITY_DN32033_c0_g1	1.34621	1.54079e-09	up	yes	PREDICTED: Glycine max 60S ribosomal protein L37-3 (LOC100809899), mRNA	unknown [Lotus japonicus]	Ribosomal protein L37e	Binds to the 23S rRNA (By similarity)
TRINITY_DN45407_c3_g6	-1.19147	8.62407e-05	down	yes	PREDICTED: Glycine max protein NSP-INTERACTING KINASE 2-like (LOC100804283), mRNA	NSP-interacting kinase-like protein [Medicago truncatula]	Leucine rich repeat N-terminal domain	NSP-interacting kinase
TRINITY_DN44242_c0_g2	1.05598	0.00774665	up	yes	PREDICTED: Glycine max rho GDP-dissociation inhibitor 1 (LOC100810029), mRNA	hypothetical protein PHAVU_001G163100g [Phaseolus vulgaris]	RHO protein GDP dissociation inhibitor	Rho GDP dissociation inhibitor (GDI)
TRINITY_DN43705_c3_g8	1.31565	1.49862e-13	up	yes	Glycine max uncharacterized LOC100500073 (LOC100500073), mRNA	PREDICTED: 60S ribosomal protein L22-2 [Vigna radiata var. radiata]	Ribosomal L22e protein family	Ribosomal protein
TRINITY_DN42162_c2_g1	-2.96611	0.0117792	down	yes	Mesostigma viride clone mvhsp9011 Hsp90 gene, partial cds	hsp82-like protein [Spizellomyces punctatus DAOM BR117]	Hsp90 protein	Molecular chaperone. Has ATPase activity (By similarity)
TRINITY_DN45249_c0_g1	1.13612	6.96753e-06	up	yes	PREDICTED: Cicer arietinum rho GDP-dissociation inhibitor 1-like (LOC101500978), mRNA	PREDICTED: rho GDP-dissociation inhibitor 1-like [Cicer arietinum]	RHO protein GDP dissociation inhibitor	Rho GDP dissociation inhibitor (GDI)
TRINITY_DN56251_c0_g1	1.38343	3.06299e-13	up	yes	Arachis stenosperma clone AS1RN17F03 microsatellite sequence	PREDICTED: 40S ribosomal protein S17-like [Vigna radiata var. radiata]	Ribosomal S17	Ribosomal protein
TRINITY_DN44809_c1_g5	1.61513	0.000199228	up	yes	Lotus japonicus clone JCVI-FLLj-14J21 unknown mRNA	unknown [Lotus japonicus]	Ras family	GTP-binding Protein
TRINITY_DN47553_c0_g2	1.20235	7.54882e-05	up	yes	PREDICTED: Glycine max hippocampus abundant transcript-like protein 1 (LOC100789302), transcript variant X1, mRNA	hippocampus abundant transcript-like protein [Medicago truncatula]	Major Facilitator Superfamily	solute carrier family 46
TRINITY_DN47781_c2_g3	3.15454	1.16626e-33	up	yes	Medicago truncatula CAZy family GT8 glycosyltransferase mRNA	CAZy family GT8 glycosyltransferase [Medicago truncatula]	Glycosyl transferase family 8	glycosyltransferase 8 domain containing
TRINITY_DN41475_c5_g4	1.37878	4.69253e-12	up	yes	PREDICTED: Glycine max external alternative NAD(P)H-ubiquinone oxidoreductase B2, mitochondrial-like (LOC100797657), transcript variant X2, mRNA	PREDICTED: external alternative NAD(P)H-ubiquinone oxidoreductase B2, mitochondrial-like isoform X1 [Glycine max]	Pyridine nucleotide-disulphide oxidoreductase	Nadh dehydrogenase
TRINITY_DN43116_c3_g2	1.09165	0.00454205	up	yes	PREDICTED: Glycine max probable xyloglucan endotransglucosylase/hydrolase protein 33 (LOC100778993), mRNA	Putative xyloglucan endotransglucosylase/hydrolase protein 33 [Glycine soja]	Glycosyl hydrolases family 16	hydrolase family 16
TRINITY_DN45327_c1_g1	2.92192	0.00892759	up	yes	PREDICTED: Glycine max scarecrow-like protein 21 (LOC100809458), mRNA	PREDICTED: scarecrow-like protein 21 [Glycine max]	GRAS domain family	DELLA protein
TRINITY_DN47537_c0_g2	6.02204	0.00620631	up	yes	PREDICTED: Gossypium raimondii heat shock protein 90-1-like (LOC105789093), mRNA	hypothetical protein B456_004G138600 [Gossypium raimondii]	Hsp90 protein	Molecular chaperone. Has ATPase activity (By similarity)
TRINITY_DN47375_c2_g2	1.82421	0.0068251	up	yes	PREDICTED: Glycine max G-type lectin S-receptor-like serine/threonine-protein kinase At4g27290 (LOC100819141), mRNA	PREDICTED: G-type lectin S-receptor-like serine/threonine-protein kinase SD1-1 isoform X1 [Malus domestica]	PAN-like domain	Serine Threonine protein kinase
TRINITY_DN44386_c3_g2	1.66501	0.00458787	up	yes	Vigna angularis var. angularis DNA, chromosome 11, almost complete sequence, cultivar: Shumari	PREDICTED: protein DETOXIFICATION 34-like [Glycine max]	MatE	Mate efflux family protein
TRINITY_DN47423_c1_g2	-1.02861	1.33899e-14	down	yes	PREDICTED: Glycine max transcription initiation factor TFIID subunit 6 (LOC100783444), mRNA	PREDICTED: transcription initiation factor TFIID subunit 6-like, partial [Glycine max]	TAF6 C-terminal HEAT repeat domain	Transcription initiation factor TFIID
TRINITY_DN40917_c0_g2	-1.30104	8.18096e-09	down	yes	Medicago truncatula LRR receptor-like kinase family protein mRNA	PREDICTED: receptor-like protein kinase HSL1 [Glycine max]	Leucine rich repeat N-terminal domain	leucine Rich Repeat
TRINITY_DN47550_c1_g2	-1.75853	1.23008e-41	down	yes	Vigna radiata var. radiata mitochondrial DNA, complete sequence, cultivar: NM92	hypothetical protein GLYMA_10G266600 [Glycine max]	BRO1-like domain	Rhophilin, Rho GTPase binding protein
TRINITY_DN44630_c5_g2	1.28338	0.00639075	up	yes	PREDICTED: Cicer arietinum probable auxin efflux carrier component 1b (LOC101499345), mRNA	PREDICTED: probable auxin efflux carrier component 1b [Cicer arietinum]	Membrane transport protein	auxin efflux carrier
TRINITY_DN46984_c1_g4	1.16509	5.40522e-09	up	yes	Arachis diogoi hypothetical protein mRNA, partial cds	PREDICTED: abscisic acid receptor PYL4-like [Glycine max]	Polyketide cyclase / dehydrase and lipid transport	abscisic acid receptor
TRINITY_DN42576_c2_g1	-1.71622	1.78463e-28	down	yes	Lotus japonicus genomic DNA, clone: LjT40J16, TM1983, complete sequence	hypothetical protein PHAVU_003G150400g [Phaseolus vulgaris]	Glycosyltransferase family 20	synthase
TRINITY_DN43375_c2_g6	1.24966	2.11754e-05	up	yes	Glycine max nodulin-26 (LOC547794), mRNA	PREDICTED: aquaporin TIP1-3-like [Vigna radiata var. radiata]	Major intrinsic protein	Channel that permits osmotically driven movement of water in both directions. It is involved in the osmoregulation and in the maintenance of cell turgor during volume expansion in rapidly growing cells. It mediates rapid entry or exit of water in response to abrupt changes in osmolarity (By similarity)
TRINITY_DN9232_c0_g1	-1.66559	1.69762e-10	down	yes	Glycine max probable 9-cis-epoxycarotenoid dioxygenase NCED5, chloroplastic-like (LOC100780284), mRNA	PREDICTED: 9-cis-epoxycarotenoid dioxygenase NCED3, chloroplastic-like, partial [Cicer arietinum]	Retinal pigment epithelial membrane protein	dioxygenase
TRINITY_DN38036_c0_g2	1.17605	1.48243e-09	up	yes	Retama raetam ribosomal S15 protein (S15) mRNA, partial cds	hypothetical protein LR48_Vigan325s002000 [Vigna angularis]	Ribosomal protein S19	Protein S19 forms a complex with S13 that binds strongly to the 16S ribosomal RNA (By similarity)
TRINITY_DN19255_c0_g1	-1.05447	7.19704e-10	down	yes	Phaseolus vulgaris hypothetical protein (PHAVU_008G206900g) mRNA, complete cds	hypothetical protein PHAVU_006G011700g [Phaseolus vulgaris]	Multicopper oxidase	.
TRINITY_DN47162_c2_g1	-1.19557	3.76123e-20	down	yes	PREDICTED: Glycine max auxin efflux carrier component 3-like (LOC100785146), transcript variant X2, mRNA	hypothetical protein PHAVU_002G094000g [Phaseolus vulgaris]	Membrane transport protein	auxin efflux carrier
TRINITY_DN46265_c2_g6	1.12672	0.000167706	up	yes	PREDICTED: Populus euphratica protein YLS3-like (LOC105115493), mRNA	RALF [Medicago truncatula]	Probable lipid transfer	Non-specific lipid-transfer protein-like protein
TRINITY_DN31768_c0_g2	1.54728	7.51156e-11	up	yes	Lotus japonicus clone JCVI-FLLj-4C23 unknown mRNA	PREDICTED: 40S ribosomal protein S19-1 [Vigna radiata var. radiata]	Ribosomal protein S19e	Ribosomal protein
TRINITY_DN41949_c1_g5	1.4295	2.08634e-11	up	yes	Phaseolus vulgaris hypothetical protein (PHAVU_006G151500g) mRNA, complete cds	glucose-6-phosphate/phosphate translocator-like protein [Medicago truncatula]	Triose-phosphate Transporter family	solute carrier family 35 member
TRINITY_DN18705_c0_g1	1.05659	1.52666e-14	up	yes	Phaseolus vulgaris hypothetical protein (PHAVU_011G059700g) mRNA, complete cds	PREDICTED: nucleolar GTP-binding protein 1-like [Vigna radiata var. radiata]	Ferrous iron transport protein B	Involved in the biogenesis of the 60S ribosomal subunit (By similarity)
TRINITY_DN42430_c3_g6	1.56438	0.00154301	up	yes	PREDICTED: Cicer arietinum E3 ubiquitin-protein ligase ATL42 (LOC101508196), transcript variant X2, mRNA	hypothetical protein LR48_Vigan10g010100 [Vigna angularis]	Ring finger domain	zinc ion binding
TRINITY_DN46869_c4_g2	-1.1825	4.99253e-11	down	yes	PREDICTED: Glycine max probable inositol transporter 2 (LOC100783605), transcript variant X1, mRNA	PREDICTED: probable inositol transporter 2 isoform X1 [Glycine max]	Sugar (and other) transporter	Transporter
TRINITY_DN35664_c0_g2	-1.22226	0.000138834	down	yes	PREDICTED: Cicer arietinum anthranilate synthase alpha subunit 1, chloroplastic-like (LOC101507925), mRNA	Anthranilate synthase component I-1, chloroplastic [Glycine soja]	Anthranilate synthase component I, N terminal region	synthase (Component I)
TRINITY_DN41958_c0_g1	1.36378	5.76582e-16	up	yes	PREDICTED: Glycine max aldehyde dehydrogenase family 3 member H1-like (LOC100778722), transcript variant X1, mRNA	Aldehyde dehydrogenase family 3 member H1 [Glycine soja]	Aldehyde dehydrogenase family	Dehydrogenase
TRINITY_DN45435_c2_g2	1.32745	2.87671e-13	up	yes	PREDICTED: Glycine max syntaxin-121-like (LOC100789318), mRNA	PREDICTED: syntaxin-121 [Citrus sinensis]	Syntaxin	SYNtaxin
TRINITY_DN44307_c2_g3	-1.13969	0.0111623	down	yes	PREDICTED: Glycine max protein HEADING DATE 3A-like (GMFT1B), transcript variant X1, mRNA	Protein HEADING DATE 3A, partial [Glycine soja]	Phosphatidylethanolamine-binding protein	phosphatidylethanolamine-binding protein
TRINITY_DN47660_c3_g3	-1.18948	1.48552e-12	down	yes	Lotus japonicus LjCYP74C2 mRNA for 9/13-hydroperoxide lyase, complete cds	hypothetical protein GLYMA_11G122700 [Glycine max]	Cytochrome P450	Cytochrome p-450
TRINITY_DN42800_c3_g2	1.1767	0.000162379	up	yes	PREDICTED: Glycine max lysine histidine transporter 1-like (LOC100804680), mRNA	PREDICTED: lysine histidine transporter 1-like [Eucalyptus grandis]	Transmembrane amino acid transporter protein	amino acid transport
TRINITY_DN45391_c1_g1	-1.06612	0.00448369	down	yes	PREDICTED: Glycine max pentatricopeptide repeat-containing protein At5g57250, mitochondrial (LOC100783405), transcript variant X5, mRNA	PREDICTED: pentatricopeptide repeat-containing protein At5g57250, mitochondrial [Glycine max]	PPR repeat	Pentatricopeptide repeat-containing protein
TRINITY_DN42353_c0_g8	1.55957	0.00140619	up	yes	PREDICTED: Vigna radiata var. radiata protein AF-10 (LOC106755637), transcript variant X1, mRNA	PREDICTED: protein Jade-1 isoform X1 [Cicer arietinum]	PHD-finger	phd finger
TRINITY_DN45788_c3_g1	1.10343	0.00512037	up	yes	PREDICTED: Glycine max dof zinc finger protein DOF3.4 (LOC778095), mRNA	TPA_inf: dof protein [Cajanus cajan]	Dof domain, zinc finger	zinc finger protein
TRINITY_DN46473_c2_g9	1.05386	0.00714802	up	yes	Phaseolus vulgaris hypothetical protein (PHAVU_003G196600g) mRNA, complete cds	PREDICTED: E2F transcription factor-like E2FE isoform X2 [Vigna radiata var. radiata]	E2F/DP family winged-helix DNA-binding domain	E2F transcription factor
TRINITY_DN43149_c4_g10	6.36937	0.000634526	up	yes	Candida parapsilosis strain CDC317 annotated contig 006372	translation elongation factor EF-1, subunit alpha [Pneumocystis murina B123]	Elongation factor Tu GTP binding domain	This protein promotes the GTP-dependent binding of aminoacyl-tRNA to the A-site of ribosomes during protein biosynthesis (By similarity)
TRINITY_DN19674_c0_g1	-3.84923	0.0103925	down	yes	PREDICTED: Glycine max zinc finger CCCH domain-containing protein 2-like (LOC100787049), mRNA	hypothetical protein LR48_Vigan08g104400 [Vigna angularis]	Zinc finger C-x8-C-x5-C-x3-H type (and similar)	zinc finger CCCH domain-containing protein
TRINITY_DN13153_c0_g1	2.27795	1.64514e-10	up	yes	Medicago truncatula UDP-glucosyltransferase family protein mRNA	hypothetical protein PHAVU_006G208300g [Phaseolus vulgaris]	UDP-glucoronosyl and UDP-glucosyl transferase	Transferase
TRINITY_DN26002_c0_g3	1.61255	0.00267706	up	yes	Medicago truncatula exocyst subunit exo70 family protein partial mRNA	PREDICTED: exocyst complex component EXO70A1-like [Glycine max]	Exo70 exocyst complex subunit	exocyst complex
TRINITY_DN34148_c0_g1	1.11902	3.24084e-07	up	yes	Medicago truncatula peroxidase family protein mRNA	peroxidase family protein [Medicago truncatula]	Protein of unknown function (DUF677)	UPF0496 protein
TRINITY_DN48048_c0_g1	1.07864	6.19712e-07	up	yes	PREDICTED: Glycine max peptidyl-prolyl cis-trans isomerase FKBP53-like (LOC100792856), mRNA	PREDICTED: peptidyl-prolyl cis-trans isomerase FKBP53-like isoform X1 [Glycine max]	FKBP-type peptidyl-prolyl cis-trans isomerase	Peptidyl-prolyl cis-trans isomerase
TRINITY_DN44861_c0_g5	1.24472	0.0116721	up	yes	PREDICTED: Glycine max uncharacterized LOC100806087 (LOC100806087), mRNA	PREDICTED: uncharacterized protein LOC100806087 [Glycine max]	Acetyltransferase (GNAT) family	pax interacting (with transcription-activation domain) protein 1
TRINITY_DN42685_c6_g1	2.94062	1.86328e-18	up	yes	Arachis hypogaea putative R2R3 MYB protein 1 (MYB1) gene, complete cds	putative R2R3 MYB protein 1 [Arachis hypogaea]	Myb-like DNA-binding domain	Myblike DNAbinding domain containing protein
TRINITY_DN45056_c5_g2	1.23476	0.000239325	up	yes	Lotus japonicus clone JCVI-FLLj-19C15 unknown mRNA	hypothetical protein PHAVU_010G122600g [Phaseolus vulgaris]	Ring finger domain	zinc ion binding
TRINITY_DN45231_c2_g3	3.53027	0.00171559	up	yes	Glycyrrhiza glabra chloroplast, complete genome	photosystem II CP43 chlorophyll apoprotein, partial (chloroplast) [Viburnum cylindricum]	Photosystem II protein	.
TRINITY_DN46284_c0_g2	1.61771	0.000428767	up	yes	PREDICTED: Glycine max uncharacterized LOC102667674 (LOC102667674), mRNA	PREDICTED: uncharacterized protein LOC101503578 isoform X1 [Cicer arietinum]	WRKY DNA -binding domain	WRKY transcription factor
TRINITY_DN44456_c1_g1	-1.11467	3.40346e-13	down	yes	PREDICTED: Glycine max cationic amino acid transporter 2, vacuolar-like (LOC100820395), mRNA	PREDICTED: cationic amino acid transporter 2, vacuolar-like [Glycine max]	Amino acid permease	amino acid
TRINITY_DN41902_c2_g6	1.68413	0.00152085	up	yes	Phaseolus vulgaris hypothetical protein (PHAVU_001G009100g) mRNA, complete cds	hypothetical protein PHAVU_001G253800g [Phaseolus vulgaris]	Core histone H2A/H2B/H3/H4	Core component of nucleosome. Nucleosomes wrap and compact DNA into chromatin, limiting DNA accessibility to the cellular machineries which require DNA as a template. Histones thereby play a central role in transcription regulation, DNA repair, DNA replication and chromosomal stability. DNA accessibility is regulated via a complex set of post-translational modifications of histones, also called h…
TRINITY_DN43672_c0_g1	1.35358	0.00398208	up	yes	Phaseolus vulgaris hypothetical protein (PHAVU_003G076800g) mRNA, complete cds	PREDICTED: beta-glucosidase 46 [Glycine max]	Glycosyl hydrolase family 1	beta-glucosidase
TRINITY_DN47758_c1_g1	1.1206	0.0065123	up	yes	PREDICTED: Glycine max histone-lysine N-methyltransferase ATXR6 (LOC100775247), transcript variant X1, mRNA	hypothetical protein PHAVU_008G015700g [Phaseolus vulgaris]	PHD-finger	Histone-lysine N-methyltransferase
TRINITY_DN44914_c1_g6	1.44581	0.00142197	up	yes	PREDICTED: Glycine max probable WRKY transcription factor 31 (LOC100127384), mRNA	PREDICTED: probable WRKY transcription factor 31 [Glycine max]	WRKY DNA -binding domain	Transcription factor
TRINITY_DN47792_c0_g3	2.14157	1.2143e-08	up	yes	Medicago truncatula transmembrane amino acid transporter family protein mRNA	PREDICTED: lysine histidine transporter-like 8 [Cicer arietinum]	Transmembrane amino acid transporter protein	amino acid transport
TRINITY_DN45604_c0_g18	-1.29913	3.99423e-14	down	yes	Glycine max amino acid permease 6-like (LOC100777963), mRNA	Amino acid permease 6 [Glycine soja]	Transmembrane amino acid transporter protein	amino acid transport
TRINITY_DN45786_c3_g2	-1.371	5.61105e-10	down	yes	Lotus japonicus clone JCVI-FLLj-21A6 unknown mRNA	hypothetical protein GLYMA_12G133400 [Glycine max]	Cation transport protein	Low-affinity potassium transport system. Interacts with Trk system potassium uptake protein TrkA (By similarity)
TRINITY_DN45262_c4_g3	1.15013	0.00235545	up	yes	PREDICTED: Glycine max uncharacterized LOC100803556 (LOC100803556), mRNA	Transcription factor MYB86 [Glycine soja]	Myb-like DNA-binding domain	Myblike DNAbinding domain containing protein
TRINITY_DN45130_c0_g1	-1.40228	0.0042397	down	yes	PREDICTED: Vigna radiata var. radiata serine carboxypeptidase-like 45 (LOC106753772), mRNA	PREDICTED: serine carboxypeptidase-like 45 [Glycine max]	Serine carboxypeptidase	carboxy-peptidase
TRINITY_DN42850_c0_g5	1.19811	0.00652016	up	yes	PREDICTED: Glycine max uncharacterized LOC100793726 (LOC100793726), transcript variant X4, mRNA	hypothetical protein PHAVU_010G084600g [Phaseolus vulgaris]	AT hook motif	AT hook motif domain containing protein, expressed
TRINITY_DN45868_c1_g1	1.3849	0.000691532	up	yes	PREDICTED: Glycine max DNA cross-link repair protein SNM1 (LOC100790844), transcript variant X1, mRNA	PREDICTED: DNA cross-link repair protein SNM1 isoform X1 [Cicer arietinum]	DNA repair metallo-beta-lactamase	cleavage and polyadenylation
TRINITY_DN43975_c1_g2	1.73262	2.37476e-17	up	yes	PREDICTED: Malus x domestica auxin-induced protein X15 (LOC103445811), mRNA	SAUR-like auxin-responsive family protein [Medicago truncatula]	Auxin responsive protein	Auxin responsive protein
TRINITY_DN28803_c0_g1	-1.66147	1.46019e-12	down	yes	PREDICTED: Glycine max ABC transporter G family member 25-like (LOC100812367), mRNA	PREDICTED: ABC transporter G family member 25-like [Glycine max]	ABC transporter	(ABC) transporter
TRINITY_DN47776_c0_g1	1.39502	2.4025e-09	up	yes	PREDICTED: Glycine max oligopeptide transporter 1-like (LOC100776230), mRNA	PREDICTED: oligopeptide transporter 1-like [Glycine max]	OPT oligopeptide transporter protein	oligo-peptide transporter
TRINITY_DN37998_c0_g1	-2.51424	9.55296e-05	down	yes	PREDICTED: Cicer arietinum serine decarboxylase-like (LOC101499159), mRNA	hypothetical protein GLYMA_10G226200 [Glycine max]	Pyridoxal-dependent decarboxylase conserved domain	decarboxylase
TRINITY_DN45144_c2_g2	1.11123	0.00208601	up	yes	PREDICTED: Glycine max exocyst complex component EXO70B1-like (LOC100780298), mRNA	PREDICTED: exocyst complex component EXO70B1-like [Glycine max]	Exo70 exocyst complex subunit	exocyst complex
TRINITY_DN46679_c2_g9	-1.73692	0.000179994	down	yes	PREDICTED: Vigna radiata var. radiata amino acid permease 6-like (LOC106770682), mRNA	PREDICTED: amino acid permease 6-like [Vigna radiata var. radiata]	Transmembrane amino acid transporter protein	amino acid transport
TRINITY_DN47601_c0_g1	1.17021	5.67814e-10	up	yes	PREDICTED: Glycine max L-ascorbate oxidase (LOC100808812), mRNA	hypothetical protein PHAVU_006G011700g [Phaseolus vulgaris]	Multicopper oxidase	.
TRINITY_DN54326_c0_g1	-1.13399	0.000715175	down	yes	PREDICTED: Glycine max GDSL esterase/lipase EXL3-like (LOC102668883), mRNA	PREDICTED: GDSL esterase/lipase EXL3-like [Glycine max]	GDSL-like Lipase/Acylhydrolase	GDSL esterase lipase
TRINITY_DN46665_c0_g1	1.98115	2.05101e-10	up	yes	PREDICTED: Cicer arietinum probable glutathione S-transferase (LOC101508652), transcript variant X3, mRNA	PREDICTED: probable glutathione S-transferase [Cicer arietinum]	Glutathione S-transferase, N-terminal domain	glutathione Stransferase
TRINITY_DN52585_c0_g1	1.12221	8.00747e-08	up	yes	Glycine max uncharacterized LOC100499909 (LOC100499909), mRNA	uncharacterized protein LOC100499909 [Glycine max]	Mpv17 / PMP22 family	Peroxisomal membrane protein
TRINITY_DN47966_c1_g5	1.80641	0.000357766	up	yes	PREDICTED: Vigna radiata var. radiata WAT1-related protein At4g08290-like (LOC106763616), mRNA	PREDICTED: WAT1-related protein At4g08290-like [Glycine max]	EamA-like transporter family	Auxin-induced protein
TRINITY_DN46288_c1_g5	2.77593	4.29256e-12	up	yes	PREDICTED: Cicer arietinum mitochondrial phosphate carrier protein 3, mitochondrial-like (LOC101497064), mRNA	PREDICTED: mitochondrial phosphate carrier protein 3, mitochondrial-like [Nicotiana tomentosiformis]	Mitochondrial carrier protein	Phosphate carrier protein
TRINITY_DN48443_c0_g1	-1.68836	4.95973e-05	down	yes	PREDICTED: Glycine max histidine-containing phosphotransfer protein 4-like (LOC100780856), mRNA	PREDICTED: histidine-containing phosphotransfer protein 4-like [Vigna radiata var. radiata]	Hpt domain	Histidine kinase
TRINITY_DN18363_c0_g1	2.45486	1.85062e-06	up	yes	Phaseolus vulgaris hypothetical protein (PHAVU_002G207200g) mRNA, complete cds	hypothetical protein PHAVU_002G207200g [Phaseolus vulgaris]	Heavy-metal-associated domain	heavy metal transport detoxification protein
TRINITY_DN47411_c1_g2	1.09935	0.00010397	up	yes	Lotus japonicus genomic DNA, chromosome 4, clone: LjT45A24, TM0197, complete sequence	PREDICTED: cold shock domain-containing protein 3 [Cicer arietinum]	'Cold-shock' DNA-binding domain	Cold shock protein
TRINITY_DN44764_c5_g2	1.03966	0.00148819	up	yes	PREDICTED: Glycine max transcription factor MYB104 (LOC100817109), mRNA	PREDICTED: myb-related protein 306-like [Glycine max]	Myb-like DNA-binding domain	Myblike DNAbinding domain containing protein
TRINITY_DN46769_c1_g1	1.23679	0.000661011	up	yes	PREDICTED: Cicer arietinum probable L-gulonolactone oxidase 6 (LOC101507144), mRNA	PREDICTED: probable L-gulonolactone oxidase 6 [Glycine max]	FAD binding domain	FAD linked oxidase domain protein
TRINITY_DN45488_c1_g3	-1.34111	0.000648123	down	yes	PREDICTED: Glycine max cysteine proteinase COT44-like (LOC100787154), mRNA	papain family cysteine protease [Medicago truncatula]	Cathepsin propeptide inhibitor domain (I29)	cathepsin
TRINITY_DN41062_c6_g2	-1.10809	3.15548e-16	down	yes	PREDICTED: Vigna radiata var. radiata cytokinin dehydrogenase 7 (LOC106762749), mRNA	hypothetical protein PHAVU_009G081800g [Phaseolus vulgaris]	FAD binding domain	FAD linked oxidase domain protein
TRINITY_DN47995_c11_g1	3.90126	0.000878188	up	yes	Inga leiocalycina chloroplast, complete genome	hypothetical protein PHAVU_008G112500g [Phaseolus vulgaris]	PAP2 superfamily C-terminal	sphingomyelin synthase
TRINITY_DN45464_c6_g3	1.39569	8.00129e-13	up	yes	PREDICTED: Glycine max neuroguidin-like (LOC100802099), transcript variant X2, mRNA	PREDICTED: neuroguidin-like isoform X2 [Glycine max]	Sas10/Utp3/C1D family	Neuroguidin, EIF4E binding protein
TRINITY_DN48038_c2_g1	-1.2592	0.000154699	down	yes	PREDICTED: Glycine max MLO-like protein 12 (LOC100789563), transcript variant X2, mRNA	hypothetical protein PHAVU_011G122800g [Phaseolus vulgaris]	Mlo family	May be involved in modulation of pathogen defense and leaf cell death (By similarity)
TRINITY_DN47101_c2_g4	-1.49115	4.91255e-31	down	yes	Morus notabilis putative pectinesterase/pectinesterase inhibitor 6 partial mRNA	pectinesterase/pectinesterase inhibitor [Medicago truncatula]	Plant invertase/pectin methylesterase inhibitor	pectinesterase
TRINITY_DN45615_c0_g1	1.01185	7.82393e-06	up	yes	PREDICTED: Glycine max elongation factor Tu, mitochondrial-like (LOC100791600), transcript variant X1, mRNA	hypothetical protein LR48_Vigan03g228600 [Vigna angularis]	Elongation factor Tu GTP binding domain	This protein promotes the GTP-dependent binding of aminoacyl-tRNA to the A-site of ribosomes during protein biosynthesis (By similarity)
TRINITY_DN44299_c5_g4	-1.29075	0.000101123	down	yes	Glycine max strain Williams 82 clone GM_WBa0052I05, complete sequence	PREDICTED: WAT1-related protein At5g07050 isoform X1 [Glycine max]	EamA-like transporter family	Auxin-induced protein
TRINITY_DN44673_c2_g7	1.01689	0.00865669	up	yes	PREDICTED: Glycine max protein trichome birefringence-like 36 (LOC100803650), mRNA	hypothetical protein glysoja_015364 [Glycine soja]	PMR5 N terminal Domain	Pfam:DUF231
TRINITY_DN45079_c0_g1	1.06881	3.65555e-07	up	yes	Populus tremula x Populus alba RING-H2 ATL family protein mRNA, complete cds	RING-H2 zinc finger protein [Medicago truncatula]	Ring finger domain	zinc ion binding
TRINITY_DN43662_c2_g3	1.42796	1.15992e-09	up	yes	PREDICTED: Cicer arietinum uncharacterized LOC101512489 (LOC101512489), mRNA	PREDICTED: uncharacterized protein LOC104593473 [Nelumbo nucifera]	COMM domain	protein FAR1-RELATED SEQUENCE 3-like
TRINITY_DN47351_c2_g1	1.1303	0.00131067	up	yes	PREDICTED: Vitis vinifera stromal cell-derived factor 2-like protein (LOC100260264), mRNA	PREDICTED: uncharacterized protein LOC100792538 isoform X1 [Glycine max]	MIR domain	stromal cell-derived factor
TRINITY_DN21187_c0_g1	1.80101	0.000131263	up	yes	PREDICTED: Glycine max aluminum-activated malate transporter 14-like (LOC100802201), mRNA	hypothetical protein PHAVU_001G150200g [Phaseolus vulgaris]	Aluminium activated malate transporter	aluminum-activated malate transporter
TRINITY_DN46773_c2_g7	1.27925	1.80846e-17	up	yes	Lotus japonicus clone JCVI-FLLj-1G18 unknown mRNA	PREDICTED: histone H2B.3-like [Nelumbo nucifera]	Core histone H2A/H2B/H3/H4	Core component of nucleosome. Nucleosomes wrap and compact DNA into chromatin, limiting DNA accessibility to the cellular machineries which require DNA as a template. Histones thereby play a central role in transcription regulation, DNA repair, DNA replication and chromosomal stability. DNA accessibility is regulated via a complex set of post-translational modifications of histones, also called h…
TRINITY_DN43778_c6_g4	1.7827	2.80235e-08	up	yes	PREDICTED: Glycine max cellulose synthase-like protein G1 (LOC100788506), mRNA	PREDICTED: cellulose synthase-like protein G1 [Cicer arietinum]	Cellulose synthase	Glycosyl transferase, family 2
TRINITY_DN43633_c3_g1	3.32894	0.00221125	up	yes	Glycyrrhiza glabra chloroplast, complete genome	photosystem II 47 kDa protein (chloroplast) [Lespedeza capitata]	Photosystem II protein	.
TRINITY_DN44524_c0_g3	1.08031	5.37979e-05	up	yes	PREDICTED: Glycine max probable nitronate monooxygenase (LOC100785537), mRNA	2-nitropropane dioxygenase-like protein [Medicago truncatula]	Nitronate monooxygenase	2-Nitropropane dioxygenase
TRINITY_DN45212_c0_g2	-1.01461	0.0112775	down	yes	PREDICTED: Glycine max transcription factor LAF1-like (LOC100794713), mRNA	MYB transcription factor MYB94 [Glycine max]	Myb-like DNA-binding domain	Myblike DNAbinding domain containing protein
TRINITY_DN46172_c1_g1	-1.1257	2.01877e-08	down	yes	Theobroma cacao Leucine-rich repeat protein kinase family protein, putative (TCM_031814) mRNA, complete cds	PREDICTED: probable LRR receptor-like serine/threonine-protein kinase At3g47570 [Cicer arietinum]	Leucine Rich Repeat	Serine Threonine protein kinase
TRINITY_DN47327_c0_g1	1.22076	0.00126112	up	yes	PREDICTED: Vigna radiata var. radiata WAT1-related protein At4g08290-like (LOC106761380), mRNA	PREDICTED: WAT1-related protein At4g08290-like [Cicer arietinum]	EamA-like transporter family	Auxin-induced protein
TRINITY_DN47468_c2_g2	1.25511	2.07823e-15	up	yes	PREDICTED: Glycine max auxin transporter-like protein 2 (LOC100776776), transcript variant X6, mRNA	Auxin transporter-like protein 4 [Glycine soja]	Transmembrane amino acid transporter protein	.
TRINITY_DN43223_c3_g8	2.29159	0.0116021	up	yes	Leucaena trichandra chloroplast, complete genome	ATP synthase CF0 A subunit (plastid) [Baptisia bracteata]	ATP synthase A chain	.
TRINITY_DN43551_c0_g1	-1.08746	1.49195e-11	down	yes	PREDICTED: Nicotiana sylvestris polyol transporter 5-like (LOC104224547), mRNA	PREDICTED: probable polyol transporter 6 [Gossypium raimondii]	Major Facilitator Superfamily	Transporter
TRINITY_DN44782_c3_g3	-1.10544	1.51594e-21	down	yes	PREDICTED: Glycine max kinesin-like protein NACK1 (LOC100820012), transcript variant X3, mRNA	PREDICTED: kinesin-like protein NACK1 isoform X1 [Vigna radiata var. radiata]	Microtubule binding	Kinesin family member
TRINITY_DN35284_c0_g1	1.61345	3.06478e-06	up	yes	PREDICTED: Glycine max protein BREAST CANCER SUSCEPTIBILITY 1 homolog (LOC100789372), transcript variant X2, mRNA	breast cancer susceptibility-like protein, putative [Medicago truncatula]	Zinc finger, C3HC4 type (RING finger)	E3 ubiquitin-protein ligase that specifically mediates the formation of 'Lys-6'-linked polyubiquitin chains and plays a central role in DNA repair by facilitating cellular responses to DNA damage. It is unclear whether it also mediates the formation of other types of polyubiquitin chains. The E3 ubiquitin-protein ligase activity is required for its tumor suppressor function. The BRCA1-BARD1 heter…
TRINITY_DN43421_c5_g1	-1.72633	2.03481e-05	down	yes	Lotus japonicus genomic DNA, clone: LjT02J13, TM2022, complete sequence	hypothetical protein GLYMA_10G231600 [Glycine max]	Ferric reductase NAD binding domain	NADPH Oxidase
TRINITY_DN20616_c0_g1	1.41265	0.011187	up	yes	Morus notabilis Cation/H(+) antiporter 18 partial mRNA	Cation/H+ exchanger 18 [Theobroma cacao]	Sodium/hydrogen exchanger family	Sodium hydrogen exchanger
TRINITY_DN35836_c0_g2	1.04234	7.13028e-13	up	yes	PREDICTED: Glycine max CCAAT/enhancer-binding protein zeta-like (LOC100802669), transcript variant X2, mRNA	hypothetical protein PHAVU_010G125200g [Phaseolus vulgaris]	CBF/Mak21 family	CCAAT enhancer binding protein (C EBP), zeta
TRINITY_DN42343_c0_g1	-1.0813	1.03298e-05	down	yes	PREDICTED: Glycine max carboxy-terminal kinesin 2-like (LOC100779403), mRNA	PREDICTED: kinesin-3 isoform X3 [Cicer arietinum]	Calponin homology (CH) domain	Kinesin family member
TRINITY_DN43053_c5_g3	1.31668	0.00350239	up	yes	PREDICTED: Glycine max cytochrome b561 domain-containing protein At4g18260-like (LOC100791831), mRNA	PREDICTED: cytochrome b561 domain-containing protein At4g18260-like isoform X1 [Cicer arietinum]	Eukaryotic cytochrome b561	Ferric-chelate reductase
TRINITY_DN45604_c0_g15	-1.11285	1.77668e-10	down	yes	Glycine max amino acid permease 6-like (LOC100777963), mRNA	Amino acid permease 6 [Glycine soja]	Transmembrane amino acid transporter protein	amino acid transport
TRINITY_DN47752_c1_g6	1.00539	0.00785423	up	yes	PREDICTED: Glycine max probable beta-1,4-xylosyltransferase IRX9 (LOC100785607), mRNA	Putative beta-1,4-xylosyltransferase IRX9 [Glycine soja]	Glycosyltransferase family 43	glucuronosyltransferase
TRINITY_DN43724_c1_g10	-1.23891	8.11266e-08	down	yes	PREDICTED: Glycine max polygalacturonase At1g48100 (LOC732602), transcript variant X2, mRNA	PREDICTED: polygalacturonase At1g48100 isoform X2 [Glycine max]	Glycosyl hydrolases family 28	Glycoside hydrolase family 28
TRINITY_DN43891_c3_g1	1.14092	0.000163879	up	yes	Phaseolus vulgaris hypothetical protein (PHAVU_011G214400g) mRNA, complete cds	hypothetical protein GLYMA_09G003100 [Glycine max]	D-mannose binding lectin	G-type lectin S-receptor-like serine threonine-protein kinase
TRINITY_DN44117_c1_g3	1.13766	2.1509e-08	up	yes	PREDICTED: Vigna radiata var. radiata heat stress transcription factor B-2b (LOC106778091), transcript variant X6, mRNA	hypothetical protein VIGAN_10212900 [Vigna angularis var. angularis]	HSF-type DNA-binding	Transcription factor
TRINITY_DN2555_c0_g1	1.37614	0.000932502	up	yes	PREDICTED: Glycine max putative receptor-like protein kinase At3g47110 (LOC100783512), mRNA	PREDICTED: putative receptor-like protein kinase At3g47110 [Glycine max]	Leucine rich repeat N-terminal domain	Serine Threonine protein kinase
TRINITY_DN45179_c2_g1	2.19193	8.31733e-09	up	yes	PREDICTED: Cucumis sativus ethylene-responsive transcription factor ERF054-like (LOC101206608), mRNA	hypothetical protein GLYMA_12G203100 [Glycine max]	AP2 domain	Transcription factor
TRINITY_DN46473_c2_g5	1.52508	2.90139e-06	up	yes	Glycine max cDNA, clone: GMFL01-06-I08	PREDICTED: GDSL esterase/lipase At5g33370-like [Cicer arietinum]	GDSL-like Lipase/Acylhydrolase	GDSL esterase lipase
TRINITY_DN36931_c0_g1	1.17486	0.00136728	up	yes	PREDICTED: Glycine max transcription factor bHLH106-like (LOC100802566), mRNA	unknown [Medicago truncatula]	Helix-loop-helix DNA-binding domain	aryl hydrocarbon receptor nuclear
TRINITY_DN45135_c4_g5	-1.19048	0.00398787	down	yes	Phaseolus vulgaris hypothetical protein (PHAVU_010G117400g) mRNA, complete cds	hypothetical protein LR48_Vigan477s002700 [Vigna angularis]	Auxin responsive protein	Auxin-induced protein
TRINITY_DN32246_c0_g1	1.04297	9.09297e-05	up	yes	PREDICTED: Cicer arietinum mitochondrial import inner membrane translocase subunit TIM22-4-like (LOC101515689), mRNA	Mitochondrial import inner membrane translocase subunit TIM22 [Glycine soja]	Tim17/Tim22/Tim23/Pmp24 family	mitochondrial import inner membrane translocase, subunit
TRINITY_DN44581_c2_g4	1.03985	0.00156704	up	yes	PREDICTED: Nicotiana sylvestris UDP-glycosyltransferase 73C3-like (LOC104246295), mRNA	UDP-glucosyltransferase family protein [Medicago truncatula]	UDP-glucoronosyl and UDP-glucosyl transferase	Transferase
TRINITY_DN41911_c3_g1	1.5565	0.000160452	up	yes	PREDICTED: Glycine max uncharacterized LOC100808829 (LOC100808829), transcript variant X2, mRNA	heavy-metal-associated domain protein [Medicago truncatula]	Heavy-metal-associated domain	heavy metal transport detoxification protein
TRINITY_DN43724_c1_g13	-1.36099	2.11536e-08	down	yes	PREDICTED: Glycine max polygalacturonase At1g48100 (LOC732602), transcript variant X2, mRNA	PREDICTED: polygalacturonase At1g48100 isoform X2 [Glycine max]	Glycosyl hydrolases family 28	Glycoside hydrolase family 28
TRINITY_DN45122_c4_g1	1.94172	0.0107768	up	yes	Phaseolus vulgaris hypothetical protein (PHAVU_003G178100g) mRNA, complete cds	PREDICTED: dnaJ homolog subfamily B member 13-like [Gossypium raimondii]	DnaJ domain	ATP binding to DnaK triggers the release of the substrate protein, thus completing the reaction cycle. Several rounds of ATP-dependent interactions between DnaJ, DnaK and GrpE are required for fully efficient folding. Also involved, together with DnaK and GrpE, in the DNA replication of plasmids through activation of initiation proteins (By similarity)
TRINITY_DN46918_c1_g1	-1.04262	1.3864e-12	down	yes	PREDICTED: Glycine max ABC transporter C family member 8-like (LOC100804798), transcript variant X4, mRNA	ABC transporter-like family-protein [Medicago truncatula]	ABC transporter transmembrane region	(ABC) transporter
TRINITY_DN43043_c1_g5	-1.84701	0.00164813	down	yes	PREDICTED: Erythranthe guttatus uncharacterized LOC105962376 (LOC105962376), mRNA	PREDICTED: uncharacterized protein LOC107175134 [Citrus sinensis]	Reverse transcriptase-like	ribonuclease H activity
TRINITY_DN13437_c0_g1	2.64218	5.21183e-42	up	yes	PREDICTED: Camelina sativa dehydration-responsive element-binding protein 1A-like (LOC104730886), mRNA	drought responsive element binding protein [Glycine soja]	AP2 domain	dehydration-responsive element-binding protein
TRINITY_DN42220_c5_g2	1.1903	1.12685e-05	up	yes	PREDICTED: Glycine max uncharacterized LOC100808150 (LOC100808150), mRNA	Rad7, putative [Medicago truncatula]	Leucine Rich repeat	F-box and leucine-rich repeat protein 13
TRINITY_DN45716_c1_g1	3.38114	1.80106e-13	up	yes	Populus trichocarpa hypothetical protein (POPTR_0019s14140g) mRNA, complete cds	Myb-related protein Zm1 [Glycine soja]	Myb-like DNA-binding domain	Myblike DNAbinding domain containing protein
TRINITY_DN46743_c2_g1	1.52238	0.000109833	up	yes	PREDICTED: Eucalyptus grandis auxin-induced protein 15A-like (LOC104453394), mRNA	PREDICTED: auxin-induced protein 15A [Vigna radiata var. radiata]	Auxin responsive protein	auxin-induced protein
TRINITY_DN43969_c0_g3	-1.06722	0.00238112	down	yes	PREDICTED: Glycine max protein NRT1/ PTR FAMILY 1.2-like (LOC100782867), mRNA	PREDICTED: protein NRT1/ PTR FAMILY 1.2-like [Glycine max]	POT family	transporter
TRINITY_DN44738_c9_g1	2.15094	0.00697419	up	yes	PREDICTED: Cicer arietinum myb-related protein Myb4 (LOC101503477), transcript variant X3, mRNA	hypothetical protein LR48_Vigan03g199900 [Vigna angularis]	Myb-like DNA-binding domain	Myblike DNAbinding domain containing protein
TRINITY_DN40950_c0_g3	1.57154	4.4338e-07	up	yes	Vigna angularis var. angularis DNA, chromosome 1, almost complete sequence, cultivar: Shumari	PREDICTED: dirigent protein 2-like [Cicer arietinum]	Dirigent-like protein	Disease resistance response
TRINITY_DN21432_c0_g1	1.30086	9.00643e-08	up	yes	PREDICTED: Cicer arietinum probable cinnamyl alcohol dehydrogenase 6 (LOC101504377), mRNA	uncharacterized protein LOC100820588 [Glycine max]	Alcohol dehydrogenase GroES-like domain	alcohol dehydrogenase
TRINITY_DN47265_c0_g3	-1.00535	1.61693e-16	down	yes	PREDICTED: Glycine max ABC transporter C family member 4-like (LOC100793361), transcript variant X5, mRNA	PREDICTED: ABC transporter C family member 4-like [Glycine max]	ABC transporter transmembrane region	(ABC) transporter
TRINITY_DN13829_c0_g1	2.78173	0.00321903	up	yes	PREDICTED: Glycine max phosphomannomutase/phosphoglucomutase (LOC100810397), mRNA	PREDICTED: phosphomannomutase/phosphoglucomutase [Glycine max]	Phosphoglucomutase/phosphomannomutase, alpha/beta/alpha domain II	Catalyzes the conversion of glucosamine-6-phosphate to glucosamine-1-phosphate (By similarity)
TRINITY_DN43432_c1_g6	1.21345	1.13066e-06	up	yes	PREDICTED: Vitis vinifera tetrahydrocannabinolic acid synthase-like (LOC100266314), mRNA	FAD-linked oxidoreductase [Medicago truncatula]	FAD binding domain	FAD linked oxidase domain protein
TRINITY_DN45583_c0_g2	1.14377	0.0010198	up	yes	Phaseolus vulgaris hypothetical protein (PHAVU_004G124600g) mRNA, complete cds	PREDICTED: subtilisin-like protease SBT1.7 [Vigna radiata var. radiata]	Peptidase inhibitor I9	peptidase (S8 and S53, subtilisin, kexin, sedolisin
TRINITY_DN47190_c1_g8	1.07409	1.32278e-05	up	yes	PREDICTED: Glycine max protein RRP5 homolog (LOC100793149), transcript variant X3, mRNA	PREDICTED: protein RRP5 homolog isoform X2 [Glycine max]	S1 RNA binding domain	thus facilitating recognition of the initiation point. It is needed to translate mRNA with a short Shine-Dalgarno (SD) purine-rich sequence (By similarity)
TRINITY_DN36451_c0_g1	1.29083	2.07884e-05	up	yes	Arachis hypogaea putative R2R3 MYB protein 5 (MYB5) gene, complete cds	putative R2R3 MYB protein 5 [Arachis hypogaea]	Myb-like DNA-binding domain	Myblike DNAbinding domain containing protein
TRINITY_DN41861_c2_g12	-1.04424	0.00196555	down	yes	PREDICTED: Glycine max sulfate transporter 3.1-like (LOC100804670), mRNA	sulfate/bicarbonate/oxalate exchanger and transporter sat-1 [Medicago truncatula]	Sulfate permease family	sulfate transporter
TRINITY_DN45166_c0_g2	1.01464	7.05356e-08	up	yes	PREDICTED: Glycine max peptidyl-prolyl cis-trans isomerase CYP40-like (LOC100813496), transcript variant X2, mRNA	PREDICTED: peptidyl-prolyl cis-trans isomerase CYP40-like [Glycine max]	Cyclophilin type peptidyl-prolyl cis-trans isomerase/CLD	peptidyl-prolyl cis-trans isomerase activity
TRINITY_DN45716_c4_g8	1.0608	0.00898115	up	yes	Lotus japonicus cDNA, clone: LjFL2-009-CC11, HTC	PREDICTED: myb-related protein 330 [Glycine max]	Myb-like DNA-binding domain	Myblike DNAbinding domain containing protein
TRINITY_DN40669_c0_g2	1.17136	3.90905e-06	up	yes	Glycine max cDNA, clone: GMFL01-43-A03	hypothetical protein PHAVU_003G064500g [Phaseolus vulgaris]	FKBP-type peptidyl-prolyl cis-trans isomerase	Peptidyl-prolyl cis-trans isomerase
TRINITY_DN47823_c0_g2	-1.14989	4.03337e-13	down	yes	PREDICTED: Glycine max omega-hydroxypalmitate O-feruloyl transferase-like (LOC100805510), mRNA	PREDICTED: omega-hydroxypalmitate O-feruloyl transferase [Cicer arietinum]	Transferase family	Omega-hydroxypalmitate O-feruloyl
TRINITY_DN45033_c1_g1	1.82981	8.55501e-16	up	yes	PREDICTED: Cicer arietinum 2-alkenal reductase (NADP(+)-dependent)-like (LOC101499884), mRNA	PREDICTED: 2-alkenal reductase (NADP(+)-dependent)-like [Cicer arietinum]	N-terminal domain of oxidoreductase	alcohol dehydrogenase
TRINITY_DN45002_c0_g2	1.96002	2.95359e-14	up	yes	Arachis hypogaea putative 3R MYB protein 10 (MYB10) gene, complete cds	putative 3R MYB protein 10 [Arachis hypogaea]	Myb-like DNA-binding domain	Myblike DNAbinding domain containing protein
TRINITY_DN45415_c3_g9	1.54641	0.00510305	up	yes	PREDICTED: Glycine max nucleobase-ascorbate transporter 2 (LOC100795365), mRNA	hypothetical protein PHAVU_009G089800g [Phaseolus vulgaris]	Permease family	permease
TRINITY_DN47381_c5_g1	1.60355	2.31832e-06	up	yes	PREDICTED: Glycine max uncharacterized LOC100778142 (LOC100778142), transcript variant X2, mRNA	hypothetical protein LR48_Vigan10g092700 [Vigna angularis]	Tim44-like domain	ribosomal protein, L45
TRINITY_DN44206_c0_g3	-1.74402	1.81039e-18	down	yes	PREDICTED: Glycine max putative ion channel POLLUX-like 2 (LOC100785453), transcript variant X4, mRNA	PREDICTED: putative ion channel POLLUX-like 2 isoform X1 [Glycine max]	Castor and Pollux, part of voltage-gated ion channel	PotAssium voltage-gated channel
TRINITY_DN41664_c2_g9	1.48384	0.000529385	up	yes	PREDICTED: Glycine max sugar transport protein 5-like (LOC100799418), mRNA	PREDICTED: sugar transport protein 5-like [Glycine max]	Major Facilitator Superfamily	Transporter
TRINITY_DN29780_c0_g1	2.04506	3.39912e-25	up	yes	PREDICTED: Cucumis sativus 10 kDa chaperonin-like (LOC101217668), mRNA	PREDICTED: 10 kDa chaperonin-like [Phoenix dactylifera]	Chaperonin 10 Kd subunit	Binds to cpn60 in the presence of Mg-ATP and suppresses the ATPase activity of the latter (By similarity)
TRINITY_DN7358_c0_g1	-1.30039	0.000106238	down	yes	PREDICTED: Glycine max cytochrome P450 CYP82D47-like (LOC100777753), mRNA	PREDICTED: cytochrome P450 CYP82D47-like [Vigna radiata var. radiata]	Cytochrome P450	Cytochrome p450
TRINITY_DN45421_c2_g2	1.91332	0.00209582	up	yes	Amorpha fruticosa voucher Jones 1023 plastid sequence	NADH dehydrogenase subunit 4 (plastid) [Amorpha fruticosa]	Proton-conducting membrane transporter	.
TRINITY_DN45742_c0_g1	1.44606	1.98969e-10	up	yes	Lotus japonicus clone JCVI-FLLj-14H9 unknown mRNA	PREDICTED: acidic endochitinase-like [Glycine max]	Glycosyl hydrolases family 18	.
TRINITY_DN45645_c2_g10	1.34234	0.00275433	up	yes	Phaseolus vulgaris hypothetical protein (PHAVU_002G209200g) mRNA, complete cds	alternative oxidase 2b [Glycine max]	Alternative oxidase	alternative oxidase
TRINITY_DN36543_c0_g2	1.20369	1.38699e-15	up	yes	PREDICTED: Glycine max probable nucleoredoxin 1 (LOC100809224), transcript variant X2, misc_RNA	Putative nucleoredoxin 1 [Glycine soja]	Redoxin	nucleoredoxin-like
TRINITY_DN45173_c0_g4	1.58892	7.92114e-07	up	yes	PREDICTED: Glycine max ABC transporter A family member 7-like (LOC100805474), mRNA	ABC transporter A family member 7 [Glycine soja]	ABC-2 family transporter protein	(ABC) transporter
TRINITY_DN45852_c4_g7	1.71323	0.00672216	up	yes	Theobroma cacao Cytochrome P450, family 714, subfamily A, polypeptide 1, putative isoform 1 (TCM_045598) mRNA, complete cds	PREDICTED: LOW QUALITY PROTEIN: cytochrome P450 714A1-like [Glycine max]	Cytochrome P450	Cytochrome p450
TRINITY_DN37014_c0_g1	1.3214	1.05278e-09	up	yes	PREDICTED: Glycine max uncharacterized LOC100805128 (LOC100805128), mRNA	PREDICTED: uncharacterized protein LOC100805128 [Glycine max]	Ribosomal L38e protein family	Ribosomal protein L38
TRINITY_DN42931_c2_g2	2.59876	4.69831e-09	up	yes	Glycine max MYB transcription factor MYB92 (MYB92), mRNA	MYB transcription factor MYB92 [Glycine max]	Myb-like DNA-binding domain	Myblike DNAbinding domain containing protein
TRINITY_DN47522_c1_g3	1.7414	1.12787e-07	up	yes	PREDICTED: Vigna radiata var. radiata ureide permease 1-like (LOC106755293), mRNA	PREDICTED: ureide permease 1-like isoform X1 [Cicer arietinum]	Ureide permease	ureide permease
TRINITY_DN46329_c1_g7	1.0075	3.73887e-06	up	yes	PREDICTED: Glycine max mitochondrial import inner membrane translocase subunit TIM50-like (LOC100803155), mRNA	PREDICTED: mitochondrial import inner membrane translocase subunit TIM50-like [Glycine max]	NLI interacting factor-like phosphatase	CTD (Carboxy-terminal domain, RNA polymerase II, polypeptide A)
TRINITY_DN27534_c0_g1	1.25848	1.01961e-10	up	yes	PREDICTED: Glycine max ribosome biogenesis protein BOP1 homolog (LOC100818497), mRNA	hypothetical protein GLYMA_12G167800 [Glycine max]	WD domain, G-beta repeat	ribosome biogenesis, protein
TRINITY_DN44588_c3_g2	1.818	1.79858e-07	up	yes	Arachis hypogaea ethylene-responsive element binding factor 4 (ERF4) mRNA, complete cds	ethylene-responsive element binding factor 4 [Arachis hypogaea]	AP2 domain	Transcription factor
TRINITY_DN54386_c0_g1	2.3514	3.55614e-17	up	yes	PREDICTED: Vigna radiata var. radiata multiprotein-bridging factor 1c (LOC106768394), mRNA	hypothetical protein PHAVU_004G162100g [Phaseolus vulgaris]	Multiprotein bridging factor 1	Factor 1
TRINITY_DN32304_c0_g2	1.89288	0.0038868	up	yes	PREDICTED: Cicer arietinum germin-like protein 9-3 (LOC101495818), mRNA	germin-like protein 9 [Arachis hypogaea]	Cupin	germin-like protein
TRINITY_DN47808_c0_g1	1.97866	1.18549e-07	up	yes	Glycine max flavonoid glycosyltransferase gene, complete cds	flavonoid glycosyltransferase [Glycine max]	UDP-glucoronosyl and UDP-glucosyl transferase	Transferase
TRINITY_DN41531_c2_g3	1.23883	3.00401e-12	up	yes	PREDICTED: Glycine max auxin transporter-like protein 2 (LOC100776776), transcript variant X6, mRNA	PREDICTED: auxin transporter-like protein 2 [Cicer arietinum]	Transmembrane amino acid transporter protein	.
TRINITY_DN46473_c2_g6	1.16932	6.93847e-07	up	yes	PREDICTED: Vigna radiata var. radiata GDSL esterase/lipase At5g33370-like (LOC106755940), mRNA	PREDICTED: GDSL esterase/lipase At5g33370-like [Glycine max]	GDSL-like Lipase/Acylhydrolase	GDSL esterase lipase
TRINITY_DN39400_c0_g1	1.0811	0.000852159	up	yes	Phaseolus vulgaris hypothetical protein (PHAVU_009G080100g) mRNA, complete cds	PREDICTED: probable 28S rRNA (cytosine-C(5))-methyltransferase [Glycine max]	16S rRNA methyltransferase RsmB/F	nOP2 Sun
TRINITY_DN45453_c0_g5	2.43602	1.78496e-21	up	yes	PREDICTED: Vitis vinifera geraniol 8-hydroxylase-like (LOC100855232), transcript variant X5, mRNA	hypothetical protein LR48_Vigan07g158600 [Vigna angularis]	Cytochrome P450	.
TRINITY_DN43539_c0_g1	1.09804	4.21275e-05	up	yes	PREDICTED: Glycine max DEAD-box ATP-dependent RNA helicase 28-like (LOC100776684), transcript variant X2, mRNA	PREDICTED: DEAD-box ATP-dependent RNA helicase 28-like isoform X2 [Glycine max]	DEAD/DEAH box helicase	purine NTP-dependent helicase activity
TRINITY_DN43939_c2_g5	1.36637	0.00167439	up	yes	PREDICTED: Glycine max lysine histidine transporter-like 6 (LOC100815493), mRNA	PREDICTED: lysine histidine transporter-like 6 [Glycine max]	Transmembrane amino acid transporter protein	amino acid transport
TRINITY_DN28819_c0_g1	1.52004	7.36926e-08	up	yes	PREDICTED: Malus x domestica basic 7S globulin-like (LOC103419230), mRNA	hypothetical protein POPTR_0002s05580g [Populus trichocarpa]	Xylanase inhibitor N-terminal	aspartic
TRINITY_DN43396_c1_g1	-1.10043	2.29406e-18	down	yes	PREDICTED: Citrus sinensis G-type lectin S-receptor-like serine/threonine-protein kinase At4g03230 (LOC102622628), transcript variant X1, mRNA	PREDICTED: G-type lectin S-receptor-like serine/threonine-protein kinase At4g03230 isoform X1 [Cicer arietinum]	D-mannose binding lectin	Serine Threonine protein kinase
TRINITY_DN43203_c2_g1	1.19944	9.0475e-06	up	yes	PREDICTED: Glycine max 5' exonuclease Apollo-like (LOC100807948), mRNA	PREDICTED: 5' exonuclease Apollo-like [Glycine max]	Beta-lactamase superfamily domain	cleavage and polyadenylation
TRINITY_DN34526_c0_g1	1.10497	1.43268e-11	up	yes	PREDICTED: Glycine max ribosome biogenesis protein BRX1-like (LOC100797218), mRNA	PREDICTED: ribosome biogenesis protein BRX1 homolog [Cicer arietinum]	Brix domain	ribosome biogenesis protein brx1
TRINITY_DN25959_c0_g1	1.61231	0.000456776	up	yes	PREDICTED: Glycine max serine/threonine-protein kinase PBS1-like (LOC100809555), transcript variant X2, mRNA	hypothetical protein VIGAN_07107200 [Vigna angularis var. angularis]	Protein kinase domain	Serine Threonine protein kinase
TRINITY_DN33832_c0_g1	1.12719	4.21582e-05	up	yes	PREDICTED: Glycine max chromatin assembly factor 1 subunit FAS2-like (LOC100784411), mRNA	PREDICTED: FAS2 isoform X1 [Glycine max]	WD domain, G-beta repeat	chromatin assembly factor 1 subunit
TRINITY_DN44123_c3_g7	-1.50658	4.75169e-16	down	yes	PREDICTED: Glycine max probable LRR receptor-like serine/threonine-protein kinase At4g26540 (LOC100775762), mRNA	PREDICTED: probable LRR receptor-like serine/threonine-protein kinase At4g26540 [Glycine max]	Leucine rich repeat N-terminal domain	leucine Rich Repeat
TRINITY_DN33173_c0_g1	-1.1122	1.09506e-12	down	yes	PREDICTED: Cicer arietinum probable proteasome inhibitor (LOC101513876), mRNA	PREDICTED: probable proteasome inhibitor [Cicer arietinum]	PI31 proteasome regulator N-terminal	positive regulation of cellular protein metabolic process
TRINITY_DN46960_c0_g2	1.65882	1.14525e-06	up	yes	PREDICTED: Gossypium raimondii G-type lectin S-receptor-like serine/threonine-protein kinase B120 (LOC105772407), mRNA	S-locus lectin kinase family protein [Medicago truncatula]	Protein kinase domain	Serine Threonine protein kinase
TRINITY_DN43614_c5_g2	1.0334	1.76501e-05	up	yes	Phaseolus vulgaris hypothetical protein (PHAVU_004G169800g) mRNA, complete cds	AP2 domain class transcription factor [Medicago truncatula]	AP2 domain	dehydration-responsive element-binding protein
TRINITY_DN43543_c1_g1	1.25772	4.37511e-06	up	yes	PREDICTED: Glycine max MADS-box transcription factor 23-like (LOC100812413), transcript variant X5, mRNA	PREDICTED: MADS-box transcription factor 23-like isoform X4 [Glycine max]	SRF-type transcription factor (DNA-binding and dimerisation domain)	Transcription factor
TRINITY_DN41847_c7_g3	2.09952	0.0110598	up	yes	Lotus japonicus clone JCVI-FLLj-10J20 unknown mRNA	PREDICTED: lipid phosphate phosphatase epsilon 1, chloroplastic isoform X1 [Cicer arietinum]	PAP2 superfamily	PAP2 superfamily
TRINITY_DN31189_c0_g1	1.51455	4.36133e-20	up	yes	PREDICTED: Glycine max peter Pan-like protein (LOC100800809), mRNA	PREDICTED: peter Pan-like protein [Glycine max]	Brix domain	ribosome biogenesis, protein
TRINITY_DN43920_c2_g1	3.41476	0.000733787	up	yes	PREDICTED: Glycine max fasciclin-like arabinogalactan protein 11 (LOC100793847), mRNA	PREDICTED: fasciclin-like arabinogalactan protein 11 [Vigna radiata var. radiata]	Fasciclin domain	Arabinogalactan protein
TRINITY_DN46918_c1_g2	-1.35903	2.45816e-13	down	yes	PREDICTED: Glycine max ABC transporter C family member 8-like (LOC100813711), transcript variant X1, mRNA	PREDICTED: ABC transporter C family member 8-like isoform X1 [Glycine max]	ABC transporter transmembrane region	(ABC) transporter
TRINITY_DN45263_c1_g3	1.05207	6.50909e-10	up	yes	PREDICTED: Glycine max protein kinase 2A, chloroplastic-like (LOC100800654), mRNA	PREDICTED: protein kinase 2A, chloroplastic-like [Cicer arietinum]	Protein kinase domain	Serine Threonine protein kinase
TRINITY_DN46754_c1_g1	1.06415	5.04887e-07	up	yes	PREDICTED: Glycine max probable inactive purple acid phosphatase 27-like (LOC100814531), transcript variant X1, mRNA	Putative inactive purple acid phosphatase 27 [Glycine soja]	Purple acid Phosphatase, N-terminal domain	Hydrolyzes cAMP to 5'-AMP. Plays an important regulatory role in modulating the intracellular concentration of cAMP, thereby influencing cAMP-dependent processes (By similarity)
TRINITY_DN47920_c0_g1	2.00173	1.30948e-05	up	yes	Phaseolus vulgaris hypothetical protein (PHAVU_001G010100g) mRNA, complete cds	PREDICTED: protein WALLS ARE THIN 1-like [Glycine max]	EamA-like transporter family	Auxin-induced protein
TRINITY_DN47488_c1_g1	1.97314	0.00671049	up	yes	Phaseolus vulgaris hypothetical protein (PHAVU_006G092200g) mRNA, complete cds	PREDICTED: putative UDP-glucuronate:xylan alpha-glucuronosyltransferase 4 [Glycine max]	Glycosyl transferase family 8	Glycosyl Transferase
TRINITY_DN44111_c6_g2	-1.04112	2.38506e-07	down	yes	Lotus japonicus genomic DNA, chromosome 1, clone: LjT15D21, TM0222b, complete sequence	hypothetical protein CISIN_1g035558mg, partial [Citrus sinensis]	WD domain, G-beta repeat	ddb1 and cul4 associated factor 7
TRINITY_DN45743_c0_g2	-1.0296	4.51356e-14	down	yes	PREDICTED: Glycine max adenylate kinase 5, chloroplastic-like (LOC100818830), mRNA	hypothetical protein PHAVU_009G208900g [Phaseolus vulgaris]	Adenylate kinase	Catalyzes the reversible transfer of the terminal phosphate group between ATP and AMP. Plays an important role in cellular energy homeostasis and in adenine nucleotide metabolism (By similarity)
TRINITY_DN28361_c0_g1	1.36565	0.00716867	up	yes	Phaseolus vulgaris hypothetical protein (PHAVU_006G213900g) mRNA, complete cds	PREDICTED: putative elongation of fatty acids protein DDB_G0272012 [Vigna radiata var. radiata]	GNS1/SUR4 family	elongation of very long chain fatty acids protein
TRINITY_DN45767_c0_g1	-1.66398	5.40445e-06	down	yes	PREDICTED: Cicer arietinum transcription factor MYB12-like (LOC101496845), mRNA	MYB4 [Malus hybrid cultivar]	Myb-like DNA-binding domain	Myblike DNAbinding domain containing protein
TRINITY_DN15988_c0_g2	1.43533	0.000426482	up	yes	PREDICTED: Cicer arietinum G-type lectin S-receptor-like serine/threonine-protein kinase SD2-5 (LOC101515666), mRNA	PREDICTED: probable receptor-like protein kinase At5g20050 [Glycine max]	Protein tyrosine kinase	Serine Threonine protein kinase
TRINITY_DN27187_c0_g1	1.21809	5.58425e-11	up	yes	PREDICTED: Cicer arietinum peptidyl-prolyl cis-trans isomerase CYP19-3 (LOC101489605), mRNA	PREDICTED: peptidyl-prolyl cis-trans isomerase CYP19-3 [Glycine max]	Cyclophilin type peptidyl-prolyl cis-trans isomerase/CLD	peptidyl-prolyl cis-trans isomerase activity
TRINITY_DN46682_c0_g1	1.83724	5.12205e-08	up	yes	PREDICTED: Glycine max NAD(P)H dehydrogenase (quinone) FQR1-like (LOC100793045), mRNA	unknown [Medicago truncatula]	NADPH-dependent FMN reductase	Nadph-dependent fmn reductase
TRINITY_DN47402_c0_g1	1.21442	3.86276e-18	up	yes	Arachis hypogaea ethylene-responsive element binding factor 5 (ERF5) mRNA, complete cds	ethylene-responsive element binding factor 5 [Arachis hypogaea]	AP2 domain	Transcription factor
TRINITY_DN43619_c5_g2	1.27657	2.90114e-09	up	yes	PREDICTED: Glycine max probable LRR receptor-like serine/threonine-protein kinase At1g05700 (LOC100779474), mRNA	PREDICTED: probable LRR receptor-like serine/threonine-protein kinase At1g05700 [Glycine max]	Protein tyrosine kinase	Serine Threonine protein kinase
TRINITY_DN47244_c0_g2	1.09394	1.31714e-06	up	yes	PREDICTED: Glycine max outer envelope protein 64, mitochondrial-like (LOC100801177), mRNA	PREDICTED: outer envelope protein 64, mitochondrial-like [Glycine max]	Amidase	Allows the formation of correctly charged Gln-tRNA(Gln) through the transamidation of misacylated Glu-tRNA(Gln) in organisms which lack glutaminyl-tRNA synthetase. The reaction takes place in the presence of glutamine and ATP through an activated gamma-phospho-Glu-tRNA(Gln) (By similarity)
TRINITY_DN44546_c0_g1	1.10789	1.99406e-06	up	yes	PREDICTED: Gossypium raimondii RING-H2 finger protein ATL54-like (LOC105762734), mRNA	hypothetical protein PHAVU_002G211600g [Phaseolus vulgaris]	Ring finger domain	zinc ion binding
TRINITY_DN48051_c6_g1	1.15652	5.69534e-06	up	yes	PREDICTED: Glycine max protein NRT1/ PTR FAMILY 4.6-like (LOC100801999), mRNA	PREDICTED: protein NRT1/ PTR FAMILY 4.6-like [Glycine max]	POT family	transporter
TRINITY_DN45475_c3_g2	-1.25852	1.69085e-12	down	yes	PREDICTED: Cicer arietinum ABC transporter C family member 8 (LOC101501548), mRNA	ABC transporter-like family-protein [Medicago truncatula]	ABC transporter transmembrane region	(ABC) transporter
TRINITY_DN41279_c4_g1	1.05107	1.76052e-06	up	yes	PREDICTED: Glycine max aspartic proteinase PCS1-like (LOC100803089), mRNA	PREDICTED: aspartic proteinase PCS1-like [Glycine max]	Xylanase inhibitor N-terminal	aspartic
TRINITY_DN42425_c1_g1	1.41055	2.67183e-06	up	yes	PREDICTED: Glycine max primary amine oxidase-like (LOC100802062), transcript variant X1, mRNA	copper amine oxidase, enzyme domain protein [Medicago truncatula]	Copper amine oxidase, N2 domain	.
TRINITY_DN48485_c0_g1	1.45322	1.54042e-06	up	yes	Phaseolus vulgaris hypothetical protein (PHAVU_001G109700g) mRNA, complete cds	PREDICTED: short-chain type dehydrogenase/reductase-like [Vigna radiata var. radiata]	short chain dehydrogenase	Dehydrogenase reductase
TRINITY_DN44100_c4_g4	1.15022	0.0101497	up	yes	PREDICTED: Glycine max probable xyloglucan endotransglucosylase/hydrolase protein 32 (LOC100813742), mRNA	Putative xyloglucan endotransglucosylase/hydrolase protein 32 [Glycine soja]	Glycosyl hydrolases family 16	xyloglucan endotransglucosylase hydrolase protein
TRINITY_DN43160_c2_g1	1.10793	1.62707e-07	up	yes	PREDICTED: Glycine max cation/H(+) antiporter 18-like (LOC100810155), transcript variant X4, mRNA	PREDICTED: cation/H(+) antiporter 18-like [Glycine max]	Sodium/hydrogen exchanger family	Sodium hydrogen exchanger
TRINITY_DN45863_c0_g2	-2.26466	0.000804592	down	yes	PREDICTED: Glycine max probable LRR receptor-like serine/threonine-protein kinase At3g47570 (LOC100792724), transcript variant X1, mRNA	PREDICTED: probable LRR receptor-like serine/threonine-protein kinase At3g47570 isoform X1 [Glycine max]	Leucine Rich Repeat	Serine Threonine protein kinase
TRINITY_DN46443_c0_g2	1.00259	2.94741e-08	up	yes	PREDICTED: Cicer arietinum probable 1-acylglycerol-3-phosphate O-acyltransferase (LOC101512215), transcript variant X2, mRNA	PREDICTED: probable 1-acylglycerol-3-phosphate O-acyltransferase [Nelumbo nucifera]	Chlorophyllase enzyme	Alpha beta hydrolase
TRINITY_DN42043_c3_g1	-2.43125	1.05364e-55	down	yes	PREDICTED: Glycine max alpha-glucosidase YihQ-like (LOC100779005), transcript variant X1, mRNA	Alpha-glucosidase yihQ [Glycine soja]	Glycosyl hydrolases family 31	hydrolase, family 31
TRINITY_DN39633_c0_g3	1.23127	6.09557e-07	up	yes	Glycine max ubiquitin carboxyl-terminal hydrolase isozyme L3-like (LOC100816564), mRNA	PREDICTED: ubiquitin carboxyl-terminal hydrolase isozyme L3 [Glycine max]	Ubiquitin carboxyl-terminal hydrolase, family 1	ubiquitin carboxyl-terminal
TRINITY_DN59348_c0_g1	1.67769	1.25522e-06	up	yes	PREDICTED: Glycine max protein RALF-like 24 (LOC100817014), mRNA	PREDICTED: protein RALF-like 24 [Glycine max]	Rapid ALkalinization Factor (RALF)	Cell signaling peptide that may regulate plant stress, growth, and development. Mediates a rapid alkalinization of extracellular space by mediating a transient increase in the cytoplasmic Ca(2 ) concentration leading to a calcium-dependent signaling events through a cell surface receptor and a concomitant activation of some intracellular mitogen-activated protein kinases (By similarity)
TRINITY_DN44232_c0_g1	-1.46453	7.31241e-22	down	yes	PREDICTED: Glycine max probable LRR receptor-like serine/threonine-protein kinase At3g47570 (LOC100777490), mRNA	Putative LRR receptor-like serine/threonine-protein kinase [Glycine soja]	Leucine rich repeat	Serine Threonine protein kinase
TRINITY_DN43437_c0_g1	1.11526	0.000173736	up	yes	Medicago truncatula eukaryotic aspartyl protease family protein mRNA	eukaryotic aspartyl protease family protein [Medicago truncatula]	Xylanase inhibitor N-terminal	aspartic
TRINITY_DN39228_c0_g1	2.59453	1.54945e-20	up	yes	PREDICTED: Glycine max protein YLS9 (LOC100806641), mRNA	PREDICTED: protein YLS9 [Glycine max]	Late embryogenesis abundant protein	harpin-induced protein 1 domain containing protein, expressed
TRINITY_DN47663_c1_g3	-1.32373	3.58627e-14	down	yes	PREDICTED: Vigna radiata var. radiata cysteine-rich receptor-like protein kinase 25 (LOC106757383), mRNA	cysteine-rich receptor-kinase-like protein [Medicago truncatula]	Protein tyrosine kinase	Serine Threonine protein kinase
TRINITY_DN43906_c5_g5	1.20142	8.28585e-23	up	yes	Arachis hypogaea ethylene-responsive element binding factor 5 (ERF5) mRNA, complete cds	ethylene-responsive element binding factor 5 [Arachis hypogaea]	AP2 domain	AP2
TRINITY_DN47340_c0_g1	-1.40208	1.43864e-09	down	yes	PREDICTED: Glycine max transcription factor TCP13-like (LOC100816424), mRNA	hypothetical protein LR48_Vigan03g017800 [Vigna angularis]	TCP family transcription factor	Transcription factor
TRINITY_DN46194_c1_g1	1.16272	4.77784e-07	up	yes	PREDICTED: Vigna radiata var. radiata phosphoglycerate mutase-like protein AT74 (LOC106772590), mRNA	PREDICTED: phosphoglycerate mutase-like protein AT74 [Glycine max]	Histidine phosphatase superfamily (branch 1)	Phosphoglycerate mutase
TRINITY_DN43877_c4_g4	-1.27395	0.00782753	down	yes	Arachis hypogaea clone PM644 microsatellite sequence	Dof7 [Glycine max]	Dof domain, zinc finger	zinc finger protein
TRINITY_DN42391_c7_g4	1.51403	0.0016835	up	yes	PREDICTED: Glycine max ras-related protein RABA1f-like (LOC100789747), mRNA	Ras-related protein RABA1f [Glycine soja]	ADP-ribosylation factor family	GTP-binding Protein
TRINITY_DN40967_c0_g1	2.36231	0.00114696	up	yes	PREDICTED: Tarenaya hassleriana feruloyl CoA ortho-hydroxylase 1 (LOC104810262), mRNA	hypothetical protein PHAVU_005G059100g [Phaseolus vulgaris]	non-haem dioxygenase in morphine synthesis N-terminal	2OGFe(II) oxygenase
TRINITY_DN34824_c0_g1	4.7523	2.90808e-09	up	yes	PREDICTED: Cicer arietinum dehydration-responsive element-binding protein 1E-like (LOC101507179), mRNA	hypothetical protein PHAVU_003G212800g [Phaseolus vulgaris]	AP2 domain	dwarf and delayed flowering 1
TRINITY_DN45089_c1_g2	1.46896	0.000992833	up	yes	PREDICTED: Glycine max glucan endo-1,3-beta-glucosidase 4-like (LOC100786558), mRNA	PREDICTED: glucan endo-1,3-beta-glucosidase 4-like [Glycine max]	Glycosyl hydrolases family 17	glucan endo-1,3-beta-glucosidase
TRINITY_DN47135_c1_g3	1.47233	6.93793e-06	up	yes	Arachis hypogaea clone YY40 Kunitz trypsin inhibitor 4 mRNA, complete cds	Kunitz trypsin inhibitor 4 [Arachis hypogaea]	Trypsin and protease inhibitor	trypsin and protease inhibitor family protein Kunitz family protein
TRINITY_DN46106_c0_g3	-1.00503	7.43947e-07	down	yes	PREDICTED: Cicer arietinum aldo-keto reductase family 4 member C9-like (LOC101488690), mRNA	uncharacterized protein LOC100781137 [Glycine max]	Aldo/keto reductase family	reductase
TRINITY_DN36280_c0_g1	1.30213	1.68204e-06	up	yes	PREDICTED: Cicer arietinum transmembrane protein 18 (LOC101510816), mRNA	uncharacterized protein LOC100305910 [Glycine max]	Transmembrane protein 18	Transmembrane protein 18
TRINITY_DN42562_c1_g4	-1.0609	0.00029157	down	yes	Medicago truncatula receptor-like protein mRNA	PREDICTED: receptor-like protein 12 [Glycine max]	Leucine Rich Repeat	Serine Threonine protein kinase
TRINITY_DN45243_c1_g1	2.32389	7.47772e-20	up	yes	PREDICTED: Vigna radiata var. radiata non-structural maintenance of chromosomes element 4 homolog B-like (LOC106756850), mRNA	Non-structural maintenance of chromosome element 4 [Glycine soja]	Nse4 C-terminal	non-SMC element 4 homolog A (S. cerevisiae)
TRINITY_DN43790_c3_g1	1.41193	8.12406e-08	up	yes	Theobroma cacao Tetrapyrrole (Corrin/Porphyrin) Methylases isoform 1 (TCM_040866) mRNA, complete cds	PREDICTED: probable diphthine methyl ester synthase [Glycine max]	Tetrapyrrole (Corrin/Porphyrin) Methylases	S-adenosyl-L-methionine-dependent methyltransferase that catalyzes the trimethylation of the amino group of the modified target histidine residue in translation elongation factor 2 (EF- 2), to form an intermediate called diphthine. The three successive methylation reactions represent the second step of diphthamide biosynthesis (By similarity)
TRINITY_DN16833_c0_g1	1.97756	7.06967e-10	up	yes	Lotus japonicus cDNA, clone: LjFL1-041-CE04, HTC	mitogen-activated protein kinase kinase kinase 2-like [Glycine max]	Protein kinase domain	mitogen-activated protein kinase kinase kinase
TRINITY_DN47860_c1_g1	1.29659	0.00450067	up	yes	Arachis hypogaea isolate PCfP2F02 resistance protein Cf gene, partial cds	hypothetical protein GLYMA_03G055300 [Glycine max]	Leucine Rich Repeat	leucine Rich Repeat
TRINITY_DN44356_c5_g2	-1.13651	9.64874e-07	down	yes	PREDICTED: Glycine max uncharacterized LOC100810396 (LOC100810396), mRNA	hypothetical protein GLYMA_11G1834001, partial [Glycine max]	Myb-like DNA-binding domain	Transcription factor
TRINITY_DN47430_c0_g7	3.70475	1.44844e-05	up	yes	Wisteria floribunda voucher IRGC105690 from South Korea chloroplast, complete genome	RNA polymerase beta (chloroplast) [Medicago hybrida]	RNA polymerase Rpb1, domain 1	.
TRINITY_DN44014_c0_g5	1.23347	6.33025e-05	up	yes	Lotus japonicus genomic DNA, chromosome 4, clone: LjB13B18, BM1138, complete sequence	PREDICTED: pentatricopeptide repeat-containing protein At4g18520-like [Cicer arietinum]	PPR repeat	Pentatricopeptide repeat-containing protein
TRINITY_DN36183_c0_g1	1.36865	5.85674e-07	up	yes	PREDICTED: Glycine max nucleolar complex protein 2 homolog (LOC100786692), mRNA	hypothetical protein VIGAN_08006000 [Vigna angularis var. angularis]	Noc2p family	nucleolar complex protein 2
TRINITY_DN42711_c0_g2	-1.35723	5.91504e-10	down	yes	Medicago truncatula pentatricopeptide (PPR) repeat protein mRNA	pentatricopeptide (PPR) repeat protein [Medicago truncatula]	PPR repeat	Pentatricopeptide repeat-containing protein
TRINITY_DN56798_c0_g1	1.97073	5.5927e-10	up	yes	Lotus japonicus cDNA, clone: LjFL1-011-CH08, HTC	hypothetical protein LR48_Vigan02g215700 [Vigna angularis]	AP2 domain	Transcription factor
TRINITY_DN43380_c3_g3	2.32895	0.00374569	up	yes	PREDICTED: Glycine max transcription factor bHLH94 (LOC100805420), mRNA	Transcription factor bHLH96 [Glycine soja]	Helix-loop-helix DNA-binding domain	nucleic acid binding transcription factor activity
TRINITY_DN48040_c1_g2	1.70359	0.000826924	up	yes	PREDICTED: Glycine max transcription factor bHLH93-like (LOC100806571), transcript variant X1, mRNA	Transcription factor bHLH93 [Glycine soja]	Helix-loop-helix DNA-binding domain	Transcription factor
TRINITY_DN42722_c4_g1	2.50784	0.000137251	up	yes	PREDICTED: Brassica napus ethylene-responsive transcription factor ABR1-like (LOC106404735), mRNA	hypothetical protein VIGAN_11139400 [Vigna angularis var. angularis]	AP2 domain	Transcription factor
TRINITY_DN43960_c7_g3	1.40214	2.11601e-06	up	yes	Arachis hypogaea putative R2R3 MYB protein 6 (MYB6) gene, complete cds	putative R2R3 MYB protein 6 [Arachis hypogaea]	Myb-like DNA-binding domain	Myblike DNAbinding domain containing protein
TRINITY_DN43658_c4_g3	-1.09621	0.000501249	down	yes	PREDICTED: Glycine max regulatory-associated protein of TOR 1-like (LOC100777178), mRNA	PREDICTED: regulatory-associated protein of TOR 1 [Vitis vinifera]	Raptor N-terminal CASPase like domain	regulatory associated protein of MTOR
TRINITY_DN46713_c0_g1	1.64978	0.000509484	up	yes	PREDICTED: Vitis vinifera ZF-HD homeobox protein At4g24660-like (LOC100243782), mRNA	PREDICTED: zinc-finger homeodomain protein 10-like [Cucumis melo]	ZF-HD protein dimerisation region	ZF-HD protein dimerisation region
TRINITY_DN56506_c0_g1	-1.87664	0.00347789	down	yes	Phaseolus vulgaris hypothetical protein (PHAVU_003G081700g) mRNA, complete cds	hypothetical protein PHAVU_003G081700g [Phaseolus vulgaris]	Peptidase inhibitor I9	Subtilase family
TRINITY_DN42094_c1_g1	1.34352	8.20269e-09	up	yes	PREDICTED: Cicer arietinum high mobility group B protein 7-like (LOC101495443), transcript variant X2, mRNA	uncharacterized protein LOC100306558 [Glycine max]	HMG-box domain	high mobility group
TRINITY_DN46845_c1_g5	1.2541	1.5556e-19	up	yes	Medicago truncatula long-chain acyl-CoA synthetase mRNA	hypothetical protein PHAVU_006G086100g [Phaseolus vulgaris]	AMP-binding enzyme	Amp-dependent synthetase and ligase
TRINITY_DN45754_c2_g2	2.2782	4.2377e-06	up	yes	PREDICTED: Glycine max G-type lectin S-receptor-like serine/threonine-protein kinase SD2-5 (LOC100816921), mRNA	hypothetical protein GLYMA_15G162000 [Glycine max]	Protein tyrosine kinase	G-type lectin S-receptor-like serine threonine-protein kinase
TRINITY_DN36285_c0_g2	2.37363	1.12493e-21	up	yes	PREDICTED: Prunus mume putative calcium-binding protein CML19 (LOC103338048), mRNA	PREDICTED: calcium-binding protein CML38-like [Glycine max]	EF-hand domain pair	Calcium-binding protein
TRINITY_DN47340_c1_g4	6.11384	8.0568e-05	up	yes	Phaseolus vulgaris hypothetical protein (PHAVU_001G046900g) mRNA, complete cds	PREDICTED: protein PPLZ02 [Glycine max]	AP2 domain	Transcription factor
TRINITY_DN42769_c8_g1	1.17706	4.89377e-13	up	yes	PREDICTED: Glycine max NAP1-related protein 2 (LOC100810307), mRNA	PREDICTED: NAP1-related protein 2 isoform X2 [Glycine max]	Nucleosome assembly protein (NAP)	Testis-specific Y-encoded-like protein
TRINITY_DN46808_c0_g5	1.45259	5.6883e-05	up	yes	PREDICTED: Glycine max UDP-glycosyltransferase 83A1-like (LOC100817085), mRNA	PREDICTED: UDP-glycosyltransferase 83A1-like [Glycine max]	UDP-glucoronosyl and UDP-glucosyl transferase	Transferase
TRINITY_DN24957_c0_g2	1.61847	5.36558e-05	up	yes	Phaseolus vulgaris hypothetical protein (PHAVU_002G140500g) mRNA, complete cds	PREDICTED: protein TORNADO 2-like [Cicer arietinum]	Tetraspanin family	Tetraspanin family
TRINITY_DN43960_c2_g2	1.01416	0.00634257	up	yes	Glycine max ethylene-responsive transcription factor ERF012-like (AP2-5), mRNA	PREDICTED: ethylene-responsive transcription factor ERF014 [Vigna radiata var. radiata]	AP2 domain	Transcription factor
TRINITY_DN47725_c0_g5	1.16407	0.000797318	up	yes	Phaseolus vulgaris hypothetical protein (PHAVU_005G088000g) mRNA, complete cds	hypothetical protein PHAVU_005G088000g [Phaseolus vulgaris]	Protein kinase domain	Serine Threonine protein kinase
TRINITY_DN43088_c5_g5	1.23506	0.000470368	up	yes	Phaseolus vulgaris hypothetical protein (PHAVU_008G098300g) mRNA, complete cds	hypothetical protein VIGAN_04136500 [Vigna angularis var. angularis]	Myb/SANT-like DNA-binding domain	Transcription factor
TRINITY_DN43124_c1_g9	1.38294	4.30291e-07	up	yes	PREDICTED: Glycine max NAC domain-containing protein 8-like (LOC100794879), transcript variant X2, mRNA	PREDICTED: NAC domain-containing protein 8-like [Glycine max]	No apical meristem (NAM) protein	Nac domain-containing protein
TRINITY_DN54332_c0_g1	2.2421	0.000353144	up	yes	PREDICTED: Citrus sinensis zinc finger protein ZAT12-like (LOC102607670), mRNA	hypothetical protein VIGAN_08012500 [Vigna angularis var. angularis]	C2H2-type zinc finger	Zinc finger protein
TRINITY_DN43690_c3_g3	1.23059	3.48637e-05	up	yes	Arachis hypogaea mRNA for ABA 8'-hydroxylase (CYP707A1 gene), cultivar Yueyou 7	hypothetical protein GLYMA_01G153300 [Glycine max]	Cytochrome P450	.
TRINITY_DN43224_c1_g3	-1.00855	7.0435e-15	down	yes	PREDICTED: Glycine max high mobility group B protein 9 (LOC100784746), transcript variant X2, mRNA	PREDICTED: high mobility group B protein 9 [Glycine max]	ARID/BRIGHT DNA binding domain	At rich interactive domain
TRINITY_DN6175_c0_g2	1.53971	3.58527e-08	up	yes	Buxus sempervirens clone VV_contig_764 microsatellite sequence	PREDICTED: NAP1-related protein 1-like [Eucalyptus grandis]	Nucleosome assembly protein (NAP)	Testis-specific Y-encoded-like protein
TRINITY_DN54659_c0_g1	2.2519	8.47217e-05	up	yes	PREDICTED: Glycine max protein SAWADEE HOMEODOMAIN HOMOLOG 2-like (LOC100801021), transcript variant X1, mRNA	DNA-binding protein, putative [Medicago truncatula]	SAWADEE domain	NA
TRINITY_DN44986_c0_g3	1.36585	2.42869e-10	up	yes	PREDICTED: Vigna radiata var. radiata GDSL esterase/lipase At5g33370-like (LOC106765064), mRNA	hypothetical protein LR48_Vigan10g203300 [Vigna angularis]	GDSL-like Lipase/Acylhydrolase	GDSL esterase lipase
TRINITY_DN18357_c0_g1	1.20853	7.58904e-05	up	yes	PREDICTED: Cicer arietinum mini-chromosome maintenance complex-binding protein (LOC101510066), mRNA	PREDICTED: mini-chromosome maintenance complex-binding protein [Cicer arietinum]	Mini-chromosome maintenance replisome factor	Minichromosome maintenance complex binding protein
TRINITY_DN47706_c2_g1	-1.20526	0.000237389	down	yes	Arachis hypogaea resistance protein p9 (pnbs) mRNA, partial cds	Putative disease resistance RPP13-like protein 1 [Glycine soja]	NB-ARC domain	leucine Rich Repeat
TRINITY_DN44022_c3_g4	1.33404	6.96535e-10	up	yes	Medicago truncatula dynamin 5A-like protein mRNA	dynamin 5A-like protein [Medicago truncatula]	Dynamin family	Dynamin family
TRINITY_DN21114_c0_g1	1.18962	3.13516e-06	up	yes	Phaseolus vulgaris hypothetical protein (PHAVU_005G120200g) mRNA, complete cds	hypothetical protein LR48_Vigan05g164200 [Vigna angularis]	Histone deacetylase domain	Histone deacetylase
TRINITY_DN44636_c2_g1	1.05937	7.91575e-05	up	yes	PREDICTED: Glycine max putative receptor-like protein kinase At4g00960 (LOC100791056), mRNA	hypothetical protein LR48_Vigan02g232300 [Vigna angularis]	Protein tyrosine kinase	Serine Threonine protein kinase
TRINITY_DN42624_c2_g1	1.0058	0.00391851	up	yes	Phaseolus vulgaris hypothetical protein (PHAVU_011G112500g) mRNA, complete cds	PREDICTED: secretory carrier-associated membrane protein 1-like isoform X2 [Vigna radiata var. radiata]	SCAMP family	secretory carrier membrane protein
TRINITY_DN41436_c3_g5	1.10319	0.00910708	up	yes	PREDICTED: Glycine max F-box/kelch-repeat protein At3g23880-like (LOC102663745), mRNA	hypothetical protein LR48_Vigan01g315200 [Vigna angularis]	F-box domain	NA
TRINITY_DN38292_c0_g2	-2.70356	1.51833e-05	down	yes	PREDICTED: Glycine max glutamate--cysteine ligase, chloroplastic-like (LOC100775188), transcript variant X2, mRNA	glutamate-cysteine ligase B [Medicago truncatula]	Glutamate-cysteine ligase family 2(GCS2)	.
TRINITY_DN5473_c0_g1	-1.15896	0.000468006	down	yes	Phaseolus vulgaris hypothetical protein (PHAVU_003G236300g) mRNA, complete cds	PREDICTED: scarecrow-like protein 32 [Vigna radiata var. radiata]	GRAS domain family	Scarecrow-like protein
TRINITY_DN47185_c5_g7	1.03515	3.89054e-06	up	yes	PREDICTED: Glycine max GDSL esterase/lipase At5g62930 (LOC100782709), mRNA	PREDICTED: GDSL esterase/lipase At5g62930 [Cicer arietinum]	GDSL-like Lipase/Acylhydrolase	lipolytic protein G-D-S-L family
TRINITY_DN45461_c1_g1	-1.89687	0.00243199	down	yes	Vigna angularis var. angularis DNA, chromosome 9, almost complete sequence, cultivar: Shumari	CC-NBS-LRR disease resistance protein [Cicer arietinum]	NB-ARC domain	leucine Rich Repeat
TRINITY_DN46683_c1_g6	1.19504	0.0109351	up	yes	PREDICTED: Glycine max protein EXORDIUM-like 2 (LOC100779037), mRNA	PREDICTED: protein EXORDIUM-like 2 [Glycine max]	Phosphate-induced protein 1 conserved region	phosphate-induced protein 1 conserved region domain containing protein, expressed
TRINITY_DN42692_c4_g1	1.10718	3.51226e-06	up	yes	Vigna angularis var. angularis DNA, chromosome 5, almost complete sequence, cultivar: Shumari	nuclear transcription factor Y protein [Medicago truncatula]	Core histone H2A/H2B/H3/H4	Nuclear transcription factor Y
TRINITY_DN42043_c3_g3	-1.05867	8.14814e-11	down	yes	PREDICTED: Vigna radiata var. radiata trihelix transcription factor GT-2-like (LOC106772376), mRNA	hypothetical protein GLYMA_10G2251001, partial [Glycine max]	Myb/SANT-like DNA-binding domain	chromatin binding
TRINITY_DN46667_c3_g4	1.29678	1.00196e-26	up	yes	Glycine max phosphoenolpyruvate carboxylase kinase (PPCK3) gene, complete cds	PREDICTED: phosphoenolpyruvate carboxylase kinase 1-like [Vigna radiata var. radiata]	Protein kinase domain	calcium-dependent protein kinase
TRINITY_DN39699_c0_g1	1.02751	1.58877e-11	up	yes	Lotus japonicus clone JCVI-FLLj-14J24 unknown mRNA	hypothetical protein GLYMA_01G236600 [Glycine max]	Ribosomal S3Ae family	.
TRINITY_DN47629_c1_g1	-1.0491	1.79336e-19	down	yes	PREDICTED: Glycine max mitogen-activated protein kinase 15-like (LOC100799442), transcript variant X1, mRNA	PREDICTED: mitogen-activated protein kinase 15 [Vigna radiata var. radiata]	Protein kinase domain	Mitogen-activated protein kinase
TRINITY_DN44706_c8_g5	-1.11557	2.24982e-07	down	yes	Medicago truncatula Pmr5/Cas1p GDSL/SGNH-like acyl-esterase family protein partial mRNA	PREDICTED: protein ALTERED XYLOGLUCAN 4-like [Glycine max]	PMR5 N terminal Domain	Pfam:DUF231
TRINITY_DN6179_c0_g1	-1.05314	1.12601e-06	down	yes	PREDICTED: Glycine max pentatricopeptide repeat-containing protein At3g24000, mitochondrial-like (LOC100791867), mRNA	PREDICTED: pentatricopeptide repeat-containing protein At5g04780-like isoform X1 [Glycine max]	PPR repeat	Pentatricopeptide repeat-containing protein
TRINITY_DN30895_c0_g1	-1.02922	1.15901e-08	down	yes	PREDICTED: Glycine max zinc finger protein CONSTANS-LIKE 16-like (LOC100817528), mRNA	PREDICTED: zinc finger protein CONSTANS-LIKE 16 [Cicer arietinum]	B-box zinc finger	Transcription factor
TRINITY_DN58551_c0_g1	1.01239	0.00628115	up	yes	PREDICTED: Gossypium raimondii transcription factor TCP9 (LOC105802632), mRNA	PREDICTED: transcription factor TCP9-like [Glycine max]	TCP family transcription factor	transcription factor
TRINITY_DN36760_c0_g2	-3.18231	1.28074e-05	down	yes	PREDICTED: Populus euphratica myb family transcription factor APL-like (LOC105128210), transcript variant X1, mRNA	PREDICTED: myb family transcription factor APL-like isoform X1 [Glycine max]	Myb-like DNA-binding domain	Myb-like DNA-binding domain
TRINITY_DN47202_c0_g1	2.40495	0.000427382	up	yes	PREDICTED: Glycine max UDP-glycosyltransferase 73D1-like (LOC100796163), mRNA	PREDICTED: UDP-glycosyltransferase 73D1-like [Glycine max]	UDP-glucoronosyl and UDP-glucosyl transferase	Transferase
TRINITY_DN3874_c0_g1	5.95744	0.000470815	up	yes	PREDICTED: Glycine max putative calcium-binding protein CML19 (LOC100816563), mRNA	PREDICTED: putative calcium-binding protein CML19 [Glycine max]	EF-hand domain	Calcium-binding protein
TRINITY_DN44414_c1_g10	2.73889	4.77841e-12	up	yes	Phaseolus vulgaris hypothetical protein (PHAVU_002G187700g) mRNA, complete cds	RecName: Full=Isoflavone 2'-hydroxylase; AltName: Full=CYP GE-3; AltName: Full=Cytochrome P450 81E1; AltName: Full=Cytochrome P450 91A4 [Glycyrrhiza echinata]	Cytochrome P450	.
TRINITY_DN54615_c0_g1	4.46412	3.22038e-05	up	yes	PREDICTED: Glycine max mitogen-activated protein kinase kinase kinase NPK1-like (LOC100782937), mRNA	PREDICTED: mitogen-activated protein kinase kinase kinase NPK1 [Glycine max]	Protein kinase domain	mitogen-activated protein kinase kinase kinase
TRINITY_DN43546_c2_g4	1.60605	0.0034561	up	yes	PREDICTED: Glycine max L-type lectin-domain containing receptor kinase IX.1-like (LOC100817213), mRNA	PREDICTED: L-type lectin-domain containing receptor kinase IX.1-like [Glycine max]	Protein kinase domain	Serine Threonine protein kinase
TRINITY_DN47158_c1_g1	2.37403	0.00406268	up	yes	Arachis stenosperma clone AS1RN0P1x614 microsatellite sequence	Zinc finger protein ZAT11-like protein [Glycine soja]	C2H2-type zinc finger	Zinc finger protein
TRINITY_DN44784_c0_g1	4.40832	0.00201317	up	yes	Medicago truncatula salt stress response/antifungal domain protein partial mRNA	PREDICTED: cysteine-rich repeat secretory protein 38-like [Glycine max]	Salt stress response/antifungal	cysteine-rich repeat secretory protein
TRINITY_DN47034_c0_g11	1.46961	0.000924098	up	yes	Glycine max transcription factor (WRKY38), mRNA	PREDICTED: probable WRKY transcription factor 12 [Glycine max]	WRKY DNA -binding domain	Transcription factor
TRINITY_DN45387_c2_g4	-2.76891	1.22675e-21	down	yes	PREDICTED: Vigna radiata var. radiata disease resistance protein RPP13-like (LOC106756629), mRNA	PREDICTED: disease resistance protein RPP13-like [Glycine max]	NB-ARC domain	leucine Rich Repeat
TRINITY_DN25649_c0_g1	1.4687	0.006829	up	yes	Lotus japonicus clone JCVI-FLLj-7G16 unknown mRNA	unknown [Lotus japonicus]	Ulp1 protease family, C-terminal catalytic domain	SUMO1 sentrin specific peptidase
TRINITY_DN44862_c2_g1	-1.25143	1.48737e-05	down	yes	PREDICTED: Vigna radiata var. radiata receptor-like protein 12 (LOC106758452), mRNA	hypothetical protein LR48_Vigan03g014200 [Vigna angularis]	Leucine rich repeat N-terminal domain	leucine Rich Repeat
TRINITY_DN46384_c3_g3	2.11181	0.00139002	up	yes	Wisteria sinensis chloroplast, complete genome	RNA polymerase beta'' subunit (plastid) [Amorpha canescens]	RNA polymerase Rpb1, domain 5	.
TRINITY_DN43684_c4_g1	-1.16798	0.0014143	down	yes	PREDICTED: Erythranthe guttatus dof zinc finger protein DOF1.2 (LOC105950680), mRNA	PREDICTED: dof zinc finger protein DOF3.5 [Glycine max]	Dof domain, zinc finger	Zinc finger protein
TRINITY_DN29280_c0_g1	1.14716	4.35147e-05	up	yes	PREDICTED: Glycine max centromere protein V pseudogene (LOC100782041), transcript variant X4, misc_RNA	Centromere protein V [Glycine soja]	Glutathione-dependent formaldehyde-activating enzyme	Glutathione-dependent formaldehyde-activating Gfa
TRINITY_DN47446_c1_g1	1.72199	0.00335696	up	yes	PREDICTED: Glycine max transcription factor bHLH96-like (LOC100797856), mRNA	PREDICTED: transcription factor bHLH96-like [Glycine max]	Helix-loop-helix DNA-binding domain	nucleic acid binding transcription factor activity
TRINITY_DN44668_c0_g2	2.20384	0.00463155	up	yes	Glycine max DRE-binding protein 2D;1 (DREB2D;1) mRNA, complete cds	PREDICTED: uncharacterized protein LOC101505842 [Cicer arietinum]	AP2 domain	dehydration-responsive element-binding protein
TRINITY_DN10955_c0_g1	1.38525	0.000230442	up	yes	Phaseolus vulgaris hypothetical protein (PHAVU_001G041400g) mRNA, complete cds	PREDICTED: early nodulin-like protein 1 [Cicer arietinum]	Plastocyanin-like domain	Early nodulin-like protein
TRINITY_DN54693_c0_g1	1.27979	4.46415e-12	up	yes	Glycine max stomatin-like protein 2-like (LOC100809006), mRNA	hypothetical protein PHAVU_009G039300g [Phaseolus vulgaris]	SPFH domain / Band 7 family	Band 7 protein
TRINITY_DN43817_c3_g3	1.45286	1.42957e-07	up	yes	Glycine max clone GmWRKY3 WRKY mRNA, complete cds	WRKY family transcription factor [Medicago truncatula]	WRKY DNA -binding domain	Transcription factor
TRINITY_DN47560_c1_g11	1.52429	0.0108148	up	yes	Vigna angularis var. angularis DNA, chromosome 11, almost complete sequence, cultivar: Shumari	UDP-glycosyltransferase 83A1 [Glycine soja]	UDP-glucoronosyl and UDP-glucosyl transferase	Transferase
TRINITY_DN43860_c0_g1	1.15711	5.16207e-06	up	yes	PREDICTED: Glycine max nuclear transcription factor Y subunit B-1 (LOC100779577), transcript variant X1, mRNA	hypothetical protein PHAVU_007G134000g [Phaseolus vulgaris]	Histone-like transcription factor (CBF/NF-Y) and archaeal histone	Core component of nucleosome. Nucleosomes wrap and compact DNA into chromatin, limiting DNA accessibility to the cellular machineries which require DNA as a template. Histones thereby play a central role in transcription regulation, DNA repair, DNA replication and chromosomal stability. DNA accessibility is regulated via a complex set of post-translational modifications of histones, also called h…
TRINITY_DN7345_c0_g1	-1.12989	0.000520011	down	yes	PREDICTED: Glycine max serine/threonine-protein kinase RHS3 (LOC100784301), mRNA	PREDICTED: serine/threonine-protein kinase RHS3-like [Glycine max]	Protein kinase domain	serine threonine-protein kinase
TRINITY_DN44467_c1_g1	-1.05651	0.00150757	down	yes	PREDICTED: Glycine max protein ESKIMO 1-like (LOC100785597), mRNA	PREDICTED: protein ESKIMO 1-like isoform X2 [Vigna radiata var. radiata]	GDSL/SGNH-like Acyl-Esterase family found in Pmr5 and Cas1p	expressed protein
TRINITY_DN28023_c0_g1	1.8665	0.00131907	up	yes	PREDICTED: Prunus mume zinc finger CCCH domain-containing protein 39 (LOC103341033), mRNA	PREDICTED: zinc finger CCCH domain-containing protein 39-like [Glycine max]	Zinc finger C-x8-C-x5-C-x3-H type (and similar)	zinc finger
TRINITY_DN31601_c0_g1	1.09517	0.00237324	up	yes	PREDICTED: Cicer arietinum integrator complex subunit 3 (LOC101514184), transcript variant X3, misc_RNA	integrator complex subunit 3 [Medicago truncatula]	Integrator complex subunit 3	integrator complex subunit 3
TRINITY_DN44344_c2_g1	1.22091	2.56177e-09	up	yes	Medicago truncatula wall-associated receptor kinase-like protein mRNA	PREDICTED: putative wall-associated receptor kinase-like 16 [Glycine max]	Wall-associated receptor kinase galacturonan-binding	Serine Threonine protein kinase
TRINITY_DN46732_c2_g2	5.2343	0.000122626	up	yes	Glycine max geraniol 8-hydroxylase-like (LOC100809483), mRNA	cytochrome P450 monooxygenase CYP76E3 [Glycine max]	Cytochrome P450	.
TRINITY_DN43724_c1_g8	2.20433	0.000347726	up	yes	PREDICTED: Glycine max polygalacturonase At1g48100-like (LOC100785528), transcript variant X2, mRNA	hypothetical protein LR48_Vigan09g173300 [Vigna angularis]	Glycosyl hydrolases family 28	Glycoside hydrolase family 28
TRINITY_DN16775_c0_g1	1.14854	0.000307286	up	yes	PREDICTED: Cicer arietinum probable acyl-activating enzyme 1, peroxisomal (LOC101490678), mRNA	PREDICTED: probable acyl-activating enzyme 1, peroxisomal [Glycine max]	AMP-binding enzyme	Amp-dependent synthetase and ligase
TRINITY_DN42276_c1_g1	2.48081	6.26533e-18	up	yes	PREDICTED: Prunus mume zinc finger protein ZAT11 (LOC103339972), mRNA	C2H2 type zinc finger transcription factor family protein [Medicago truncatula]	C2H2-type zinc finger	Zinc finger protein
TRINITY_DN42920_c6_g3	1.14423	0.000567761	up	yes	PREDICTED: Tarenaya hassleriana WUSCHEL-related homeobox 4 (LOC104812579), mRNA	unknown [Lotus japonicus]	Homeobox domain	homeobox
TRINITY_DN44765_c0_g1	2.90854	0.00015755	up	yes	PREDICTED: Cicer arietinum probable L-gulonolactone oxidase 6 (LOC101495962), mRNA	putative D-arabinono-1,4-lactone oxidase [Arachis duranensis]	D-arabinono-1,4-lactone oxidase	FAD linked oxidase domain protein
TRINITY_DN45899_c0_g1	1.08817	0.000315591	up	yes	Vigna angularis var. angularis DNA, chromosome 3, almost complete sequence, cultivar: Shumari	PREDICTED: protein EXORDIUM-like [Cicer arietinum]	Phosphate-induced protein 1 conserved region	Phi-1 protein
TRINITY_DN39699_c0_g2	1.02364	4.3444e-10	up	yes	Glycine max 40S ribosomal protein S3a-like (LOC100813273), mRNA	PREDICTED: 40S ribosomal protein S3a [Vigna radiata var. radiata]	Ribosomal S3Ae family	.
TRINITY_DN45634_c4_g1	1.80259	1.37452e-09	up	yes	Glycine max CASP-like protein 4 (LOC100526854), mRNA	hypothetical protein EUTSA_v10014758mg [Eutrema salsugineum]	Domain of unknown function (DUF588)	CASP-like protein
TRINITY_DN45580_c0_g1	1.55411	2.59721e-09	up	yes	Arachis hypogaea clone 1O46 class II small heat shock protein Le-HSP17.6 mRNA, partial cds	heat shock protein 17.7 [Populus trichocarpa]	Hsp20/alpha crystallin family	response to heat
TRINITY_DN43098_c0_g6	1.11602	3.18734e-09	up	yes	Arachis stenosperma fw2.2 gene, partial cds	fw2.2 [Arachis stenosperma]	PLAC8 family	Protein PLANT CADMIUM RESISTANCE
TRINITY_DN7933_c0_g1	1.35136	0.00501769	up	yes	PREDICTED: Cicer arietinum probable carboxylesterase 12 (LOC101495358), mRNA	hypothetical protein PHAVU_003G295100g [Phaseolus vulgaris]	Carboxylesterase family	alpha beta hydrolase fold-3 domain protein
TRINITY_DN44986_c0_g5	1.51719	1.26482e-23	up	yes	Lotus japonicus clone JCVI-FLLj-18N3 unknown mRNA	PREDICTED: GDSL esterase/lipase At5g33370-like [Vigna radiata var. radiata]	GDSL-like Lipase/Acylhydrolase	GDSL esterase lipase
TRINITY_DN46713_c5_g3	1.08039	0.00691905	up	yes	PREDICTED: Glycine max DNA replication licensing factor MCM2-like (LOC100799441), mRNA	PREDICTED: DNA replication licensing factor MCM2-like [Glycine max]	Mini-chromosome maintenance protein 2	dna replication licensing factor
TRINITY_DN43977_c3_g3	1.21426	2.76063e-05	up	yes	PREDICTED: Nelumbo nucifera G-type lectin S-receptor-like serine/threonine-protein kinase At4g27290 (LOC104590709), mRNA	hypothetical protein GLYMA_15G065100 [Glycine max]	D-mannose binding lectin	Serine Threonine protein kinase
TRINITY_DN42945_c0_g3	1.04982	3.20033e-08	up	yes	PREDICTED: Glycine max upstream activation factor subunit UAF30-like (LOC100795307), mRNA	PREDICTED: upstream activation factor subunit UAF30 [Cicer arietinum]	SWIB/MDM2 domain	.
TRINITY_DN56969_c0_g1	1.06612	1.55737e-08	up	yes	PREDICTED: Glycine max L-lactate dehydrogenase A-like (LOC100803035), mRNA	Lactate/malate dehydrogenase family protein [Theobroma cacao]	lactate/malate dehydrogenase, NAD binding domain	Catalyzes the reversible oxidation of malate to oxaloacetate (By similarity)
TRINITY_DN46733_c1_g4	1.91636	6.32569e-12	up	yes	Pueraria montana var. lobata glycosyltransferase GT18P15 mRNA, complete cds	glycosyltransferase KGT39 [Pueraria montana var. lobata]	UDP-glucoronosyl and UDP-glucosyl transferase	Transferase
TRINITY_DN45083_c1_g7	1.50642	0.00917172	up	yes	PREDICTED: Glycine max NAC domain-containing protein 42-like (LOC100795553), transcript variant X1, mRNA	PREDICTED: protein FEZ [Nelumbo nucifera]	No apical meristem (NAM) protein	(NAC) domain-containing protein
TRINITY_DN42728_c0_g1	1.24903	0.00935371	up	yes	PREDICTED: Glycine max pentatricopeptide repeat-containing protein At1g80880, mitochondrial-like (LOC100815237), mRNA	PREDICTED: pentatricopeptide repeat-containing protein At1g80880, mitochondrial-like [Glycine max]	PPR repeat	Pentatricopeptide repeat-containing protein
TRINITY_DN42949_c2_g3	1.81713	7.20623e-06	up	yes	PREDICTED: Cicer arietinum indole-3-acetate O-methyltransferase 1 (LOC101501068), mRNA	hypothetical protein PHAVU_008G272800g [Phaseolus vulgaris]	SAM dependent carboxyl methyltransferase	indole acetic acid carboxyl methyltransferase activity
TRINITY_DN29446_c0_g1	1.61191	1.94526e-06	up	yes	PREDICTED: Glycine max nudix hydrolase 15, mitochondrial-like (LOC100785664), transcript variant X1, mRNA	hypothetical protein LR48_Vigan09g236900 [Vigna angularis]	NUDIX domain	Nudix hydrolase
TRINITY_DN29002_c0_g1	2.08677	6.30754e-16	up	yes	Glycine max clone HN_CCL_84 bHLH transcription factor (Glyma09g06770.1_like1) mRNA, partial cds	bHLH transcription factor, partial [Glycine max]	Helix-loop-helix DNA-binding domain	Transcription factor
TRINITY_DN45594_c4_g1	1.40488	2.11931e-06	up	yes	Arachis hypogaea NAC-like transcription factor (NAC2) mRNA, complete cds	NAC-like transcription factor [Arachis hypogaea]	No apical meristem (NAM) protein	No apical meristem (NAM) protein
TRINITY_DN45716_c4_g2	1.53329	0.00423374	up	yes	Phaseolus vulgaris hypothetical protein (PHAVU_011G109500g) mRNA, complete cds	PREDICTED: myb-related protein Myb4-like [Glycine max]	Myb-like DNA-binding domain	Myblike DNAbinding domain containing protein
TRINITY_DN46292_c1_g1	-1.26804	2.60841e-11	down	yes	PREDICTED: Glycine max tuberculostearic acid methyltransferase UfaA1-like (LOC100815937), transcript variant X4, mRNA	PREDICTED: (S)-tetrahydroprotoberberine N-methyltransferase-like isoform X2 [Cicer arietinum]	Mycolic acid cyclopropane synthetase	cyclopropane-fatty-acyl-phospholipid synthase
TRINITY_DN44205_c4_g3	1.60649	5.35435e-13	up	yes	PREDICTED: Glycine max 40S ribosomal protein S12-like (LOC100786733), mRNA	uncharacterized protein LOC100499723 [Glycine max]	Ribosomal protein L7Ae/L30e/S12e/Gadd45 family	(ribosomal) protein
TRINITY_DN45768_c0_g1	1.87213	0.0025043	up	yes	PREDICTED: Glycine max probable purine permease 11 (LOC100819236), mRNA	PREDICTED: probable purine permease 11 [Glycine max]	Purine nucleobase transmembrane transport	purine permease
TRINITY_DN42692_c3_g2	1.96108	0.000907002	up	yes	PREDICTED: Brassica napus protein LIGHT-DEPENDENT SHORT HYPOCOTYLS 4-like (LOC106357896), mRNA	PREDICTED: protein LIGHT-DEPENDENT SHORT HYPOCOTYLS 4 [Vitis vinifera]	Protein of unknown function (DUF640)	Protein of unknown function (DUF640)
TRINITY_DN46396_c0_g1	1.85172	0.00473009	up	yes	PREDICTED: Glycine max growth-regulating factor 1-like (LOC100807835), mRNA	PREDICTED: growth-regulating factor 1-like isoform X1 [Glycine max]	QLQ	growth-regulating factor
TRINITY_DN43531_c0_g1	1.05047	1.96286e-06	up	yes	PREDICTED: Cicer arietinum mitochondrial amidoxime reducing component 2-like (LOC101506896), mRNA	hypothetical protein VIGAN_02320800 [Vigna angularis var. angularis]	MOSC N-terminal beta barrel domain	MOSC domain-containing protein
TRINITY_DN44966_c1_g3	1.64676	9.06574e-06	up	yes	Phaseolus vulgaris hypothetical protein (PHAVU_005G154500g) mRNA, complete cds	hypothetical protein VITISV_023622 [Vitis vinifera]	GRAS domain family	Transcription factor
TRINITY_DN32714_c0_g7	-1.27345	4.67762e-07	down	yes	PREDICTED: Glycine max pentatricopeptide repeat-containing protein At4g01030, mitochondrial-like (LOC100796795), mRNA	PREDICTED: pentatricopeptide repeat-containing protein At4g01030, mitochondrial-like [Glycine max]	PPR repeat	Pentatricopeptide repeat-containing protein
TRINITY_DN45186_c3_g1	2.44905	0.00146383	up	yes	Glycine max MYB transcription factor MYB76 (MYB76), mRNA	myb transcription factor [Medicago truncatula]	Myb-like DNA-binding domain	Myblike DNAbinding domain containing protein
TRINITY_DN45007_c3_g1	1.21688	6.52077e-05	up	yes	PREDICTED: Cicer arietinum uncharacterized LOC101488571 (LOC101488571), mRNA	PREDICTED: DNA-3-methyladenine glycosylase [Glycine max]	Methyladenine glycosylase	Catalyzes the synthesis of GMP from XMP (By similarity)
TRINITY_DN47675_c2_g1	-1.16511	0.00466787	down	yes	Arachis hypogaea isolate PRGA3T7A03 resistance protein PRG-like gene, complete sequence	PREDICTED: putative disease resistance RPP13-like protein 1 [Cicer arietinum]	NB-ARC domain	leucine Rich Repeat
TRINITY_DN12526_c0_g1	2.95989	4.98436e-35	up	yes	PREDICTED: Vigna radiata var. radiata zinc finger protein ZAT5-like (LOC106755606), mRNA	Cys2-His2 zinc finger transcription factor [Medicago truncatula]	C2H2-type zinc finger	Zinc finger protein
TRINITY_DN28391_c0_g1	-1.11483	2.78939e-05	down	yes	PREDICTED: Glycine max mitogen-activated protein kinase kinase kinase ANP1-like (LOC100798237), mRNA	hypothetical protein PHAVU_006G220800g [Phaseolus vulgaris]	Protein kinase domain	mitogen-activated protein kinase kinase kinase
TRINITY_DN47111_c1_g3	1.0895	7.11685e-08	up	yes	Hordeum vulgare UDP-arabinose mutase 2 mRNA, complete cds	PREDICTED: UDP-arabinopyranose mutase 3 [Nelumbo nucifera]	Reversibly glycosylated polypeptide	reversibly glycosylated polypeptide
TRINITY_DN44738_c8_g4	1.00133	0.0050696	up	yes	PREDICTED: Glycine max myb-like protein Q (LOC100804537), mRNA	PREDICTED: transcription factor MYB35 [Glycine max]	Myb-like DNA-binding domain	Myblike DNAbinding domain containing protein
TRINITY_DN47121_c2_g2	1.52009	1.21899e-12	up	yes	Medicago truncatula WRKY family transcription factor partial mRNA	WRKY family transcription factor [Medicago truncatula]	WRKY DNA -binding domain	WRKY transcription factor
TRINITY_DN37292_c1_g1	1.46894	0.0066587	up	yes	PREDICTED: Prunus mume myosin heavy chain kinase B (LOC103338294), mRNA	myosin heavy chain kinase B-like protein [Medicago truncatula]	WD domain, G-beta repeat	wd repeat
TRINITY_DN43935_c1_g4	1.83394	0.00119828	up	yes	Glycine max KNT1 (LOC100127401), mRNA	knotted class I homeodomain KNOX [Medicago truncatula]	KNOX1 domain	homeobox
TRINITY_DN47778_c2_g1	-1.19765	2.92581e-09	down	yes	Medicago truncatula receptor-like kinase, putative mRNA	receptor-like kinase [Medicago truncatula]	Protein tyrosine kinase	Serine Threonine protein kinase
TRINITY_DN42425_c0_g1	1.13473	0.00957708	up	yes	Phaseolus vulgaris hypothetical protein (PHAVU_004G001200g) mRNA, complete cds	hypothetical protein PHAVU_004G001200g [Phaseolus vulgaris]	Heavy-metal-associated domain	heavy metal transport detoxification protein
TRINITY_DN41461_c1_g2	-1.41208	1.89852e-05	down	yes	PREDICTED: Gossypium raimondii probable beta-D-xylosidase 6 (LOC105804107), mRNA	PREDICTED: probable beta-D-xylosidase 6 [Cicer arietinum]	Glycosyl hydrolase family 3 N terminal domain	hydrolase family 3
TRINITY_DN43767_c1_g2	2.26357	1.50877e-06	up	yes	PREDICTED: Cicer arietinum cytochrome P450 CYP82D47-like (LOC101502284), mRNA	PREDICTED: cytochrome P450 CYP82D47-like [Vigna radiata var. radiata]	Cytochrome P450	Cytochrome p450
TRINITY_DN43643_c0_g1	1.30473	5.04409e-07	up	yes	PREDICTED: Nicotiana sylvestris putative DNA-binding protein ESCAROLA (LOC104214457), mRNA	PREDICTED: putative DNA-binding protein ESCAROLA [Pyrus x bretschneideri]	Domain of unknown function (DUF296)	Domain of unknown function (DUF296)
TRINITY_DN31144_c0_g1	2.21519	1.87216e-06	up	yes	Lotus japonicus genomic DNA, chromosome 4, clone: LjB20D23, BM1750, complete sequence	PREDICTED: nudix hydrolase 18, mitochondrial-like [Cicer arietinum]	NUDIX domain	Nudix hydrolase
TRINITY_DN46967_c5_g8	1.09966	2.43888e-07	up	yes	PREDICTED: Cicer arietinum serine/threonine-protein kinase At5g01020-like (LOC101488466), mRNA	hypothetical protein LR48_Vigan2546s000100 [Vigna angularis]	Protein tyrosine kinase	Serine Threonine protein kinase
TRINITY_DN19128_c0_g1	2.10649	0.000374899	up	yes	Phaseolus vulgaris hypothetical protein (PHAVU_011G117600g) mRNA, complete cds	PREDICTED: expansin-A16 [Vigna radiata var. radiata]	Lytic transglycolase	plant-type cell wall organization
TRINITY_DN45081_c0_g1	1.8429	0.000771521	up	yes	PREDICTED: Cicer arietinum homeobox protein knotted-1-like 6 (LOC101512898), mRNA	PREDICTED: homeobox protein knotted-1-like 6 [Cicer arietinum]	KNOX2 domain	homeobox
TRINITY_DN43690_c1_g2	-1.06005	2.20893e-09	down	yes	PREDICTED: Glycine max transcription factor BIM1 (LOC100808016), transcript variant X2, mRNA	transcription factor BIM2-like protein [Medicago truncatula]	Helix-loop-helix DNA-binding domain	Transcription factor
TRINITY_DN19294_c0_g1	1.23665	1.0921e-11	up	yes	Lotus japonicus cDNA, clone: LjFL1-040-AB01, HTC	Hypothetical protein glysoja_009211 [Glycine soja]	Mitochondrial glycoprotein	Mitochondrial glycoprotein family protein
TRINITY_DN20306_c0_g1	1.58303	0.000451941	up	yes	PREDICTED: Glycine max probable WRKY transcription factor 40 (LOC100791870), transcript variant X2, mRNA	hypothetical protein PHAVU_001G042100g [Phaseolus vulgaris]	WRKY DNA -binding domain	WRKY transcription factor
TRINITY_DN47338_c1_g4	1.63392	0.0004576	up	yes	PREDICTED: Glycine max transcription factor EGL1-like (LOC100783746), mRNA	PREDICTED: transcription factor EGL1-like [Glycine max]	bHLH-MYC and R2R3-MYB transcription factors N-terminal	Transcription factor
TRINITY_DN40009_c0_g3	1.43221	4.01303e-10	up	yes	PREDICTED: Vigna radiata var. radiata malate synthase, glyoxysomal (LOC106766317), mRNA	PREDICTED: malate synthase, glyoxysomal [Glycine max]	Malate synthase	malate synthase
TRINITY_DN46039_c1_g4	-2.17826	0.0024728	down	yes	Vigna angularis var. angularis DNA, chromosome 9, almost complete sequence, cultivar: Shumari	NBS-LRR protein [Cicer arietinum]	NB-ARC domain	leucine Rich Repeat
TRINITY_DN47118_c1_g1	1.22396	7.78348e-15	up	yes	Lotus japonicus cDNA, clone: LjFL1-002-AE09, HTC	PREDICTED: E3 ubiquitin-protein ligase RING1 [Cicer arietinum]	zinc-ribbon	zinc ion binding
TRINITY_DN45453_c0_g2	2.11587	4.30137e-19	up	yes	Glycine max geraniol 8-hydroxylase-like (LOC100809483), mRNA	hypothetical protein LR48_Vigan07g159500 [Vigna angularis]	Cytochrome P450	Cytochrome p450
TRINITY_DN40929_c0_g3	-1.25446	1.04366e-12	down	yes	Glycine max CONSTANS protein (CONSTANS) gene, complete cds	hypothetical protein VITISV_035527 [Vitis vinifera]	CCT motif	Transcription factor
TRINITY_DN44344_c2_g2	1.06101	5.666e-08	up	yes	PREDICTED: Prunus mume senescence-induced receptor-like serine/threonine-protein kinase (LOC103342888), mRNA	PREDICTED: probable LRR receptor-like serine/threonine-protein kinase At1g05700 isoform X1 [Pyrus x bretschneideri]	Protein tyrosine kinase	Serine Threonine protein kinase
TRINITY_DN43693_c2_g3	1.85254	8.37355e-10	up	yes	PREDICTED: Glycine max UDP-glycosyltransferase 76F1-like (LOC100783133), mRNA	PREDICTED: UDP-glycosyltransferase 76F1-like [Glycine max]	UDP-glucoronosyl and UDP-glucosyl transferase	Transferase
TRINITY_DN47279_c2_g6	1.51739	0.00154508	up	yes	Medicago truncatula WRKY DNA-binding domain protein mRNA	hypothetical protein LR48_Vigan05g079700 [Vigna angularis]	WRKY DNA -binding domain	Transcription factor
TRINITY_DN45264_c0_g1	1.0314	9.98993e-07	up	yes	PREDICTED: Glycine max rhomboid-like protein 15 (LOC100805745), mRNA	PREDICTED: rhomboid-like protein 15 [Glycine max]	Der1-like family	Rhomboid domain containing
TRINITY_DN47415_c0_g1	2.02182	3.5678e-05	up	yes	PREDICTED: Glycine max ethylene-responsive transcription factor CRF2 (LOC100776453), mRNA	hypothetical protein LR48_Vigan401s003800 [Vigna angularis]	AP2 domain	Transcription factor
TRINITY_DN34107_c0_g2	-2.64366	0.00293727	down	yes	PREDICTED: Glycine max basic leucine zipper 43-like (LOC102661529), mRNA	hypothetical protein PHAVU_003G181500g [Phaseolus vulgaris]	Basic region leucine zipper	Transcription factor
TRINITY_DN44696_c1_g1	-1.1656	3.05582e-09	down	yes	Phaseolus vulgaris hypothetical protein (PHAVU_001G007800g) mRNA, complete cds	uncharacterized protein LOC100814612 [Glycine max]	Possible lysine decarboxylase	decarboxylase
TRINITY_DN29883_c0_g2	-2.23543	0.00261495	down	yes	Phaseolus vulgaris hypothetical protein (PHAVU_008G208100g) mRNA, complete cds	PREDICTED: GDSL esterase/lipase At1g71250-like [Cicer arietinum]	GDSL-like Lipase/Acylhydrolase	GDSL esterase lipase
TRINITY_DN47050_c5_g1	-1.09466	5.90161e-09	down	yes	PREDICTED: Cicer arietinum receptor-like cytosolic serine/threonine-protein kinase RBK2 (LOC101503610), mRNA	PREDICTED: receptor-like cytosolic serine/threonine-protein kinase RBK2 [Glycine max]	Protein kinase domain	Serine Threonine protein kinase
TRINITY_DN44586_c6_g1	1.61029	7.87076e-12	up	yes	Lotus japonicus clone JCVI-FLLj-6J6 unknown mRNA	PREDICTED: ethylene-responsive transcription factor ERF105 [Glycine max]	AP2 domain	Transcription factor
TRINITY_DN46495_c1_g1	-1.74402	1.26404e-09	down	yes	PREDICTED: Glycine max BEL1-like homeodomain protein 4 (LOC100807143), transcript variant X2, mRNA	transposon protein [Arachis hypogaea]	Homeobox KN domain	Protein FAR-RED IMPAIRED RESPONSE
TRINITY_DN34824_c0_g2	6.60298	3.82272e-05	up	yes	Ammopiptanthus mongolicus DREB group protein (DREB1F) mRNA, complete cds	DREB group protein [Ammopiptanthus mongolicus]	AP2 domain	AP2
TRINITY_DN42745_c6_g1	1.39654	2.40038e-10	up	yes	Phaseolus vulgaris hypothetical protein (PHAVU_006G078900g) mRNA, complete cds	PREDICTED: isoleucine N-monooxygenase 2-like [Glycine max]	Cytochrome P450	.
TRINITY_DN47249_c1_g1	-1.10462	1.33438e-09	down	yes	PREDICTED: Glycine max TMV resistance protein N-like (LOC100801337), transcript variant X3, mRNA	Disease resistance protein RPP13 [Glycine soja]	NB-ARC domain	leucine Rich Repeat
TRINITY_DN43356_c3_g7	2.65895	9.09955e-09	up	yes	Glycine max stomatin-like protein 2-like (LOC100809006), mRNA	hypothetical protein GLYMA_04G226400 [Glycine max]	SPFH domain / Band 7 family	Band 7 protein
TRINITY_DN56274_c0_g1	1.30558	0.00643852	up	yes	Lupinus angustifolius cultivar Sonet, BAC clone 080B11	PREDICTED: histone-lysine N-methyltransferase ASHR2 [Glycine max]	SET domain	Histone-lysine N-methyltransferase
TRINITY_DN46297_c2_g1	-1.28987	9.53822e-10	down	yes	PREDICTED: Glycine max ferredoxin-dependent glutamate synthase, chloroplastic (LOC548016), mRNA	hypothetical protein GLYMA_03G1283001 [Glycine max]	Glutamine amidotransferases class-II	glutamate synthase
TRINITY_DN45340_c1_g5	-1.29839	2.04847e-07	down	yes	Medicago truncatula receptor-like protein partial mRNA	PREDICTED: receptor-like protein 12 [Glycine max]	Leucine rich repeat N-terminal domain	leucine Rich Repeat
TRINITY_DN30838_c0_g1	1.19791	0.000418572	up	yes	PREDICTED: Glycine max pentatricopeptide repeat-containing protein At1g07590, mitochondrial-like (LOC100783568), mRNA	PREDICTED: pentatricopeptide repeat-containing protein At1g07590, mitochondrial-like [Glycine max]	Pentatricopeptide repeat domain	Pentatricopeptide repeat-containing protein
TRINITY_DN21502_c0_g1	1.09675	1.06794e-05	up	yes	Vigna angularis var. angularis DNA, chromosome 11, almost complete sequence, cultivar: Shumari	PREDICTED: protein trichome birefringence-like 19 [Cicer arietinum]	GDSL/SGNH-like Acyl-Esterase family found in Pmr5 and Cas1p	Pfam:DUF231
TRINITY_DN34901_c0_g2	1.16154	0.00409122	up	yes	PREDICTED: Glycine max NAC domain-containing protein 18-like (LOC100788893), mRNA	PREDICTED: NAC domain-containing protein 18-like [Glycine max]	No apical meristem (NAM) protein	(NAC) domain-containing protein
TRINITY_DN46822_c1_g1	-1.64795	2.91059e-14	down	yes	PREDICTED: Glycine max cysteine-rich receptor-like protein kinase 6 (LOC100782505), mRNA	hypothetical protein GLYMA_16G202400 [Glycine max]	Protein kinase domain	Serine Threonine protein kinase
TRINITY_DN45007_c4_g3	1.73882	9.4809e-15	up	yes	Medicago truncatula WRKY family transcription factor mRNA	Putative WRKY transcription factor 51 [Glycine soja]	WRKY DNA -binding domain	WRKY transcription factor
TRINITY_DN46376_c1_g1	-1.21951	3.14472e-10	down	yes	PREDICTED: Fragaria vesca subsp. vesca receptor-like protein 12 (LOC101295904), mRNA	PREDICTED: receptor-like protein 12 isoform X1 [Glycine max]	Leucine rich repeat N-terminal domain	leucine Rich Repeat
TRINITY_DN44662_c4_g1	1.15187	4.75834e-07	up	yes	PREDICTED: Glycine max UDP-glycosyltransferase 83A1-like (LOC100816177), mRNA	PREDICTED: UDP-glycosyltransferase 83A1-like [Glycine max]	UDP-glucoronosyl and UDP-glucosyl transferase	Transferase
TRINITY_DN42850_c0_g1	1.01468	0.00529696	up	yes	Medicago truncatula AT hook motif DNA-binding family protein mRNA	PREDICTED: AT-hook motif nuclear-localized protein 7-like isoform X1 [Glycine max]	AT hook motif	AT hook motif domain containing protein, expressed
TRINITY_DN42148_c0_g1	3.61345	8.76193e-06	up	yes	PREDICTED: Glycine max germin-like protein subfamily 1 member 7 (LOC100786576), mRNA	germin family protein [Medicago truncatula]	Cupin	nutrient reservoir activity
TRINITY_DN45067_c1_g1	1.38447	5.76966e-11	up	yes	PREDICTED: Glycine max probable folate-biopterin transporter 4 (LOC100781251), mRNA	PREDICTED: probable folate-biopterin transporter 4 [Glycine max]	Major Facilitator Superfamily	BT1 family
TRINITY_DN43124_c1_g5	1.38208	1.19045e-11	up	yes	PREDICTED: Vigna radiata var. radiata L-ascorbate oxidase (LOC106766788), mRNA	L-ascorbate oxidase [Glycine soja]	Multicopper oxidase	.
TRINITY_DN47473_c1_g4	1.51529	0.00865724	up	yes	Phaseolus vulgaris hypothetical protein (PHAVU_005G156900g) mRNA, complete cds	Linoleate 9S-lipoxygenase-4 [Glycine soja]	Lipoxygenase	Plant lipoxygenase may be involved in a number of diverse aspects of plant physiology including growth and development, pest resistance, and senescence or responses to wounding (By similarity)
TRINITY_DN1528_c0_g1	1.20536	3.53267e-05	up	yes	PREDICTED: Glycine max nicotianamine synthase-like (LOC100775553), mRNA	PREDICTED: nicotianamine synthase-like [Glycine max]	Nicotianamine synthase protein	as a sensor for the physiological iron status within the plant, and or might be involved in the transport of iron
TRINITY_DN47204_c0_g4	-1.64742	0.000119176	down	yes	Medicago truncatula LRR receptor-like kinase family protein partial mRNA	LRR receptor-like kinase family protein [Medicago truncatula]	Leucine Rich Repeat	leucine Rich Repeat
TRINITY_DN43724_c1_g5	2.05554	0.000804965	up	yes	PREDICTED: Glycine max polygalacturonase At1g48100-like (LOC100785528), transcript variant X2, mRNA	hypothetical protein LR48_Vigan09g173300 [Vigna angularis]	Glycosyl hydrolases family 28	Glycoside hydrolase family 28
TRINITY_DN48043_c4_g1	1.14221	6.26501e-09	up	yes	Glycine max uncharacterized LOC100527763 (LOC100527763), mRNA	uncharacterized protein LOC100527763 [Glycine max]	Ribosomal protein L1p/L10e family	.
TRINITY_DN47584_c0_g2	-1.72667	0.00636159	down	yes	Arachis hypogaea clone Gn1-10 NBS-LRR type disease resistance protein GnRGC12 gene, partial cds	resistance protein PLTR [Arachis hypogaea]	NB-ARC domain	leucine Rich Repeat
TRINITY_DN48040_c1_g3	1.26846	0.00315667	up	yes	Phaseolus vulgaris hypothetical protein (PHAVU_003G286400g) mRNA, complete cds	Transcription factor bHLH93 [Glycine soja]	Helix-loop-helix DNA-binding domain	Transcription factor
TRINITY_DN32208_c0_g1	-1.06223	1.3575e-06	down	yes	PREDICTED: Cicer arietinum cytochrome P450 76AD1-like (LOC101510408), mRNA	PREDICTED: geraniol 8-hydroxylase-like [Vigna radiata var. radiata]	Cytochrome P450	.
TRINITY_DN43697_c2_g2	-1.32674	0.000410264	down	yes	Vigna angularis var. angularis DNA, chromosome 11, almost complete sequence, cultivar: Shumari	resistance protein PLTR [Arachis hypogaea]	NB-ARC domain	Leucine Rich Repeat
TRINITY_DN44646_c3_g3	2.34647	0.000175834	up	yes	PREDICTED: Glycine max ethylene-responsive transcription factor ERF114-like (LOC100787091), mRNA	PREDICTED: ethylene-responsive transcription factor ERF114-like [Glycine max]	AP2 domain	Transcription factor
TRINITY_DN41901_c1_g1	1.18221	1.9153e-06	up	yes	Arachis hypogaea 17.5 kDa class I HSP mRNA, partial cds	uncharacterized protein LOC100526893 [Glycine max]	CS domain	response to heat
TRINITY_DN39558_c0_g3	1.17321	0.000125163	up	yes	Lotus japonicus cDNA, clone: LjFL2-013-DC01, HTC	multi-copper oxidase-like protein [Medicago truncatula]	Multicopper oxidase	.
TRINITY_DN45340_c1_g2	-1.44991	0.000319235	down	yes	PREDICTED: Glycine max receptor-like protein 12 (LOC100781983), mRNA	hypothetical protein GLYMA_16G168700 [Glycine max]	Leucine Rich repeat	leucine Rich Repeat
TRINITY_DN46778_c3_g4	1.59838	1.2255e-14	up	yes	PREDICTED: Cicer arietinum ferredoxin, root R-B1-like (LOC101489519), transcript variant X2, mRNA	uncharacterized protein LOC100500583 [Glycine max]	2Fe-2S iron-sulfur cluster binding domain	.
TRINITY_DN41797_c1_g1	-1.51892	2.3788e-10	down	yes	PREDICTED: Vigna radiata var. radiata NAC domain-containing protein 40-like (LOC106779116), mRNA	hypothetical protein LR48_Vigan05g165800 [Vigna angularis]	No apical meristem (NAM) protein	NAC domain-containing protein
TRINITY_DN39651_c0_g1	1.74337	0.00345874	up	yes	PREDICTED: Glycine max uncharacterized LOC100816650 (LOC100816650), transcript variant X3, mRNA	PREDICTED: uncharacterized protein LOC101493106 [Cicer arietinum]	Heavy-metal-associated domain	heavy metal transport detoxification protein
TRINITY_DN45435_c4_g3	1.1868	5.67409e-06	up	yes	PREDICTED: Glycine max lysM domain receptor-like kinase 4 (LYK4), mRNA	hypothetical protein GLYMA_11G063200 [Glycine max]	Protein kinase domain	Serine Threonine protein kinase
TRINITY_DN46746_c1_g1	-1.81698	6.0334e-23	down	yes	PREDICTED: Glycine max protein SULFUR DEFICIENCY-INDUCED 1-like (LOC100805188), mRNA	hypothetical protein glysoja_046033 [Glycine soja]	Tetratricopeptide repeat	male sterility MS5 family protein
TRINITY_DN48139_c9_g4	-1.40099	5.10225e-08	down	yes	Medicago truncatula receptor-like protein mRNA	PREDICTED: receptor-like protein 12 [Glycine max]	Leucine Rich repeats (2 copies)	Serine Threonine protein kinase
TRINITY_DN38095_c0_g1	-1.62735	4.77679e-05	down	yes	PREDICTED: Glycine max BEL1-like homeodomain protein 4 (LOC100807143), transcript variant X2, mRNA	PREDICTED: BEL1-like homeodomain protein 2 [Vitis vinifera]	Associated with HOX	homeobox
TRINITY_DN6163_c0_g1	1.11503	3.54269e-14	up	yes	PREDICTED: Glycine max eukaryotic translation initiation factor 3 subunit G-like (LOC100818725), mRNA	PREDICTED: eukaryotic translation initiation factor 3 subunit G-like [Glycine max]	Eukaryotic translation initiation factor 3 subunit G	.
TRINITY_DN32026_c0_g1	2.11322	9.87648e-09	up	yes	PREDICTED: Oryza sativa Japonica Group AT-hook motif nuclear-localized protein 23 (LOC4336818), mRNA	PREDICTED: AT-hook motif nuclear-localized protein 19-like [Glycine max]	Domain of unknown function (DUF296)	Domain of unknown function (DUF296)
TRINITY_DN45440_c2_g1	1.24921	9.99199e-23	up	yes	Lotus japonicus cDNA, clone: LjFL3-009-BG04, HTC	PREDICTED: uroporphyrinogen-III C-methyltransferase [Cicer arietinum]	Tetrapyrrole (Corrin/Porphyrin) Methylases	.
TRINITY_DN43525_c0_g1	1.14596	0.00804844	up	yes	Phaseolus vulgaris hypothetical protein (PHAVU_010G036100g) mRNA, complete cds	PREDICTED: feruloyl CoA ortho-hydroxylase 1 [Glycine max]	non-haem dioxygenase in morphine synthesis N-terminal	2OGFe(II) oxygenase
TRINITY_DN42827_c2_g11	-1.01847	1.02764e-10	down	yes	Brassica napus CBL-interacting serine/threonine-protein kinase 12-like (LOC106431799), mRNA	hypothetical protein PRUPE_ppa005902mg [Prunus persica]	Protein kinase domain	Serine Threonine protein kinase
TRINITY_DN45371_c4_g2	-1.07372	0.0106022	down	yes	PREDICTED: Cicer arietinum serine/threonine-protein kinase EDR1 (LOC101507841), transcript variant X5, mRNA	PREDICTED: serine/threonine-protein kinase EDR1 isoform X1 [Glycine max]	Protein kinase domain	Serine Threonine protein kinase
TRINITY_DN43034_c2_g4	-1.02759	1.40505e-06	down	yes	PREDICTED: Cicer arietinum GDSL esterase/lipase At2g42990-like (LOC101496971), mRNA	GDSL esterase/lipase [Glycine soja]	GDSL-like Lipase/Acylhydrolase	GDSL esterase lipase
TRINITY_DN45197_c2_g5	2.31849	1.02342e-05	up	yes	Arachis cardenasii clone C8_V_504 resistance protein gene, partial cds	resistance protein, partial [Arachis cardenasii]	NB-ARC domain	leucine Rich Repeat
TRINITY_DN46585_c2_g4	1.35375	3.8286e-05	up	yes	Phaseolus vulgaris hypothetical protein (PHAVU_005G128300g) mRNA, complete cds	PREDICTED: protein RETICULATA-RELATED 1, chloroplastic [Vigna radiata var. radiata]	Protein RETICULATA-related	Domain of unknown function (DUF3411)
TRINITY_DN45638_c7_g1	1.67629	0.00122477	up	yes	PREDICTED: Glycine max transcription factor BEE 1-like (LOC100810945), mRNA	PREDICTED: transcription factor BEE 3-like [Glycine max]	Helix-loop-helix DNA-binding domain	Transcription factor
TRINITY_DN34282_c0_g1	-1.05903	1.72846e-13	down	yes	PREDICTED: Glycine max pentatricopeptide repeat-containing protein At5g21222 (LOC100809945), transcript variant X5, mRNA	PREDICTED: pentatricopeptide repeat-containing protein At5g21222-like isoform X1 [Glycine max]	Pentatricopeptide repeat domain	Pentatricopeptide repeat-containing protein
TRINITY_DN43081_c3_g1	1.74652	1.13429e-06	up	yes	Lotus japonicus clone JCVI-FLLj-4C19 unknown mRNA	PREDICTED: cysteine-rich repeat secretory protein 55 [Cicer arietinum]	Salt stress response/antifungal	cysteine-rich repeat secretory protein
TRINITY_DN47944_c1_g1	-1.48594	2.13494e-10	down	yes	Medicago truncatula chromosome 5 clone mte1-67e6, COMPLETE SEQUENCE	receptor-like protein [Medicago truncatula]	Leucine Rich Repeat	Serine Threonine protein kinase
TRINITY_DN45065_c1_g1	1.00585	0.0104361	up	yes	Phaseolus vulgaris hypothetical protein (PHAVU_007G033200g) mRNA, complete cds	zinc finger CCCH domain protein [Medicago truncatula]	Zinc finger C-x8-C-x5-C-x3-H type (and similar)	zinc finger
TRINITY_DN43088_c5_g1	1.46506	1.28579e-08	up	yes	PREDICTED: Glycine max protein BEARSKIN2-like (LOC100795246), transcript variant X5, mRNA	NAC domain-containing protein 8 [Glycine soja]	No apical meristem (NAM) protein	NAC domain-containing protein 8-like
TRINITY_DN47843_c1_g1	2.66805	0.00534615	up	yes	PREDICTED: Glycine max protein CUP-SHAPED COTYLEDON 2-like (LOC100788671), mRNA	PREDICTED: protein CUP-SHAPED COTYLEDON 2-like [Glycine max]	No apical meristem (NAM) protein	Protein CUP-SHAPED COTYLEDON
TRINITY_DN44680_c1_g2	-1.27202	3.92625e-07	down	yes	PREDICTED: Glycine max leucine-rich repeat receptor protein kinase EMS1-like (LOC102667432), mRNA	Tyrosine-sulfated glycopeptide receptor 1 [Glycine soja]	Leucine rich repeat	leucine Rich Repeat
TRINITY_DN44693_c3_g1	-2.16306	0.000274653	down	yes	Arachis cardenasii clone C8_V_504 resistance protein gene, partial cds	hypothetical protein PHAVU_010G063100g [Phaseolus vulgaris]	NB-ARC domain	leucine Rich Repeat
TRINITY_DN46599_c2_g1	1.1791	1.91427e-06	up	yes	Medicago truncatula polyphenoloxidase partial mRNA	Polyphenol oxidase A1, chloroplastic [Glycine soja]	Common central domain of tyrosinase	.
TRINITY_DN47272_c3_g4	1.26292	0.00315783	up	yes	PREDICTED: Cicer arietinum pentatricopeptide repeat-containing protein At5g66520-like (LOC101494908), mRNA	PREDICTED: pentatricopeptide repeat-containing protein At5g66520-like [Cicer arietinum]	PPR repeat	Pentatricopeptide repeat-containing protein
TRINITY_DN42009_c3_g6	1.67796	0.00382006	up	yes	Lotus japonicus clone JCVI-FLLj-6A6 unknown mRNA	Uncharacterized protein isoform 1 [Theobroma cacao]	zinc-finger of the FCS-type, C2-C2	Protein of unknown function (DUF581)
TRINITY_DN41964_c1_g3	1.02646	0.00341995	up	yes	PREDICTED: Glycine max transcription factor JUNGBRUNNEN 1-like (LOC100784323), transcript variant X1, mRNA	PREDICTED: uncharacterized protein LOC100795553 isoform X1 [Glycine max]	No apical meristem (NAM) protein	(NAC) domain-containing protein
TRINITY_DN28596_c0_g1	1.24801	4.01468e-06	up	yes	PREDICTED: Cicer arietinum putative protease Do-like 14 (LOC101500419), transcript variant X1, mRNA	Putative protease Do-like 14 [Glycine soja]	Trypsin	Serine protease
TRINITY_DN29549_c0_g1	-1.83841	6.99655e-65	down	yes	Glycine max cDNA, clone: GMFL01-29-C05	PREDICTED: inactive beta-amylase 9 [Glycine max]	Glycosyl hydrolase family 14	Beta-amylase
TRINITY_DN47917_c1_g1	-1.11907	2.31472e-07	down	yes	Medicago truncatula chromosome 5 clone mte1-67e6, COMPLETE SEQUENCE	hypothetical protein LR48_Vigan11g022900 [Vigna angularis]	Leucine rich repeat	leucine Rich Repeat
TRINITY_DN47471_c3_g3	1.85174	3.37274e-08	up	yes	Lotus japonicus clone JCVI-FLLj-22K15 unknown mRNA	hypothetical protein POPTR_0001s05690g [Populus trichocarpa]	Mitochondrial carrier protein	transmembrane transport
TRINITY_DN54695_c0_g1	3.97414	6.99388e-06	up	yes	Arachis hypogaea germin-like protein subfamily 3 member 4 precursor (GLP5) mRNA, complete cds	germin-like protein subfamily 3 member 4 precursor [Arachis hypogaea]	Cupin	.
TRINITY_DN44966_c1_g2	1.39233	9.67876e-08	up	yes	PREDICTED: Glycine max transcription factor bHLH18-like (LOC100802862), mRNA	PREDICTED: transcription factor bHLH18-like [Glycine max]	Helix-loop-helix DNA-binding domain	Transcription factor
TRINITY_DN45668_c1_g2	1.87711	0.000180172	up	yes	Medicago truncatula downstream target of agl15-4 protein mRNA	downstream target of agl15-4 protein [Medicago truncatula]	non-haem dioxygenase in morphine synthesis N-terminal	2OGFe(II) oxygenase
TRINITY_DN45080_c3_g2	1.04207	5.42604e-20	up	yes	Glycine max cDNA, clone: GMFL01-15-N24	Luminal-binding protein 5 [Glycine soja]	Hsp70 protein	.
TRINITY_DN47430_c0_g6	3.07128	0.00514076	up	yes	Acacia ligulata chloroplast complete genome	rpoC protein homolog - common tobacco chloroplast	RNA polymerase Rpb1, domain 3	.
TRINITY_DN47895_c0_g2	1.07941	0.0059296	up	yes	PREDICTED: Glycine max protein kinase PINOID-like (LOC100795536), mRNA	hypothetical protein LR48_Vigan09g221900 [Vigna angularis]	Protein tyrosine kinase	serine threonine-protein kinase
TRINITY_DN45331_c3_g3	1.1486	1.0028e-08	up	yes	Arachis hypogaea clone 1Y88 universal stress protein mRNA, complete cds	universal stress protein [Arachis hypogaea]	Universal stress protein family	Universal stress protein
TRINITY_DN22189_c0_g1	1.28535	3.64779e-13	up	yes	PREDICTED: Prunus mume protein OPI10 homolog (LOC103328589), transcript variant X2, mRNA	PREDICTED: protein OPI10 homolog [Vigna radiata var. radiata]	Protein of unknown function (DUF775)	chromosome 11 open reading frame 73
TRINITY_DN36909_c0_g1	1.20259	0.000291323	up	yes	PREDICTED: Glycine max pumilio homolog 2-like (LOC100817064), mRNA	Putative pumilio like 7, chloroplastic [Glycine soja]	Pumilio-family RNA binding repeat	pumilio homolog
TRINITY_DN16306_c0_g1	3.4455	5.08145e-16	up	yes	Lotus japonicus cDNA, clone: LjFL1-061-DA04, HTC	hypothetical protein LR48_Vigan03g249500 [Vigna angularis]	U-box domain	e3 ubiquitin-protein ligase
TRINITY_DN43366_c2_g2	-1.13842	0.000423327	down	yes	Medicago truncatula disease resistance protein (TIR-NBS-LRR class) partial mRNA	TMV resistance protein N, putative [Ricinus communis]	NB-ARC domain	mitogen-activated protein kinase kinase kinase
TRINITY_DN55034_c0_g1	1.11478	7.31985e-14	up	yes	Phaseolus vulgaris hypothetical protein (PHAVU_008G115200g) mRNA, complete cds	Hypothetical protein glysoja_036656 [Glycine soja]	Mitochondrial glycoprotein	Mitochondrial glycoprotein family protein
TRINITY_DN45645_c2_g9	-1.14669	1.26313e-17	down	yes	PREDICTED: Musa acuminata subsp. malaccensis transcription factor PCF5-like (LOC103999693), mRNA	TCP1 protein [Lupinus albus]	TCP family transcription factor	Transcription factor
TRINITY_DN13820_c0_g1	1.81729	6.95037e-19	up	yes	Lotus japonicus genomic DNA, chromosome 5, clone: LjT08M07, TM0096a, complete sequence	zinc finger protein [Arachis diogoi]	C2H2-type zinc finger	Zinc finger protein
TRINITY_DN44420_c8_g1	3.42582	0.00536534	up	yes	PREDICTED: Vigna radiata var. radiata probable WRKY transcription factor 9 (LOC106752861), mRNA	hypothetical protein LR48_Vigan464s001100 [Vigna angularis]	WRKY DNA -binding domain	WRKY transcription factor
TRINITY_DN46463_c2_g1	1.39301	4.35844e-11	up	yes	Theobroma cacao UDP-Glycosyltransferase superfamily protein (TCM_042134) mRNA, complete cds	PREDICTED: UDP-glycosyltransferase 86A2 [Prunus mume]	UDP-glucoronosyl and UDP-glucosyl transferase	Transferase
TRINITY_DN46140_c3_g3	1.28652	2.79327e-18	up	yes	Arachis diogoi zinc finger protein mRNA, complete cds	zinc finger protein [Arachis diogoi]	C2H2-type zinc finger	Zinc finger protein
TRINITY_DN44938_c3_g5	3.33848	7.19095e-37	up	yes	Arachis hypogaea mRNA for putative TINY transcription factor (TINY-binding domain), isolated from flower	TINY transcription factor [Arachis hypogaea]	AP2 domain	Transcription factor
TRINITY_DN44859_c1_g1	1.26647	0.000185623	up	yes	PREDICTED: Glycine max uncharacterized LOC100818870 (LOC100818870), mRNA	hypothetical protein VIGAN_02328100 [Vigna angularis var. angularis]	zinc-finger of the FCS-type, C2-C2	Protein of unknown function (DUF581)
TRINITY_DN48016_c3_g1	1.23439	1.35455e-06	up	yes	Medicago truncatula glycoprotein family protein mRNA	Hypothetical protein glysoja_007067 [Glycine soja]	Mitochondrial glycoprotein	Mitochondrial glycoprotein family protein
TRINITY_DN27964_c0_g1	1.3341	1.1431e-05	up	yes	PREDICTED: Glycine max LIM domain-containing protein WLIM1-like (LOC100792627), mRNA	PREDICTED: LIM domain-containing protein WLIM1-like [Glycine max]	LIM domain	Microtubule associated monoxygenase, calponin and LIM domain containing
TRINITY_DN43823_c2_g2	1.03455	4.56953e-05	up	yes	PREDICTED: Glycine max nudix hydrolase 15, mitochondrial-like (LOC100814219), mRNA	unknown [Lotus japonicus]	NUDIX domain	Nudix hydrolase
TRINITY_DN44390_c3_g1	2.02657	2.88547e-05	up	yes	PREDICTED: Sesamum indicum transcription factor bHLH30 (LOC105161357), mRNA	PREDICTED: transcription factor bHLH30 [Fragaria vesca subsp. vesca]	Helix-loop-helix DNA-binding domain	Transcription factor
TRINITY_DN46877_c2_g5	1.30802	0.000213736	up	yes	Phaseolus vulgaris hypothetical protein (PHAVU_011G003500g) mRNA, complete cds	SnRK1-interacting protein [Medicago truncatula]	Rad52/22 family double-strand break repair protein	SnRK1-interacting protein 1
TRINITY_DN52599_c0_g1	1.00856	0.00519303	up	yes	Medicago truncatula clone JCVI-FLMt-4N3 unknown mRNA	uncharacterized protein LOC100306470 precursor [Glycine max]	Cysteine-rich secretory protein family	.
TRINITY_DN43381_c0_g1	1.1064	1.78202e-05	up	yes	PREDICTED: Cicer arietinum 1-aminocyclopropane-1-carboxylate oxidase (LOC101515788), mRNA	PREDICTED: uncharacterized protein LOC100808372 isoform X1 [Glycine max]	non-haem dioxygenase in morphine synthesis N-terminal	2OGFe(II) oxygenase
TRINITY_DN43402_c3_g6	1.37402	1.58663e-16	up	yes	Medicago truncatula heat shock cognate 70 kDa protein mRNA	hypothetical protein CISIN_1g036208mg, partial [Citrus sinensis]	Hsp70 protein	Heat shock protein
TRINITY_DN42455_c2_g1	1.41313	4.49669e-10	up	yes	Phaseolus vulgaris hypothetical protein (PHAVU_001G147600g) mRNA, complete cds	PREDICTED: exosome complex component RRP4 [Glycine max]	.	Exosome complex
TRINITY_DN46020_c4_g1	2.39999	6.91059e-15	up	yes	Arachis stenosperma clone AS1RN0x729 microsatellite sequence	PREDICTED: probable 2-oxoglutarate/Fe(II)-dependent dioxygenase [Glycine max]	non-haem dioxygenase in morphine synthesis N-terminal	2OGFe(II) oxygenase
TRINITY_DN44492_c5_g3	1.21785	0.00845388	up	yes	PREDICTED: Glycine max isoflavone reductase-like protein (LOC100796299), mRNA	phenylcoumaran benzylic ether reductase-like protein Fi1 [Medicago truncatula]	NmrA-like family	.
TRINITY_DN47333_c0_g2	2.10158	1.21446e-12	up	yes	Capsella rubella hypothetical protein (CARUB_v100116061mg) mRNA, partial cds	PREDICTED: uncharacterized protein LOC104885245, partial [Beta vulgaris subsp. vulgaris]	Helitron helicase-like domain at N-terminus	.
TRINITY_DN44008_c1_g1	-1.17889	2.82642e-17	down	yes	.	PREDICTED: E3 ubiquitin-protein ligase ATL6-like [Cicer arietinum]	RING-like zinc finger	zinc ion binding
TRINITY_DN44484_c3_g6	1.34381	5.96229e-07	up	yes	PREDICTED: Glycine max zinc finger AN1 domain-containing stress-associated protein 12-like (LOC100790041), mRNA	PREDICTED: zinc finger AN1 domain-containing stress-associated protein 12-like [Vigna radiata var. radiata]	AN1-like Zinc finger	zinc finger
TRINITY_DN20735_c0_g1	-1.72715	5.99317e-21	down	yes	PREDICTED: Glycine max UPF0301 protein Plut_0637-like (LOC100783218), transcript variant X2, mRNA	UPF0301 protein [Glycine soja]	Uncharacterized ACR, COG1678	UPF0301 protein
TRINITY_DN42210_c1_g2	1.25844	0.000214728	up	yes	PREDICTED: Cicer arietinum uncharacterized LOC101510344 (LOC101510344), mRNA	(+)-neomenthol dehydrogenase [Glycine soja]	.	Dehydrogenase reductase
TRINITY_DN41699_c5_g3	1.12918	8.25339e-09	up	yes	Zea mays ubiquitin-conjugating enzyme E2 28-like (LOC103654927), mRNA	PREDICTED: single-stranded DNA-binding protein, mitochondrial [Vigna radiata var. radiata]	Single-strand binding protein family	single-stranded DNA-binding protein
TRINITY_DN43160_c6_g1	1.04015	1.12835e-09	up	yes	Glycine max 1-aminocyclopropane 1-carboxylate synthase (ACS1), mRNA	hypothetical protein LR48_Vigan11g017600 [Vigna angularis]	Aminotransferase class I and II	aminotransferase
TRINITY_DN46131_c0_g1	2.09173	1.03036e-06	up	yes	.	unknown [Lotus japonicus]	Glycosyl hydrolases family 18	chitinase
TRINITY_DN17335_c0_g1	1.95499	0.000653289	up	yes	PREDICTED: Glycine max uncharacterized LOC100306003 (LOC100306003), transcript variant X2, mRNA	PREDICTED: uncharacterized protein At5g22580-like [Glycine max]	Stress responsive A/B Barrel Domain	Dabb
TRINITY_DN44829_c1_g2	1.22978	1.38343e-11	up	yes	Arachis hypogaea cultivar JL-24 HSR203J protein (hsr203J) gene, complete cds	HSR203J protein [Arachis hypogaea]	alpha/beta hydrolase fold	alpha beta hydrolase fold-3 domain protein
TRINITY_DN45429_c5_g1	1.91869	0.000398107	up	yes	PREDICTED: Jatropha curcas uncharacterized LOC105635627 (LOC105635627), mRNA	hypothetical protein glysoja_005786 [Glycine soja]	Galactosyltransferase	.
TRINITY_DN43822_c4_g3	-1.43318	5.5282e-05	down	yes	PREDICTED: Glycine max oxysterol-binding protein-related protein 1A-like (LOC100781218), mRNA	PREDICTED: oxysterol-binding protein-related protein 1A-like [Glycine max]	PH domain	Oxysterol-binding protein
TRINITY_DN45984_c3_g2	1.45075	2.26319e-05	up	yes	Medicago truncatula DUF1767 domain protein mRNA	hypothetical protein PHAVU_002G284900g [Phaseolus vulgaris]	RecQ mediated genome instability protein	.
TRINITY_DN43803_c0_g7	-1.11206	8.36797e-15	down	yes	PREDICTED: Glycine max probable polygalacturonase non-catalytic subunit JP650 (LOC100776642), mRNA	Putative polygalacturonase non-catalytic subunit [Glycine soja]	BURP domain	Noncatalytic subunit
TRINITY_DN44022_c3_g11	1.28421	0.000111298	up	yes	PREDICTED: Glycine max IQ domain-containing protein IQM2-like (LOC100782887), mRNA	hypothetical protein PHAVU_002G237000g [Phaseolus vulgaris]	IQ calmodulin-binding motif	Calmodulin-binding
TRINITY_DN14016_c0_g2	3.61575	0.0019196	up	yes	Lotus japonicus chloroplast DNA, complete genome	cytochrome c biogenesis protein (plastid) [Amorpha canescens]	Cytochrome C assembly protein	.
TRINITY_DN48000_c0_g3	-2.53071	4.71678e-05	down	yes	Arachis hypogaea UDP-glycosyltransferase (UGT) mRNA, complete cds	UDP-glycosyltransferase [Arachis hypogaea]	UDP-glucoronosyl and UDP-glucosyl transferase	.
TRINITY_DN44792_c2_g3	1.48416	1.62204e-25	up	yes	PREDICTED: Glycine max cytochrome P450 72A15 (CYP72A67), mRNA	hypothetical protein GLYMA_08G238100 [Glycine max]	Cytochrome P450	Cytochrome p450
TRINITY_DN45861_c3_g3	1.05407	0.000457797	up	yes	Glycine max sieve element occlusion r (SEOR), mRNA	hypothetical protein GLYMA_20G204500 [Glycine max]	Sieve element occlusion N-terminus	Mediator complex subunit 28
TRINITY_DN35980_c0_g2	1.41713	0.00127848	up	yes	Medicago truncatula CS domain protein mRNA	PREDICTED: uncharacterized protein LOC100796372 isoform X1 [Glycine max]	CS domain	Prostaglandin E synthase 3 (Cytosolic)
TRINITY_DN41360_c0_g1	1.0095	0.00194576	up	yes	PREDICTED: Glycine max probable inactive patatin-like protein 9 (LOC100777557), mRNA	PREDICTED: probable inactive patatin-like protein 9 [Glycine max]	Patatin-like phospholipase	Patatin group
TRINITY_DN44606_c2_g6	-1.08346	8.7084e-11	down	yes	PREDICTED: Glycine max ABC transporter F family member 5 (LOC100797121), transcript variant X1, mRNA	PREDICTED: ABC transporter F family member 5 [Glycine max]	ABC transporter	(ABC) transporter
TRINITY_DN46597_c1_g5	-1.72973	2.46666e-06	down	yes	PREDICTED: Cicer arietinum probable cyclic nucleotide-gated ion channel 20, chloroplastic (LOC101494147), mRNA	Putative cyclic nucleotide-gated ion channel 20, chloroplastic [Glycine soja]	.	Potassium voltage-gated channel, subfamily H (Eag-related), member
TRINITY_DN45409_c2_g1	1.72198	4.28149e-06	up	yes	PREDICTED: Glycine max uncharacterized LOC100817087 (LOC100817087), mRNA	PREDICTED: uncharacterized protein LOC100804436 [Glycine max]	Glycosyltransferase Family 4	Glycosyl transferase (Group 1
TRINITY_DN37871_c0_g1	1.03588	2.67556e-05	up	yes	Phaseolus vulgaris hypothetical protein (PHAVU_008G205100g) mRNA, complete cds	PREDICTED: urease accessory protein F-like [Glycine max]	UreF	Required for maturation of urease via the functional incorporation of the urease nickel metallocenter (By similarity)
TRINITY_DN41866_c1_g3	-2.03847	0.00831861	down	yes	Arachis hypogaea clone Gn1-11 NBS-LRR type disease resistance protein GnRGC2 gene, partial cds	disease resistance protein (TIR-NBS-LRR class) [Medicago truncatula]	NB-ARC domain	NB-ARC domain
TRINITY_DN47007_c1_g5	1.11527	0.00351648	up	yes	PREDICTED: Glycine max mitochondrial fission protein ELM1-like (LOC100801126), transcript variant X2, mRNA	PREDICTED: mitochondrial fission protein ELM1 [Cicer arietinum]	Mitochondrial fission ELM1	Nucleoside-diphosphate-sugar epimerase
TRINITY_DN44972_c3_g1	1.05773	1.19417e-11	up	yes	PREDICTED: Cicer arietinum 60S ribosomal protein L7a-like (LOC101508891), mRNA	hypothetical protein LR48_Vigan08g186300 [Vigna angularis]	Ribosomal protein L7Ae/L30e/S12e/Gadd45 family	.
TRINITY_DN43969_c1_g2	1.35779	0.000633864	up	yes	PREDICTED: Prunus mume endochitinase PR4-like (LOC103323522), mRNA	hypothetical protein POPTR_0019s12360g [Populus trichocarpa]	Chitin recognition protein	.
TRINITY_DN35397_c0_g1	1.07889	0.00755327	up	yes	Medicago truncatula TPR domain protein mRNA	TPR domain protein [Medicago truncatula]	SET domain	.
TRINITY_DN45162_c2_g1	1.4885	5.44134e-09	up	yes	Arachis diogoi clone ADAF56 NAD-dependent epimerase/dehydratase-like protein mRNA, partial cds	PREDICTED: vestitone reductase-like isoform X1 [Glycine max]	KR domain	.
TRINITY_DN26633_c0_g2	1.06932	1.6087e-07	up	yes	Vigna angularis var. angularis DNA, chromosome 1, almost complete sequence, cultivar: Shumari	unknown [Medicago truncatula]	.	Transcription factor
TRINITY_DN46239_c0_g3	3.25808	2.40268e-24	up	yes	V.mungo mRNA for alpha-amylase (EC 3.2.1.1)	alpha amylase domain protein [Medicago truncatula]	Alpha amylase, catalytic domain	.
TRINITY_DN45135_c1_g1	-2.86847	1.19797e-10	down	yes	Vigna angularis var. angularis DNA, chromosome 11, almost complete sequence, cultivar: Shumari	F-box protein PP2-A13 [Glycine soja]	Phloem protein 2	F-box protein
TRINITY_DN46773_c2_g10	1.09681	2.01967e-05	up	yes	Lotus japonicus cDNA, clone: LjFL1-008-DE05, HTC	hypothetical protein POPTR_0010s23730g [Populus trichocarpa]	Core histone H2A/H2B/H3/H4	.
TRINITY_DN1347_c0_g1	1.68206	2.37775e-07	up	yes	PREDICTED: Glycine max pathogenesis-related protein 1-like (LOC100805116), mRNA	PREDICTED: pathogenesis-related protein 1-like [Glycine max]	Cysteine-rich secretory protein family	.
TRINITY_DN43097_c2_g1	1.70587	2.05382e-13	up	yes	Vigna angularis var. angularis DNA, chromosome 3, almost complete sequence, cultivar: Shumari	Pirin-like protein [Glycine soja]	Pirin C-terminal cupin domain	pirin domain protein
TRINITY_DN43247_c0_g4	1.46076	2.40109e-10	up	yes	PREDICTED: Vigna radiata var. radiata calcium-binding protein PBP1-like (LOC106780432), mRNA	PREDICTED: calcium-binding protein PBP1-like [Vigna radiata var. radiata]	EF-hand domain pair	Calcium-binding protein
TRINITY_DN43869_c1_g4	4.17788	0.00087218	up	yes	Triticum macha chloroplast DNA, complete genome	photosystem II protein D1 (chloroplast) [Triticum aestivum]	Photosynthetic reaction centre protein	.
TRINITY_DN44034_c1_g4	2.27787	0.00231764	up	yes	Glycyrrhiza glabra chloroplast, complete genome	NADH dehydrogenase subunit 5 (plastid) [Amorpha canescens]	NADH-Ubiquinone oxidoreductase (complex I), chain 5 N-terminus	.
TRINITY_DN47304_c0_g2	2.44667	0.000237608	up	yes	.	LRR receptor-like kinase [Medicago truncatula]	Leucine rich repeat N-terminal domain	Serine Threonine protein kinase
TRINITY_DN47885_c3_g1	1.53559	0.00107781	up	yes	Oryza punctata clone OP__Ba0086L07, complete sequence	PREDICTED: uncharacterized protein LOC104885241 [Beta vulgaris subsp. vulgaris]	Retrotransposon gag protein	.
TRINITY_DN44813_c1_g9	1.15648	2.11738e-08	up	yes	Stylosanthes humilis peroxidase mRNA	hypothetical protein GLYMA_09G022500 [Glycine max]	Peroxidase	.
TRINITY_DN43601_c0_g1	-1.58675	4.75571e-19	down	yes	PREDICTED: Glycine max U-box domain-containing protein 33-like (LOC100781596), transcript variant X3, mRNA	PREDICTED: U-box domain-containing protein 33-like isoform X2 [Glycine max]	Protein kinase domain	Serine Threonine protein kinase
TRINITY_DN44602_c2_g2	1.85276	1.7667e-07	up	yes	Lotus japonicus clone JCVI-FLLj-7H20 unknown mRNA	PREDICTED: 11-oxo-beta-amyrin 30-oxidase-like [Cicer arietinum]	Cytochrome P450	.
TRINITY_DN46485_c0_g1	2.2179	1.67015e-12	up	yes	PREDICTED: Cicer arietinum protein P21-like (LOC101510493), transcript variant X1, mRNA	PREDICTED: protein P21-like [Vigna radiata var. radiata]	Thaumatin family	thaumatin-like protein
TRINITY_DN44849_c2_g5	1.06652	5.73484e-12	up	yes	PREDICTED: Cicer arietinum cytochrome P450 CYP72A219-like (LOC101501010), mRNA	Secologanin synthase [Glycine soja]	Cytochrome P450	.
TRINITY_DN25910_c0_g1	1.25594	0.00053718	up	yes	Lotus japonicus clone JCVI-FLLj-12E4 unknown mRNA	hypothetical protein LR48_Vigan05g170800 [Vigna angularis]	Stress responsive A/B Barrel Domain	Dabb
TRINITY_DN43381_c2_g1	1.65641	5.7215e-10	up	yes	PREDICTED: Glycine max chaperone protein dnaJ 6-like (LOC100811936), mRNA	PREDICTED: chaperone protein dnaJ 6-like [Glycine max]	DnaJ domain	DNAj domain protein
TRINITY_DN45126_c0_g2	1.27908	1.1544e-07	up	yes	PREDICTED: Glycine max vestitone reductase-like (LOC100786878), transcript variant X2, mRNA	PREDICTED: vestitone reductase-like isoform X2 [Glycine max]	KR domain	.
TRINITY_DN43120_c1_g1	-1.24701	0.00456156	down	yes	PREDICTED: Cicer arietinum probable receptor-like protein kinase At5g39030 (LOC101499887), transcript variant X2, mRNA	stress-induced receptor-like kinase [Medicago truncatula]	Protein tyrosine kinase	.
TRINITY_DN48140_c10_g1	-1.18189	5.36456e-07	down	yes	Phaseolus vulgaris clone PV_GBb030-E06, complete sequence	PREDICTED: uncharacterized protein LOC106753274 [Vigna radiata var. radiata]	Reverse transcriptase (RNA-dependent DNA polymerase)	.
TRINITY_DN38433_c0_g1	1.18164	8.93285e-06	up	yes	PREDICTED: Glycine max cell cycle checkpoint protein RAD17 (LOC100799826), mRNA	PREDICTED: cell cycle checkpoint protein RAD17 isoform X1 [Cicer arietinum]	Rad17 cell cycle checkpoint protein	DNA polymerase III subunit delta'
TRINITY_DN25022_c0_g1	1.69942	0.00815749	up	yes	PREDICTED: Cicer arietinum cell number regulator 2-like (LOC101497874), transcript variant X2, mRNA	PREDICTED: cell number regulator 2-like [Vigna radiata var. radiata]	PLAC8 family	cell number regulator 1-like
TRINITY_DN41837_c1_g2	1.05182	3.72205e-10	up	yes	PREDICTED: Ricinus communis endoribonuclease Dicer homolog 2 (LOC8274252), transcript variant X2, mRNA	Endoribonuclease Dicer-2-like protein [Morus notabilis]	.	Digests double-stranded RNA. Involved in the processing of primary rRNA transcript to yield the immediate precursors to the large and small rRNAs (23S and 16S). Also processes some mRNAs, and tRNAs when they are encoded in the rRNA operon (By similarity)
TRINITY_DN43604_c2_g3	1.17374	0.000318183	up	yes	Medicago truncatula phenazine biosynthesis PhzC/PhzF family protein mRNA	PREDICTED: phenazine biosynthesis-like domain-containing protein 1 [Cicer arietinum]	Phenazine biosynthesis-like protein	phenazine biosynthesis protein, phzf family
TRINITY_DN43636_c0_g1	-1.13619	6.57084e-29	down	yes	PREDICTED: Glycine max potassium channel SKOR-like (LOC100814385), mRNA	Potassium channel SKOR [Glycine soja]	Cyclic nucleotide-binding domain	Potassium voltage-gated channel, subfamily H (Eag-related), member
TRINITY_DN43551_c1_g7	6.46129	1.6618e-05	up	yes	Medicago truncatula 1-aminocyclopropane-1-carboxylate synthase mRNA	PREDICTED: 1-aminocyclopropane-1-carboxylate synthase-like [Glycine max]	Aminotransferase class I and II	aminotransferase
TRINITY_DN47609_c1_g1	1.1134	2.21466e-09	up	yes	Medicago truncatula flavonol synthase/flavanone 3-hydroxylase mRNA	PREDICTED: probable 2-oxoglutarate/Fe(II)-dependent dioxygenase [Glycine max]	2OG-Fe(II) oxygenase superfamily	2OGFe(II) oxygenase
TRINITY_DN40798_c0_g3	2.31906	7.5529e-18	up	yes	Vigna angularis var. angularis DNA, chromosome 1, almost complete sequence, cultivar: Shumari	polygalacturonase inhibiting protein precursor [Glycine max]	Leucine rich repeat N-terminal domain	.
TRINITY_DN46233_c0_g8	2.86002	8.30531e-96	up	yes	PREDICTED: Vitis vinifera putative nuclease HARBI1 (LOC100262760), mRNA	PREDICTED: putative nuclease HARBI1 [Vigna radiata var. radiata]	DDE superfamily endonuclease	transposon protein
TRINITY_DN2675_c0_g1	1.3499	0.000369336	up	yes	PREDICTED: Vigna radiata var. radiata homologous-pairing protein 2 homolog (LOC106777311), mRNA	PREDICTED: homologous-pairing protein 2 homolog [Cicer arietinum]	Tat binding protein 1(TBP-1)-interacting protein (TBPIP)	INteracting protein
TRINITY_DN47485_c1_g3	1.08367	2.73027e-08	up	yes	Glycine max uncharacterized LOC100500179 (LOC100500179), mRNA	PREDICTED: polygalacturonase inhibitor-like [Vigna radiata var. radiata]	Leucine rich repeat N-terminal domain	.
TRINITY_DN47234_c1_g2	1.63271	0.00022764	up	yes	Glycine max nestin (NES), mRNA	(3S)-linalool/(E)-nerolidol/(E,E)-geranyl linalool synthase [Medicago truncatula]	Terpene synthase, N-terminal domain	.
TRINITY_DN46049_c1_g3	-1.46425	0.00301614	down	yes	.	PREDICTED: basic form of pathogenesis-related protein 1 [Cucumis melo]	Cysteine-rich secretory protein family	Scp-like extracellular
TRINITY_DN46773_c2_g9	1.13879	7.31146e-11	up	yes	Lotus japonicus clone JCVI-FLLj-19B12 unknown mRNA	hypothetical protein PHAVU_007G145200g [Phaseolus vulgaris]	Core histone H2A/H2B/H3/H4	Core component of nucleosome. Nucleosomes wrap and compact DNA into chromatin, limiting DNA accessibility to the cellular machineries which require DNA as a template. Histones thereby play a central role in transcription regulation, DNA repair, DNA replication and chromosomal stability. DNA accessibility is regulated via a complex set of post-translational modifications of histones, also called h…
TRINITY_DN32064_c0_g1	1.08262	6.98061e-09	up	yes	Glycine max uncharacterized LOC100305465 (LOC100305465), mRNA	hypothetical protein LR48_Vigan09g156200 [Vigna angularis]	Core histone H2A/H2B/H3/H4	.
TRINITY_DN28586_c0_g1	2.03043	3.37907e-06	up	yes	PREDICTED: Glycine max flavonol synthase/flavanone 3-hydroxylase-like (LOC100788012), mRNA	PREDICTED: flavonol synthase/flavanone 3-hydroxylase-like [Glycine max]	non-haem dioxygenase in morphine synthesis N-terminal	2OGFe(II) oxygenase
TRINITY_DN47692_c2_g1	1.12265	0.00183392	up	yes	Vigna angularis var. angularis DNA, chromosome 11, almost complete sequence, cultivar: Shumari	hypothetical protein GLYMA_16G214100 [Glycine max]	NB-ARC domain	Leucine Rich Repeat
TRINITY_DN47844_c0_g2	-1.13388	1.47066e-10	down	yes	Medicago truncatula cyclopropane-fatty-acyl-phospholipid synthase mRNA	PREDICTED: (S)-tetrahydroprotoberberine N-methyltransferase-like isoform X2 [Cicer arietinum]	Mycolic acid cyclopropane synthetase	cyclopropane-fatty-acyl-phospholipid synthase
TRINITY_DN29700_c0_g1	3.38479	0.00586725	up	yes	.	hypothetical protein GLYMA_20G152500 [Glycine max]	FAE1/Type III polyketide synthase-like protein	3-ketoacyl-coa synthase
TRINITY_DN905_c0_g1	1.77541	3.93758e-11	up	yes	Glycine max cDNA, clone: GMFL01-03-B03	PREDICTED: probable mitochondrial chaperone BCS1-B [Glycine max]	Domain associated at C-terminal with AAA	Acts as a processive, ATP-dependent zinc metallopeptidase for both cytoplasmic and membrane proteins. Plays a role in the quality control of integral membrane proteins (By similarity)
TRINITY_DN44114_c0_g2	1.69011	4.39838e-15	up	yes	PREDICTED: Vigna radiata var. radiata GDSL esterase/lipase At5g33370-like (LOC106755940), mRNA	hypothetical protein PHAVU_004G066300g [Phaseolus vulgaris]	.	GDSL esterase lipase
TRINITY_DN52696_c0_g1	1.52546	0.00486197	up	yes	Onobrychis viciifolia anthocyanidin reductase mRNA, complete cds	anthocyanidin reductase [Onobrychis viciifolia]	NAD dependent epimerase/dehydratase family	Nad-dependent epimerase dehydratase
TRINITY_DN43920_c3_g5	2.54366	0.000408284	up	yes	Vigna angularis var. angularis DNA, chromosome 6, almost complete sequence, cultivar: Shumari	Fasciclin-like arabinogalactan protein 11 [Glycine soja]	Fasciclin domain	Fasciclin domain
TRINITY_DN28418_c0_g1	3.83383	4.71872e-16	up	yes	Glycine max uncharacterized LOC100527075 (LOC100527075), mRNA	PREDICTED: BON1-associated protein 2-like [Cicer arietinum]	C2 domain	bon association protein
TRINITY_DN20929_c0_g1	1.11397	6.6856e-05	up	yes	PREDICTED: Glycine max ATPase family AAA domain-containing protein 3-B-like (LOC100788478), mRNA	PREDICTED: ATPase family AAA domain-containing protein 3-B-like [Vigna radiata var. radiata]	Domain of unknown function (DUF3523)	.
TRINITY_DN27365_c0_g1	1.17256	3.85683e-05	up	yes	Glycine max CASP-like protein 12 (LOC100500517), mRNA	CASP-like protein [Medicago truncatula]	Domain of unknown function (DUF588)	CASP-like protein
TRINITY_DN45271_c2_g1	1.46364	1.04326e-11	up	yes	PREDICTED: Vigna radiata var. radiata single-stranded DNA-binding protein, mitochondrial (LOC106771242), mRNA	PREDICTED: single-stranded DNA-binding protein, mitochondrial [Glycine max]	Single-strand binding protein family	single-stranded DNA-binding protein
TRINITY_DN31869_c0_g2	1.41108	0.0104964	up	yes	PREDICTED: Vitis vinifera cytochrome P450 CYP72A219 (LOC100260384), mRNA	hypothetical protein PHAVU_009G081700g [Phaseolus vulgaris]	Cytochrome P450	.
TRINITY_DN43226_c0_g1	-2.35252	8.41296e-07	down	yes	PREDICTED: Vigna radiata var. radiata receptor-like protein 12 (LOC106764814), mRNA	receptor-like protein [Medicago truncatula]	Leucine Rich repeat	Serine Threonine protein kinase
TRINITY_DN42043_c4_g3	-1.44846	5.10782e-11	down	yes	PREDICTED: Glycine max uncharacterized LOC100785837 (LOC100785837), mRNA	PREDICTED: uncharacterized protein LOC100807468 [Glycine max]	N-terminal C2 in EEIG1 and EHBP1 proteins	NA
TRINITY_DN47445_c2_g5	-1.00276	9.52775e-05	down	yes	PREDICTED: Glycine max transcription repressor OFP16-like (LOC102663086), transcript variant X3, mRNA	hypothetical protein PHAVU_007G173000g [Phaseolus vulgaris]	Transcriptional repressor, ovate	Pfam:DUF623
TRINITY_DN45123_c1_g1	-1.8971	1.32348e-08	down	yes	Oryza sativa Japonica Group DNA, chromosome 7, cultivar: Nipponbare, complete sequence	PREDICTED: uncharacterized protein K02A2.6-like [Vigna radiata var. radiata]	Reverse transcriptase (RNA-dependent DNA polymerase)	.
TRINITY_DN47887_c1_g1	-1.28106	4.06551e-21	down	yes	Lotus japonicus genomic DNA, clone: LjT18K22, TM1008, complete sequence	hypothetical protein GLYMA_19G197700 [Glycine max]	Transcriptional repressor, ovate	atofp18 ofp18
TRINITY_DN42703_c4_g1	2.12023	0.00632913	up	yes	PREDICTED: Glycine max cationic peroxidase 1-like (LOC100818176), mRNA	PREDICTED: cationic peroxidase 1-like [Glycine max]	Peroxidase	.
TRINITY_DN47602_c1_g1	-1.13659	6.71849e-05	down	yes	Medicago truncatula receptor-like protein mRNA	PREDICTED: receptor-like protein 12 [Glycine max]	Leucine rich repeat N-terminal domain	leucine Rich Repeat
TRINITY_DN43632_c0_g4	1.03461	4.70144e-08	up	yes	PREDICTED: Glycine max ATPase family AAA domain-containing protein 3-like (LOC100777755), mRNA	hypothetical protein PHAVU_002G031200g [Phaseolus vulgaris]	Domain of unknown function (DUF3523)	.
TRINITY_DN43554_c1_g1	-1.05304	4.7377e-11	down	yes	PREDICTED: Glycine max probable ubiquitin-conjugating enzyme E2 24 (LOC100306246), transcript variant X2, mRNA	PREDICTED: probable ubiquitin-conjugating enzyme E2 24 [Vigna radiata var. radiata]	.	ubiquitin-conjugating enzyme
TRINITY_DN32501_c0_g1	1.97654	0.0038368	up	yes	PREDICTED: Cicer arietinum apoptosis-inducing factor homolog A-like (LOC101505252), mRNA	Apoptosis-inducing factor like A [Glycine soja]	Pyridine nucleotide-disulphide oxidoreductase	Nadh dehydrogenase
TRINITY_DN48139_c9_g1	-1.16953	1.17477e-10	down	yes	PREDICTED: Glycine max receptor-like protein 12 (LOC100781983), mRNA	hypothetical protein GLYMA_16G169500 [Glycine max]	Leucine rich repeat	leucine Rich Repeat
TRINITY_DN45858_c2_g5	3.99132	0.0106061	up	yes	Lotus japonicus cDNA, clone: LjFL1-040-BA07, HTC	carboxylesterase [Medicago truncatula]	Carboxylesterase family	alpha beta hydrolase fold-3 domain protein
TRINITY_DN45752_c0_g1	1.0606	1.8522e-05	up	yes	Glycine max probable carboxylesterase 2 (LOC100786377), mRNA	hypothetical protein LR48_Vigan09g018200 [Vigna angularis]	Carboxylesterase family	alpha beta hydrolase fold-3 domain protein
TRINITY_DN37589_c0_g2	1.21523	6.45555e-14	up	yes	PREDICTED: Glycine max uncharacterized LOC100797787 (LOC100797787), mRNA	PREDICTED: uncharacterized protein LOC100500445 isoform X1 [Glycine max]	Plectin/S10 domain	.
TRINITY_DN42400_c7_g1	1.53733	2.12845e-06	up	yes	Medicago truncatula GDP-fucose protein O-fucosyltransferase mRNA	PREDICTED: uncharacterized protein At1g04910-like [Cicer arietinum]	GDP-fucose protein O-fucosyltransferase	DUF246 domain-containing protein
TRINITY_DN45563_c0_g1	-1.54455	1.86532e-07	down	yes	Arachis hypogaea squamosa promoter-binding-like protein (SPL3) mRNA, partial cds	squamosa promoter-binding-like protein, partial [Arachis hypogaea]	SBP domain	.
TRINITY_DN45238_c3_g3	1.31746	1.04528e-12	up	yes	Cicer arietinum MLP-like protein 43 (LOC101493377), mRNA	unknown [Lotus japonicus]	Pathogenesis-related protein Bet v I family	response to biotic stimulus
TRINITY_DN44613_c0_g1	1.38538	1.0332e-05	up	yes	PREDICTED: Cicer arietinum DNA replication complex GINS protein SLD5-like (LOC101491330), mRNA	PREDICTED: DNA replication complex GINS protein SLD5-like [Cicer arietinum]	GINS complex protein	GINS complex subunit 4 (Sld5 homolog)
TRINITY_DN42942_c0_g1	-1.70041	3.1504e-09	down	yes	Glycine max clone GM_WBc0132D03, complete sequence	PREDICTED: LOW QUALITY PROTEIN: uncharacterized protein LOC106797892, partial [Glycine max]	Retrotransposon gag protein	.
TRINITY_DN47252_c0_g2	-1.09436	2.11951e-08	down	yes	Vigna angularis var. angularis DNA, chromosome 11, almost complete sequence, cultivar: Shumari	hypothetical protein GLYMA_16G169500 [Glycine max]	Leucine rich repeat	leucine Rich Repeat
TRINITY_DN45862_c1_g1	1.81969	9.51564e-11	up	yes	Medicago truncatula LysM receptor kinase K1B mRNA	putative LysM domain containing receptor kinase [Cajanus cajan]	Protein tyrosine kinase	Serine Threonine protein kinase
TRINITY_DN35266_c0_g1	1.09125	7.48032e-07	up	yes	PREDICTED: Vigna radiata var. radiata 50S ribosomal protein L21, mitochondrial (LOC106766871), mRNA	PREDICTED: 50S ribosomal protein L21, mitochondrial [Cicer arietinum]	.	ribosomal protein l21
TRINITY_DN42779_c1_g6	1.75309	2.97424e-06	up	yes	Arachis diogoi thaumatin-like protein mRNA, complete cds	thaumatin-like protein [Arachis diogoi]	Thaumatin family	.
TRINITY_DN43912_c6_g4	1.61464	6.48035e-08	up	yes	Beta vulgaris subsp. vulgaris two-on-two hemoglobin-3 (LOC104887758), mRNA	PREDICTED: two-on-two hemoglobin-3-like isoform X1 [Cicer arietinum]	Bacterial-like globin	K06886 hemoglobin
TRINITY_DN44387_c0_g1	-1.10166	0.00862242	down	yes	Arachis duranensis retrotransposon A125_Buba_autonomous-Ty3-type, complete sequence	PREDICTED: uncharacterized protein LOC106780328 [Vigna radiata var. radiata]	Reverse transcriptase (RNA-dependent DNA polymerase)	.
TRINITY_DN45715_c0_g2	-1.04656	2.81042e-08	down	yes	PREDICTED: Glycine max protein kinase family protein (LOC100499641), transcript variant X8, mRNA	protein kinase family protein precursor [Glycine max]	Protein tyrosine kinase	Serine Threonine protein kinase
TRINITY_DN44838_c0_g1	1.20608	8.25204e-05	up	yes	PREDICTED: Glycine max alcohol dehydrogenase 1 (LOC100783858), mRNA	RecName: Full=Alcohol dehydrogenase 1	Alcohol dehydrogenase GroES-like domain	.
TRINITY_DN54541_c0_g1	1.17816	9.40793e-05	up	yes	PREDICTED: Glycine max WEB family protein At2g40480-like (LOC100818214), transcript variant X2, mRNA	hypothetical protein PHAVU_001G249000g [Phaseolus vulgaris]	Weak chloroplast movement under blue light	expressed protein
TRINITY_DN46950_c0_g1	2.19631	4.20427e-16	up	yes	Medicago truncatula 1-aminocyclopropane-1-carboxylate oxidase-like protein mRNA	1-aminocyclopropane-1-carboxylate oxidase-like protein [Medicago truncatula]	non-haem dioxygenase in morphine synthesis N-terminal	2OGFe(II) oxygenase
TRINITY_DN42524_c0_g2	-1.13035	8.9766e-17	down	yes	PREDICTED: Glycine max lipid phosphate phosphatase 2-like (LOC100819064), transcript variant X4, mRNA	hypothetical protein GLYMA_02G089100 [Glycine max]	Weak chloroplast movement under blue light	Pfam:DUF827
TRINITY_DN21660_c0_g1	1.80433	0.00306334	up	yes	PREDICTED: Glycine max protein SRG1-like (LOC100785152), mRNA	PREDICTED: protein SRG1 [Cicer arietinum]	non-haem dioxygenase in morphine synthesis N-terminal	2OGFe(II) oxygenase
TRINITY_DN56247_c0_g1	5.08186	6.07407e-17	up	yes	PREDICTED: Cicer arietinum senescence-specific cysteine protease SAG39-like (LOC101497436), mRNA	cysteine proteinase [Lotus japonicus]	Cathepsin propeptide inhibitor domain (I29)	.
TRINITY_DN48058_c1_g1	-1.07916	3.39904e-05	down	yes	Phaseolus vulgaris hypothetical protein (PHAVU_004G099500g) mRNA, complete cds	PREDICTED: receptor-like protein 12 [Glycine max]	Leucine Rich Repeat	Serine Threonine protein kinase
TRINITY_DN22146_c0_g1	2.23697	3.50667e-10	up	yes	PREDICTED: Vigna radiata var. radiata protein LURP-one-related 15-like (LOC106773941), mRNA	Protein LURP-one-related 15 [Glycine soja]	LURP-one-related	Pfam:DUF567
TRINITY_DN46084_c0_g1	1.08415	1.04438e-05	up	yes	Arachis hypogaea clone Ah3TC23F09 microsatellite sequence	isoflavone 2'-hydroxylase-like [Cicer arietinum]	Cytochrome P450	.
TRINITY_DN36531_c0_g1	1.32492	3.66064e-07	up	yes	Arachis hypogaea cultivar GG20 polygalacturonase inhibitory protein (PGIP) mRNA, partial cds	polygalacturonase inhibitory protein, partial [Arachis hypogaea]	Leucine rich repeat N-terminal domain	.
TRINITY_DN45852_c4_g1	-1.03677	5.42459e-09	down	yes	Glycine max uncharacterized LOC100804302 (LOC100804302), mRNA	hypothetical protein VIGAN_03119100 [Vigna angularis var. angularis]	Calcineurin-like phosphoesterase	NA
TRINITY_DN38993_c0_g1	1.23941	0.000748165	up	yes	Arachis hypogaea clone PM200 microsatellite sequence	hypothetical protein VIGAN_01447000 [Vigna angularis var. angularis]	Mis12 protein	Mis12 protein
TRINITY_DN42913_c2_g2	1.57176	2.71178e-15	up	yes	PREDICTED: Glycine max cellulose synthase-like protein H1 (LOC100795671), mRNA	Cellulose synthase-like protein B3 [Glycine soja]	Cellulose synthase	.
TRINITY_DN41413_c0_g1	1.06343	2.5288e-09	up	yes	Theobroma cacao Ribosomal protein L23AB isoform 1 (TCM_041912) mRNA, complete cds	hypothetical protein PRUPE_ppa012791mg [Prunus persica]	Ribosomal protein L23, N-terminal domain	.
TRINITY_DN47006_c1_g1	1.19247	3.52122e-13	up	yes	Phaseolus vulgaris hypothetical protein (PHAVU_008G025600g) mRNA, complete cds	DUF246 domain-containing protein [Glycine soja]	GDP-fucose protein O-fucosyltransferase	DUF246 domain-containing protein
TRINITY_DN30591_c0_g1	1.34045	0.00106446	up	yes	PREDICTED: Glycine max surfeit locus protein 1 (LOC100776773), mRNA	hypothetical protein VIGAN_11224600 [Vigna angularis var. angularis]	SURF1 family	Surfeit locus 1 family protein
TRINITY_DN43723_c2_g3	1.24617	1.9569e-07	up	yes	PREDICTED: Glycine max protein RETICULATA-RELATED 1, chloroplastic-like (LOC100808085), mRNA	plant/K8E10-2 protein [Medicago truncatula]	Protein RETICULATA-related	Domain of unknown function (DUF3411)
TRINITY_DN42607_c1_g7	-1.25522	0.000791372	down	yes	PREDICTED: Glycine max U-box domain-containing protein 52 (LOC100803461), mRNA	PREDICTED: U-box domain-containing protein 52-like [Glycine max]	Universal stress protein family	Serine Threonine protein kinase
TRINITY_DN42403_c0_g1	1.11468	0.0024988	up	yes	PREDICTED: Glycine max probable serine/threonine-protein kinase At4g35230 (LOC100793576), mRNA	hypothetical protein PHAVU_003G229100g [Phaseolus vulgaris]	.	STYKc
TRINITY_DN44354_c1_g1	1.16241	0.00855358	up	yes	Glycine max cytochrome P450 71A10 (CYP71A10), mRNA	PREDICTED: cytochrome P450 71A1-like [Vigna radiata var. radiata]	Cytochrome P450	.
TRINITY_DN46086_c0_g5	-1.05135	0.00377133	down	yes	PREDICTED: Malus x domestica regulatory-associated protein of TOR 1-like (LOC103450720), mRNA	PREDICTED: regulatory-associated protein of TOR 1-like [Malus domestica]	.	regulatory associated protein of MTOR
TRINITY_DN47664_c0_g1	2.07451	0.000808448	up	yes	Phaseolus vulgaris hypothetical protein (PHAVU_003G206100g) mRNA, complete cds	Cytochrome P450 71A1 [Morus notabilis]	Cytochrome P450	.
TRINITY_DN47032_c0_g1	-2.33639	4.536e-35	down	yes	PREDICTED: Cicer arietinum serine hydroxymethyltransferase 7-like (LOC101514249), mRNA	Serine hydroxymethyltransferase 2 [Glycine soja]	.	Catalyzes the reversible interconversion of serine and glycine with tetrahydrofolate (THF) serving as the one-carbon carrier. This reaction serves as the major source of one-carbon groups required for the biosynthesis of purines, thymidylate, methionine, and other important biomolecules. Also exhibits THF- independent aldolase activity toward beta-hydroxyamino acids, producing glycine and aldehyd…
TRINITY_DN47183_c0_g1	1.21356	0.000476381	up	yes	PREDICTED: Glycine max protein IQ-DOMAIN 1-like (LOC100784093), transcript variant X2, mRNA	PREDICTED: protein IQ-DOMAIN 1-like isoform X2 [Glycine max]	IQ calmodulin-binding motif	NA
TRINITY_DN46459_c0_g3	5.576	0.000984757	up	yes	.	hypothetical protein, variant 1 [Phytophthora parasitica P1569]	Presenilin	presenilin
TRINITY_DN47119_c1_g1	1.0084	0.00601754	up	yes	Vigna angularis var. angularis DNA, scaffold: Scaffold_0091, complete sequence, cultivar: Shumari	PREDICTED: uncharacterized protein LOC104890162 [Beta vulgaris subsp. vulgaris]	Retrotransposon gag protein	.
TRINITY_DN43566_c1_g6	2.39165	1.98584e-18	up	yes	P.sativum mRNA for chitinase	class I chitinase [Pyrus x bretschneideri x Pyrus pyrifolia]	Chitin recognition protein	.
TRINITY_DN42212_c0_g2	-6.25312	2.37207e-05	down	yes	PREDICTED: Phoenix dactylifera probable receptor-like protein kinase At5g39030 (LOC103720970), mRNA	hypothetical protein LR48_Vigan07g192000 [Vigna angularis]	Protein tyrosine kinase	.
TRINITY_DN58766_c0_g1	-1.00923	1.09948e-07	down	yes	PREDICTED: Glycine max spermidine coumaroyl CoA acyltransferase (LOC100801843), mRNA	PREDICTED: spermidine coumaroyl CoA acyltransferase [Glycine max]	Transferase family	Transferase Family
TRINITY_DN46879_c2_g11	-1.00633	7.80723e-05	down	yes	PREDICTED: Cicer arietinum protein SUPPRESSOR OF GENE SILENCING 3-like (LOC101501212), mRNA	PREDICTED: protein SUPPRESSOR OF GENE SILENCING 3-like [Glycine max]	XS zinc finger domain	Protein SUPPRESSOR OF GENE SILENCING
TRINITY_DN43960_c6_g1	-1.44155	9.52218e-09	down	yes	Phaseolus vulgaris hypothetical protein (PHAVU_002G214100g) mRNA, complete cds	PREDICTED: putative glutamine amidotransferase YLR126C [Vigna radiata var. radiata]	Glutamine amidotransferase class-I	Catalyzes the synthesis of GMP from XMP (By similarity)
TRINITY_DN47078_c0_g3	1.18364	2.94127e-06	up	yes	Phaseolus vulgaris hypothetical protein (PHAVU_004G124700g) mRNA, complete cds	hypothetical protein PHAVU_004G124700g [Phaseolus vulgaris]	Cytochrome P450	.
TRINITY_DN44607_c1_g2	2.44288	0.000456041	up	yes	PREDICTED: Vigna radiata var. radiata cytochrome P450 CYP736A12-like (LOC106769735), mRNA	hypothetical protein GLYMA_09G186400 [Glycine max]	Cytochrome P450	.
TRINITY_DN40993_c0_g1	1.73921	4.09836e-08	up	yes	PREDICTED: Cicer arietinum glucan endo-1,3-beta-glucosidase-like (LOC101499808), mRNA	beta-1,3-glucanase [Sesbania rostrata]	Glycosyl hydrolases family 17	.
TRINITY_DN44961_c0_g1	1.15943	0.00795342	up	yes	Vigna angularis var. angularis DNA, chromosome 1, almost complete sequence, cultivar: Shumari	hypothetical protein PHAVU_003G146400g [Phaseolus vulgaris]	Domain associated at C-terminal with AAA	Acts as a processive, ATP-dependent zinc metallopeptidase for both cytoplasmic and membrane proteins. Plays a role in the quality control of integral membrane proteins (By similarity)
TRINITY_DN36002_c0_g1	2.13835	0.00336092	up	yes	Lotus japonicus clone JCVI-FLLj-19I4 unknown mRNA	unknown [Lotus japonicus]	Myb/SANT-like DNA-binding domain	NA
TRINITY_DN43839_c1_g1	1.0852	0.00232962	up	yes	PREDICTED: Glycine max cell division cycle-associated 7-like protein (LOC100791534), mRNA	PREDICTED: cell division cycle-associated 7-like protein [Glycine max]	Zinc-finger domain of monoamine-oxidase A repressor R1	Cell division cycle associated 7-like
TRINITY_DN46634_c0_g1	2.40183	3.45062e-12	up	yes	PREDICTED: Vigna radiata var. radiata U-box domain-containing protein 21-like (LOC106767035), mRNA	hypothetical protein VIGAN_11221800 [Vigna angularis var. angularis]	U-box domain	Ubox domain-containing protein
TRINITY_DN33470_c0_g2	1.35822	9.56882e-07	up	yes	Lotus japonicus cDNA, clone: LjFL3-066-CG10, HTC	Protein KRTCAP2 like, partial [Glycine soja]	Keratinocyte-associated protein 2	Keratinocyte associated protein 2
TRINITY_DN44626_c0_g1	2.17319	0.000476983	up	yes	Medicago truncatula reticuline oxidase-like protein mRNA	reticuline oxidase-like protein [Medicago truncatula]	FAD binding domain	.
TRINITY_DN22484_c0_g1	1.39627	0.00158053	up	yes	PREDICTED: Cicer arietinum hexokinase-1-like (LOC101489792), mRNA	PREDICTED: hexokinase-1-like [Cicer arietinum]	Hexokinase	.
TRINITY_DN42425_c1_g12	2.85114	0.0115422	up	yes	Medicago truncatula copper amine oxidase, enzyme domain protein mRNA	PREDICTED: primary amine oxidase-like [Vigna radiata var. radiata]	Copper amine oxidase, N2 domain	.
TRINITY_DN42663_c0_g1	1.28239	1.46697e-11	up	yes	.	hypothetical protein PHAVU_010G022600g [Phaseolus vulgaris]	Cytochrome P450	Cytochrome p450
TRINITY_DN42458_c0_g6	-1.0969	2.84362e-06	down	yes	PREDICTED: Glycine max coleoptile phototropism protein 1-like (LOC100793820), mRNA	PREDICTED: root phototropism protein 3-like isoform X1 [Cicer arietinum]	NPH3 family	cellular response to blue light
TRINITY_DN44713_c2_g4	1.90167	3.57087e-06	up	yes	Medicago truncatula flavonol synthase/flavanone 3-hydroxylase mRNA	PREDICTED: protein SRG1-like [Glycine max]	non-haem dioxygenase in morphine synthesis N-terminal	2OGFe(II) oxygenase
TRINITY_DN43488_c1_g1	-2.01056	0.000188401	down	yes	Ammopiptanthus mongolicus cold-induced wall associated kinase mRNA, partial cds	Wall-associated receptor kinase-like 8 [Glycine soja]	Protein kinase domain	.
TRINITY_DN31997_c0_g1	1.04626	4.63488e-05	up	yes	PREDICTED: Cicer arietinum protein arginine N-methyltransferase 2 (LOC101504178), mRNA	PREDICTED: protein arginine N-methyltransferase 2 [Glycine max]	Ankyrin repeats (3 copies)	.
TRINITY_DN47445_c0_g2	2.20857	7.54991e-25	up	yes	PREDICTED: Glycine max protein YLS9 (LOC100795302), mRNA	PREDICTED: protein YLS9 [Glycine max]	.	harpin-induced protein 1 domain containing protein, expressed
TRINITY_DN46111_c3_g6	-1.42996	3.19318e-09	down	yes	PREDICTED: Glycine max BEACH domain-containing protein C2-like (LOC100775259), mRNA	hypothetical protein PHAVU_010G048900g, partial [Phaseolus vulgaris]	Beige/BEACH domain	beige BEACH domain containing protein
TRINITY_DN36080_c0_g1	1.42496	1.8364e-06	up	yes	.	uncharacterized protein LOC100527769 [Glycine max]	Probable lipid transfer	Lipid-transfer protein
TRINITY_DN45059_c2_g1	1.43162	2.32029e-12	up	yes	Lupinus luteus ferritin 2 (Fer2) mRNA, complete cds	hypothetical protein GLYMA_03G050100 [Glycine max]	Ferritin-like domain	.
TRINITY_DN45093_c0_g3	1.00093	0.00266858	up	yes	Glycine max UPF0326 protein At4g17486-like (LOC100777596), mRNA	hypothetical protein LR48_Vigan06g148300 [Vigna angularis]	PPPDE putative peptidase domain	Desumoylating isopeptidase
TRINITY_DN34825_c0_g1	1.07645	8.09037e-09	up	yes	PREDICTED: Glycine max pumilio homolog 24 (LOC100815996), transcript variant X2, mRNA	PREDICTED: pumilio homolog 24 [Glycine max]	CPL (NUC119) domain	Domain-Containing protein
TRINITY_DN44320_c3_g4	4.35934	6.73943e-09	up	yes	.	PREDICTED: aspartic proteinase nepenthesin-1-like isoform X1 [Vigna radiata var. radiata]	Xylanase inhibitor N-terminal	aspartic
TRINITY_DN1562_c0_g1	1.47139	5.2937e-08	up	yes	.	PREDICTED: mitochondrial import receptor subunit TOM9-2-like [Cicer arietinum]	Mitochondrial import receptor subunit Tom22	translocase of outer membrane 22-v
TRINITY_DN44724_c0_g2	-1.04593	5.11349e-06	down	yes	PREDICTED: Glycine max calcium-transporting ATPase 8, plasma membrane-type-like (LOC100813841), transcript variant X11, mRNA	hypothetical protein PHAVU_003G140200g [Phaseolus vulgaris]	Cation transport ATPase (P-type)	ATPase, Ca transporting, plasma membrane
TRINITY_DN43237_c4_g4	-2.20762	6.77529e-06	down	yes	Senna spectabilis microsatellite SS_18_31 sequence	Retrovirus-related Pol polyprotein from transposon TNT 1-94, partial [Glycine soja]	Reverse transcriptase (RNA-dependent DNA polymerase)	Retrotransposon protein
TRINITY_DN41626_c0_g1	1.02907	1.13195e-05	up	yes	.	PREDICTED: disease resistance protein At4g27190-like isoform X3 [Glycine max]	Leucine rich repeat	leucine Rich Repeat
TRINITY_DN47703_c1_g1	1.35238	2.69202e-11	up	yes	Theobroma cacao Ribosomal protein large subunit 16A (TCM_029666) mRNA, complete cds	PREDICTED: 60S ribosomal protein L11 isoform X1 [Prunus mume]	Ribosomal protein L5	.
TRINITY_DN46570_c2_g4	2.05684	1.83451e-19	up	yes	Arachis hypogaea serine protease inhibitor mRNA, complete cds	serine protease inhibitor [Arachis hypogaea]	Bowman-Birk serine protease inhibitor family	.
TRINITY_DN37227_c0_g2	1.30681	4.174e-16	up	yes	PREDICTED: Glycine max 60S ribosomal protein L34 (LOC100785061), mRNA	uncharacterized protein LOC100305798 [Glycine max]	Ribosomal protein L34e	.
TRINITY_DN47826_c1_g1	1.36958	1.95341e-09	up	yes	PREDICTED: Glycine max F-box protein PP2-B10-like (LOC100794980), transcript variant X1, mRNA	hypothetical protein GLYMA_20G220200 [Glycine max]	Phloem protein 2	F-box protein
TRINITY_DN47176_c0_g1	2.49306	2.01015e-07	up	yes	.	Heat shock 70 kDa protein 4 [Glycine soja]	Hsp70 protein	Heat shock protein
TRINITY_DN44405_c1_g2	1.12003	0.000217246	up	yes	PREDICTED: Eucalyptus grandis TMV resistance protein N-like (LOC104431620), mRNA	hypothetical protein PHAVU_003G129700g [Phaseolus vulgaris]	NB-ARC domain	.
TRINITY_DN44869_c3_g2	-3.71095	0.00082891	down	yes	.	hypothetical protein EMIHUDRAFT_422478 [Emiliania huxleyi CCMP1516]	Poly-adenylate binding protein, unique domain	poly(A) binding protein, cytoplasmic
TRINITY_DN44117_c1_g5	3.46361	1.69315e-44	up	yes	PREDICTED: Vigna radiata var. radiata heat shock factor protein HSF30-like (LOC106761053), transcript variant X2, mRNA	PREDICTED: heat shock factor protein HSF30-like [Vigna radiata var. radiata]	HSF-type DNA-binding	.
TRINITY_DN57586_c0_g1	1.04035	0.00143552	up	yes	.	unknown [Lotus japonicus]	RNA polymerases M/15 Kd subunit	DNA-dependent RNA polymerase catalyzes the transcription of DNA into RNA using the four ribonucleoside triphosphates as substrates (By similarity)
TRINITY_DN44911_c1_g4	2.38145	6.68482e-06	up	yes	Medicago truncatula functional resistance protein KR1, putative partial mRNA	hypothetical protein GLYMA_02G077000 [Glycine max]	TIR domain	.
TRINITY_DN19540_c0_g1	1.66278	7.4028e-14	up	yes	Sesbania rostrata SrGLU5 mRNA for beta-1,3-glucanase, complete cds	Glucan endo-1,3-beta-glucosidase, acidic isoform GL153 [Glycine soja]	Glycosyl hydrolases family 17	.
TRINITY_DN45273_c0_g1	3.0541	0.00344498	up	yes	PREDICTED: Cicer arietinum bidirectional sugar transporter N3-like (LOC101497351), mRNA	PREDICTED: bidirectional sugar transporter N3-like [Vigna radiata var. radiata]	Sugar efflux transporter for intercellular exchange	.
TRINITY_DN46136_c3_g3	1.01978	0.00118564	up	yes	Medicago truncatula aldo/keto reductase family oxidoreductase mRNA	PREDICTED: probable aldo-keto reductase 2 [Glycine max]	Aldo/keto reductase family	Aldo keto reductase
TRINITY_DN18675_c0_g2	2.19501	0.00125308	up	yes	PREDICTED: Glycine max uncharacterized protein At1g66480-like (LOC100819128), mRNA	PREDICTED: uncharacterized protein At1g66480-like [Glycine max]	Domain of unknown function (DUF4228)	NA
TRINITY_DN42295_c0_g3	-1.18945	0.000743365	down	yes	PREDICTED: Glycine max TMV resistance protein N-like (RJ2), transcript variant X1, mRNA	Rj2 protein [Glycine max]	TIR domain	.
TRINITY_DN30514_c0_g1	1.27219	0.00123818	up	yes	.	hypothetical protein PHAVU_009G133600g [Phaseolus vulgaris]	Plastocyanin-like domain	Basic blue
TRINITY_DN44854_c0_g6	1.13629	0.00459502	up	yes	Glycine max glutathione S-transferase GST 16 (LOC548030), mRNA	hypothetical protein LR48_Vigan04g116400 [Vigna angularis]	Glutathione S-transferase, N-terminal domain	.
TRINITY_DN47176_c0_g3	4.23839	1.03449e-40	up	yes	PREDICTED: Glycine max lysine histidine transporter-like 8 (LOC100793408), mRNA	transmembrane amino acid transporter family protein [Medicago truncatula]	.	amino acid transport
TRINITY_DN46944_c1_g8	1.88033	0.00352025	up	yes	Glycine max cDNA, clone: GMFL01-02-O06	seed linoleate 9S-lipoxygenase [Medicago truncatula]	PLAT/LH2 domain	.
TRINITY_DN31000_c0_g1	-1.42526	9.719e-10	down	yes	PREDICTED: Cicer arietinum jacalin-related lectin 3-like (LOC101502763), mRNA	mannose-binding lectin superfamily protein [Medicago truncatula]	Jacalin-like lectin domain	jacalin lectin family protein
TRINITY_DN48097_c1_g1	-1.25056	1.20739e-08	down	yes	Phaseolus vulgaris hypothetical protein (PHAVU_004G140400g) mRNA, partial cds	PREDICTED: TMV resistance protein N-like [Vigna radiata var. radiata]	NB-ARC domain	.
TRINITY_DN46702_c1_g1	1.00568	1.73862e-14	up	yes	PREDICTED: Glycine max ABC transporter C family member 12-like (LOC100811691), mRNA	PREDICTED: ABC transporter C family member 12-like [Glycine max]	ABC transporter transmembrane region	(ABC) transporter
TRINITY_DN43218_c3_g1	1.36243	1.01397e-20	up	yes	PREDICTED: Vigna radiata var. radiata 40S ribosomal protein S6-like (LOC106774306), mRNA	hypothetical protein VIGAN_04152900 [Vigna angularis var. angularis]	Ribosomal protein S6e	.
TRINITY_DN37918_c0_g1	1.2334	7.07828e-06	up	yes	PREDICTED: Glycine max ubiquinol oxidase 4, chloroplastic/chromoplastic (LOC100807967), transcript variant X2, mRNA	PREDICTED: ubiquinol oxidase 4, chloroplastic/chromoplastic isoform X2 [Glycine max]	Alternative oxidase	Ubiquinol oxidase
TRINITY_DN42185_c0_g1	1.10867	6.38421e-06	up	yes	Glycine max 14-3-3 protein SGF14e (SGF14e), mRNA	14-3-3 protein SGF14f [Glycine max]	14-3-3 protein	Tyrosine 3-monooxygenase tryptophan 5-monooxygenase activation protein
TRINITY_DN44189_c1_g1	1.26028	1.39251e-14	up	yes	Glycine max uncharacterized LOC100527911 (LOC100527911), mRNA	40S ribosomal protein S16 [Morus notabilis]	Ribosomal protein S9/S16	.
TRINITY_DN52712_c0_g1	1.27935	0.00544377	up	yes	PREDICTED: Glycine max putative protein phosphatase 2C-like protein 44 (LOC100780639), transcript variant X5, mRNA	phosphatase 2C family protein [Medicago truncatula]	Protein phosphatase 2C	Phosphatase
TRINITY_DN0_c0_g1	5.62615	0.0111422	up	yes	.	PREDICTED: 60S ribosomal protein L19-like protein isoform X1 [Solanum tuberosum]	Ribosomal protein L19e	ribosomal protein L19
TRINITY_DN46599_c3_g5	-1.92043	0.000515761	down	yes	.	Polyphenol oxidase, chloroplastic [Glycine soja]	Common central domain of tyrosinase	tyrosinase
TRINITY_DN46309_c0_g1	3.71206	0.00107664	up	yes	Wisteria floribunda voucher IRGC105690 from South Korea chloroplast, complete genome	photosystem I P700 apoprotein A1 (chloroplast) [Ficus racemosa]	Ribosomal protein S14p/S29e	.
TRINITY_DN50227_c0_g1	-2.82886	0.00779906	down	yes	.	Putative 30S ribosomal protein S7e [Rhizopus microsporus]	Ribosomal protein S7e	ribosomal protein S7
TRINITY_DN47781_c5_g1	-1.12229	1.13153e-09	down	yes	PREDICTED: Glycine max pyruvate, phosphate dikinase, chloroplastic-like (LOC100797319), mRNA	hypothetical protein GLYMA_07G253700 [Glycine max]	Pyruvate phosphate dikinase, PEP/pyruvate binding domain	.
TRINITY_DN45343_c2_g6	-1.75468	2.72399e-07	down	yes	.	glutathione S-transferase GST 5 [Glycine max]	Glutathione S-transferase, C-terminal domain	glutathione Stransferase
TRINITY_DN45963_c1_g4	-1.44484	2.29628e-08	down	yes	Medicago truncatula cyclopropane-fatty-acyl-phospholipid synthase mRNA	hypothetical protein PHAVU_007G1305001g, partial [Phaseolus vulgaris]	FAD dependent oxidoreductase	.
TRINITY_DN48112_c1_g1	-1.11496	0.000316736	down	yes	Glycine tomentella retrotransposon gtd1-12e3-re-8, complete sequence	PREDICTED: uncharacterized protein LOC106794530 [Glycine max]	Reverse transcriptase (RNA-dependent DNA polymerase)	.
TRINITY_DN42353_c0_g1	1.30332	9.59828e-10	up	yes	Glycine max uncharacterized LOC100527246 (LOC100527246), mRNA	PREDICTED: 60S ribosomal protein L27 [Cicer arietinum]	Ribosomal L27e protein family	.
TRINITY_DN42778_c0_g3	1.55321	0.000840808	up	yes	Vicia faba mitochondrion, complete genome	hypothetical protein (mitochondrion) [Vicia faba]	Ribosomal protein S3, C-terminal domain	.
TRINITY_DN45785_c1_g1	-2.29991	3.68051e-10	down	yes	.	hypothetical protein LR48_Vigan102s007500 [Vigna angularis]	Leucine rich repeat N-terminal domain	Serine Threonine protein kinase
TRINITY_DN43434_c1_g4	1.70972	5.81552e-10	up	yes	Arachis stenosperma clone AS1RN0x690 microsatellite sequence	PREDICTED: probable calcium-binding protein CML45 isoform X2 [Glycine max]	EF hand	Calcium-binding protein
TRINITY_DN54893_c0_g1	2.22021	0.000124739	up	yes	.	PREDICTED: auxin-responsive protein SAUR71-like [Vigna radiata var. radiata]	Auxin responsive protein	Auxin responsive protein
TRINITY_DN57194_c0_g1	1.59079	3.55381e-09	up	yes	PREDICTED: Solanum tuberosum antifungal protein ginkbilobin-2-like (LOC107059276), partial mRNA	PREDICTED: antifungal protein ginkbilobin-2-like [Glycine max]	Salt stress response/antifungal	.
TRINITY_DN33508_c0_g1	1.11612	8.58599e-12	up	yes	PREDICTED: Prunus mume 60S ribosomal protein L12 (LOC103325279), mRNA	hypothetical protein CICLE_v10012805mg [Citrus clementina]	Ribosomal protein L11, N-terminal domain	.
TRINITY_DN47176_c0_g2	4.31689	4.17577e-54	up	yes	PREDICTED: Glycine max lysine histidine transporter-like 8 (LOC100793408), mRNA	transmembrane amino acid transporter family protein [Medicago truncatula]	.	amino acid transport
TRINITY_DN38949_c0_g2	1.26882	2.61328e-08	up	yes	.	PREDICTED: 60S acidic ribosomal protein P2 isoform X1 [Vitis vinifera]	60s Acidic ribosomal protein	Ribosomal protein
TRINITY_DN35702_c0_g1	1.65014	2.08615e-06	up	yes	Vitis vinifera clone SS0AFA26YG21	PREDICTED: phospho-2-dehydro-3-deoxyheptonate aldolase 1, chloroplastic-like [Populus euphratica]	Class-II DAHP synthetase family	.
TRINITY_DN5564_c0_g1	-5.58997	0.0021302	down	yes	.	hypothetical protein PLICRDRAFT_42482 [Plicaturopsis crispa FD-325 SS-3]	Ribosomal S13/S15 N-terminal domain	Forms an intersubunit bridge (bridge B4) with the 23S rRNA of the 50S subunit in the ribosome (By similarity)
TRINITY_DN41258_c3_g1	1.1302	8.45497e-11	up	yes	Arachis hypogaea cultivar Zhonghua 2 40S ribosomal protein S23 mRNA, complete cds	PREDICTED: 40S ribosomal protein S23 [Cicer arietinum]	Ribosomal protein S12/S23	.
TRINITY_DN44117_c1_g6	1.19432	5.78032e-11	up	yes	Arachis hypogaea subsp. hypogaea heat shock transcription factor A-2 (HsfA2) mRNA, complete cds, alternatively spliced	heat shock transcription factor A-2 [Arachis hypogaea subsp. hypogaea]	.	Transcription factor
TRINITY_DN45036_c5_g1	1.54778	4.68879e-20	up	yes	.	hypothetical protein PHAVU_002G259300g [Phaseolus vulgaris]	60s Acidic ribosomal protein	translational elongation
TRINITY_DN44492_c5_g4	1.34261	4.69618e-06	up	yes	PREDICTED: Glycine max isoflavone reductase-like protein (LOC100796299), mRNA	phenylcoumaran benzylic ether reductase-like protein Fi1 [Medicago truncatula]	NmrA-like family	.
TRINITY_DN44067_c0_g1	-4.56226	8.30259e-42	down	yes	Arachis hypogaea cultivar Yueyou 7 NAC-like transcription factor (NAC3) mRNA, complete cds	NAC-like transcription factor [Arachis hypogaea]	No apical meristem (NAM) protein	.
TRINITY_DN44013_c8_g3	1.6141	0.00137381	up	yes	Medicago truncatula clone JCVI-FLMt-19I9 unknown mRNA	Putative F-box protein [Glycine soja]	Petal formation-expressed	F-box protein At4g22030-like
TRINITY_DN40006_c1_g1	1.18726	1.16739e-10	up	yes	Arachis hypogaea cultivar Zhonghua 2 cytosolic ascorbate peroxidase (APX) mRNA, complete cds	cytosolic ascorbate peroxidase [Arachis hypogaea]	Peroxidase	.
TRINITY_DN41657_c0_g7	1.20333	7.41492e-15	up	yes	PREDICTED: Glycine max 60S ribosomal protein L15-1 (LOC100798324), mRNA	60S ribosomal protein L15 [Arachis hypogaea]	Ribosomal L15	.
TRINITY_DN44676_c0_g5	2.11298	4.22389e-06	up	yes	PREDICTED: Glycine max functional candidate resistance protein KR1 (KR1), transcript variant X1, mRNA	hypothetical protein VIGAN_11043300 [Vigna angularis var. angularis]	NB-ARC domain	.
TRINITY_DN43666_c0_g2	1.53104	9.61146e-06	up	yes	Glycine max probable tyrosine-protein phosphatase At1g05000-like (LOC100785746), mRNA	PREDICTED: probable tyrosine-protein phosphatase At1g05000 [Pyrus x bretschneideri]	Tyrosine phosphatase family	.
TRINITY_DN42788_c0_g2	2.73614	1.52902e-08	up	yes	Medicago truncatula FAD/NAD(P)-binding oxidoreductase family protein partial mRNA	PREDICTED: putative oxidoreductase YetM [Glycine max]	FAD binding domain	.
TRINITY_DN47369_c4_g1	1.72369	1.58978e-10	up	yes	Glycyrrhiza glabra GgbAS1 mRNA for beta-amyrin synthase, complete cds	RecName: Full=Beta-amyrin synthase	Squalene-hopene cyclase N-terminal domain	.
TRINITY_DN30002_c0_g1	1.02363	0.0106088	up	yes	.	PREDICTED: probable aminotransferase TAT2 [Cicer arietinum]	Aminotransferase class I and II	aminotransferase
TRINITY_DN54736_c0_g1	2.15212	6.91578e-12	up	yes	Lotus japonicus genomic DNA, chromosome 3, clone: LjT09C16, TM0217, complete sequence	PREDICTED: BURP domain-containing protein 3-like [Glycine max]	BURP domain	.
TRINITY_DN15083_c0_g1	-5.43398	0.00603824	down	yes	.	putative nucleoside protein [Chaetomium thermophilum var. thermophilum DSM 1495]	Nucleoside diphosphate kinase	Major role in the synthesis of nucleoside triphosphates other than ATP. The ATP gamma phosphate is transferred to the NDP beta phosphate via a ping-pong mechanism, using a phosphorylated active-site intermediate (By similarity)
TRINITY_DN44786_c2_g4	2.48056	4.57463e-16	up	yes	PREDICTED: Cicer arietinum 2-alkenal reductase (NADP(+)-dependent)-like (LOC101491922), mRNA	unknown [Lotus japonicus]	.	alcohol dehydrogenase
TRINITY_DN42339_c3_g4	1.20031	8.89578e-06	up	yes	Arachis hypogaea class II chitinase (chi2) mRNA, complete cds	chitinase (class II) [Arachis hypogaea]	Chitinase class I	.
TRINITY_DN45228_c0_g3	2.12139	0.000821833	up	yes	Glycine max mitochondrion, complete genome	cytochrome c oxidase subunit 1 (mitochondrion) [Millettia pinnata]	Ribosomal protein S10p/S20e	.
TRINITY_DN7142_c0_g1	1.40373	8.5072e-05	up	yes	PREDICTED: Cucumis sativus ethylene-responsive transcription factor RAP2-11-like (LOC101203179), mRNA	hypothetical protein PHAVU_001G111800g [Phaseolus vulgaris]	AP2 domain	Transcription factor
TRINITY_DN48153_c6_g5	-1.23425	0.00459211	down	yes	Vigna angularis var. angularis DNA, chromosome 11, almost complete sequence, cultivar: Shumari	TMV resistance protein N [Glycine soja]	NB-ARC domain	.
TRINITY_DN48124_c3_g1	-1.24329	0.00510055	down	yes	Medicago truncatula chromosome 8 clone mth2-10i23, complete sequence	TMV resistance protein N [Glycine soja]	TIR domain	.
TRINITY_DN46327_c1_g7	-2.89577	1.67982e-09	down	yes	.	hypothetical protein PHAVU_010G091900g [Phaseolus vulgaris]	Leucine rich repeat	leucine Rich Repeat
TRINITY_DN46457_c1_g1	1.11122	8.09253e-12	up	yes	PREDICTED: Glycine max chaperonin CPN60-2, mitochondrial-like (LOC100818544), mRNA	PREDICTED: chaperonin CPN60-2, mitochondrial [Vigna radiata var. radiata]	TCP-1/cpn60 chaperonin family	.
TRINITY_DN44540_c1_g3	2.68918	6.27466e-10	up	yes	.	PREDICTED: MATH domain and coiled-coil domain-containing protein At3g58270-like [Glycine max]	MATH domain	ubiquitin carboxyl-terminal hydrolase
TRINITY_DN44587_c0_g1	1.2182	9.51479e-10	up	yes	Glycine max heat shock transcription factor HSFB1 mRNA, complete cds	heat shock factor [Glycine max]	HSF-type DNA-binding	.
TRINITY_DN34947_c0_g2	5.98314	5.27959e-18	up	yes	PREDICTED: Glycine max glucan endo-1,3-beta-glucosidase, basic isoform (LOC100801599), mRNA	beta-1,3-glucanase [Sesbania rostrata]	Glycosyl hydrolases family 17	.
TRINITY_DN45019_c2_g1	1.95028	0.000850308	up	yes	PREDICTED: Cicer arietinum short-chain dehydrogenase reductase 3b-like (LOC101510572), transcript variant X2, mRNA	short-chain dehydrogenase/reductase [Medicago truncatula]	short chain dehydrogenase	Dehydrogenase reductase
TRINITY_DN46176_c0_g3	-1.19859	0.0116613	down	yes	PREDICTED: Vigna radiata var. radiata TMV resistance protein N-like (LOC106776864), mRNA	hypothetical protein VIGAN_11213900 [Vigna angularis var. angularis]	TIR domain	.
TRINITY_DN43546_c2_g1	1.79986	8.16533e-07	up	yes	PREDICTED: Cicer arietinum uncharacterized LOC101491058 (LOC101491058), mRNA	lectin receptor kinase [Medicago truncatula]	Legume lectin domain	.
TRINITY_DN30848_c0_g1	-1.2643	9.11828e-06	down	yes	PREDICTED: Glycine max protein MEI2-like 4 (LOC100797697), mRNA	PREDICTED: protein MEI2-like 4 isoform X10 [Elaeis guineensis]	RNA recognition motif. (a.k.a. RRM, RBD, or RNP domain)	Rna-binding protein
TRINITY_DN41578_c4_g2	-2.65287	5.67488e-108	down	yes	.	serine transhydroxymethyltransferase [Medicago truncatula]	Serine hydroxymethyltransferase	Catalyzes the reversible interconversion of serine and glycine with tetrahydrofolate (THF) serving as the one-carbon carrier. This reaction serves as the major source of one-carbon groups required for the biosynthesis of purines, thymidylate, methionine, and other important biomolecules. Also exhibits THF- independent aldolase activity toward beta-hydroxyamino acids, producing glycine and aldehyd…
TRINITY_DN47599_c1_g1	1.19713	4.89165e-07	up	yes	PREDICTED: Glycine max jasmonate O-methyltransferase-like (LOC100795434), transcript variant X3, mRNA	hypothetical protein PHAVU_009G022200g [Phaseolus vulgaris]	SAM dependent carboxyl methyltransferase	.
TRINITY_DN27694_c0_g2	2.85755	0.000461285	up	yes	Lotus japonicus clone JCVI-FLLj-6J11 unknown mRNA	PREDICTED: GDSL esterase/lipase At2g04570-like [Cicer arietinum]	.	GDSL esterase lipase
TRINITY_DN46472_c2_g4	-1.86334	0.000201145	down	yes	Medicago truncatula disease resistance protein (TIR-NBS-LRR class) mRNA	disease resistance protein (TIR-NBS-LRR class) [Medicago truncatula]	NB-ARC domain	.
TRINITY_DN11815_c0_g1	-1.24252	0.00237809	down	yes	Lotus japonicus clone JCVI-FLLj-18C13 unknown mRNA	DUF3049 family protein [Medicago truncatula]	Fantastic Four meristem regulator	Protein of unknown function (DUF3049)
TRINITY_DN42065_c1_g2	1.48347	0.000113987	up	yes	PREDICTED: Citrus sinensis dof zinc finger protein DOF2.5 (LOC102631213), transcript variant X2, mRNA	unknown [Lotus japonicus]	Dof domain, zinc finger	.
TRINITY_DN48349_c0_g1	1.08361	0.0057336	up	yes	PREDICTED: Cicer arietinum thymocyte nuclear protein 1 (LOC101499222), mRNA	PREDICTED: thymocyte nuclear protein 1 [Glycine max]	EVE domain	Thymocyte nuclear protein
TRINITY_DN40239_c0_g1	1.72696	9.06247e-07	up	yes	Vigna angularis var. angularis DNA, chromosome 4, almost complete sequence, cultivar: Shumari	hypothetical protein GLYMA_07G110300 [Glycine max]	UDP-glucoronosyl and UDP-glucosyl transferase	.
TRINITY_DN43665_c3_g5	3.80235	0.00136519	up	yes	Arachis hypogaea MADS-box transcription factor mRNA, complete cds	PREDICTED: MADS-box transcription factor 1-like isoform X1 [Vigna radiata var. radiata]	K-box region	.
TRINITY_DN46735_c0_g2	-1.09707	1.09993e-12	down	yes	Medicago truncatula granule bound starch synthase mRNA	PREDICTED: granule-bound starch synthase 1, chloroplastic/amyloplastic-like [Cicer arietinum]	Starch synthase catalytic domain	.
TRINITY_DN39967_c0_g1	1.45641	0.000635235	up	yes	PREDICTED: Cicer arietinum sugar transporter ERD6-like 5 (LOC101513901), mRNA	PREDICTED: sugar transporter ERD6-like 5 isoform X3 [Glycine max]	.	Transporter
TRINITY_DN52762_c0_g1	1.03119	0.00620742	up	yes	.	PREDICTED: RING-H2 finger protein ATL40-like [Cicer arietinum]	Anaphase-promoting complex subunit 11 RING-H2 finger	zinc ion binding
TRINITY_DN46723_c1_g1	1.07434	3.52353e-07	up	yes	Glycine max uncharacterized LOC100305671 (LOC100305671), mRNA	PREDICTED: 60S ribosomal protein L35 [Vigna radiata var. radiata]	Ribosomal L29 protein	.
TRINITY_DN42912_c2_g6	-2.19765	0.000596164	down	yes	Arachis hypogaea UDP-glycosyltransferase (UGT) mRNA, complete cds	UDP-glycosyltransferase [Arachis hypogaea]	UDP-glucoronosyl and UDP-glucosyl transferase	.
TRINITY_DN6987_c0_g1	-5.17832	0.00595659	down	yes	.	hypothetical protein GLOINDRAFT_348172 [Rhizophagus irregularis DAOM 181602]	Ribosomal L28e protein family	protein complex subunit organization
TRINITY_DN48118_c2_g2	1.11937	1.40555e-05	up	yes	Prunus persica hypothetical protein (PRUPE_ppa016018mg) mRNA, partial cds	receptor-like kinase [Medicago truncatula]	Protein tyrosine kinase	.
TRINITY_DN43811_c2_g2	-1.02033	0.000286806	down	yes	PREDICTED: Prunus mume TMV resistance protein N-like (LOC103327062), mRNA	PREDICTED: toll/interleukin-1 receptor-like protein [Cicer arietinum]	TIR domain	.
TRINITY_DN13505_c0_g1	5.70539	0.00882209	up	yes	.	RecName: Full=40S ribosomal protein S3a-2	Ribosomal S3Ae family	Ribosomal protein
TRINITY_DN47887_c4_g3	1.53781	6.46946e-05	up	yes	PREDICTED: Vigna radiata var. radiata coumaroyl-CoA:anthocyanidin 3-O-glucoside-6''-O-coumaroyltransferase 1-like (LOC106754187), mRNA	PREDICTED: malonyl-coenzyme A:anthocyanin 3-O-glucoside-6''-O-malonyltransferase-like [Glycine max]	Transferase family	Anthocyanin 5-aromatic
TRINITY_DN46018_c0_g2	-1.16348	1.00155e-06	down	yes	PREDICTED: Glycine max phospholipase D alpha 1 (LOC100784434), transcript variant X2, mRNA	unknown [Lotus japonicus]	Phospholipase D Active site motif	.
TRINITY_DN47838_c2_g2	3.4045	3.21652e-09	up	yes	Arachis hypogaea resveratrol synthase mRNA, partial cds	resveratrol synthase [Arachis hypogaea]	Chalcone and stilbene synthases, C-terminal domain	.
TRINITY_DN33402_c0_g1	1.55527	1.46328e-15	up	yes	Phaseolus vulgaris hypothetical protein (PHAVU_001G087100g) mRNA, complete cds	PREDICTED: GEM-like protein 5 [Cicer arietinum]	GRAM domain	GEM-like protein
TRINITY_DN42748_c17_g3	-1.11727	5.04305e-11	down	yes	PREDICTED: Glycine max glycine dehydrogenase (decarboxylating), mitochondrial (LOC100819714), mRNA	PREDICTED: glycine dehydrogenase (decarboxylating), mitochondrial [Glycine max]	Glycine cleavage system P-protein	.
TRINITY_DN46681_c0_g1	1.30017	4.91164e-07	up	yes	Prunus persica hypothetical protein (PRUPE_ppa010204mg) mRNA, complete cds	PREDICTED: WD repeat-containing protein 43-like isoform X2 [Glycine max]	Dip2/Utp12 Family	WD repeat domain 43
TRINITY_DN44146_c1_g7	2.56844	0.00994775	up	yes	Leucaena trichandra chloroplast, complete genome	ATP synthase CF1 beta subunit (chloroplast) [Leucaena trichandra]	ATP synthase, Delta/Epsilon chain, beta-sandwich domain	.
TRINITY_DN46957_c0_g2	2.02867	2.65425e-07	up	yes	Medicago truncatula aldo/keto reductase family oxidoreductase mRNA	Putative aldo-keto reductase 1 [Glycine soja]	Aldo/keto reductase family	Aldo keto reductase
TRINITY_DN42257_c0_g4	7.15491	3.73494e-16	up	yes	.	hypothetical protein SELMODRAFT_7952, partial [Selaginella moellendorffii]	RNA recognition motif. (a.k.a. RRM, RBD, or RNP domain)	serine arginine-rich splicing factor
TRINITY_DN50393_c0_g1	3.22647	0.000299356	up	yes	PREDICTED: Eucalyptus grandis LOB domain-containing protein 42 (LOC104453796), mRNA	PREDICTED: LOB domain-containing protein 41-like [Solanum pennellii]	Lateral organ boundaries (LOB) domain	lob domain-containing protein
TRINITY_DN45183_c0_g6	-1.88752	4.2407e-10	down	yes	Arachis hypogaea isolate PLTRP2G03 resistance protein PLTR gene, partial cds	PREDICTED: putative disease resistance protein At4g11170 isoform X3 [Glycine max]	PB1 domain	.
TRINITY_DN29137_c0_g2	2.2675	2.90673e-10	up	yes	Arachis hypogaea cultivar Luhua 14 late embryogenesis abundant protein group 3 protein (LEA3-1) mRNA, complete cds	late embryogenesis abundant protein group 3 protein [Arachis hypogaea]	Apolipoprotein A1/A4/E domain	.
TRINITY_DN47576_c0_g1	1.11035	1.53928e-14	up	yes	Glycine max uncharacterized LOC100499766 (LOC100499766), mRNA	PREDICTED: 60S ribosomal protein L6-3-like [Cicer arietinum]	Ribosomal protein L6, N-terminal domain	.
TRINITY_DN47187_c1_g2	-1.72491	1.44318e-25	down	yes	PREDICTED: Glycine max disease resistance protein LAZ5-like (LOC100809954), transcript variant X4, misc_RNA	PREDICTED: TMV resistance protein N-like [Glycine max]	TIR domain	.
TRINITY_DN43935_c1_g3	2.08842	0.00851042	up	yes	Glycine max homeobox protein knotted-1-like 2-like (LOC100807602), mRNA	homeobox protein knotted-1-like 2-like [Glycine max]	KNOX1 domain	.
TRINITY_DN41258_c3_g6	1.42426	1.60015e-12	up	yes	PREDICTED: Cicer arietinum 40S ribosomal protein S23 (LOC101490279), mRNA	PREDICTED: 40S ribosomal protein S23 [Cicer arietinum]	Ribosomal protein S12/S23	.
TRINITY_DN32193_c0_g1	-1.74417	0.0119713	down	yes	Metarhizium brunneum ARSEF 3297 cyclophilin, cytosolic form partial mRNA	peptidyl-prolyl cis-trans isomerase [Batrachochytrium dendrobatidis JAM81]	Cyclophilin type peptidyl-prolyl cis-trans isomerase/CLD	.
TRINITY_DN46686_c1_g2	-1.24846	9.50841e-17	down	yes	PREDICTED: Glycine max glycerol-3-phosphate acyltransferase, chloroplastic-like (LOC100789434), transcript variant X2, mRNA	PREDICTED: glycerol-3-phosphate acyltransferase, chloroplastic-like [Glycine max]	Glycerol-3-phosphate acyltransferase N-terminal	.
TRINITY_DN46518_c0_g1	2.34005	1.88443e-14	up	yes	PREDICTED: Glycine max hydroxyisourate hydrolase (LOC100792223), mRNA	PREDICTED: LOW QUALITY PROTEIN: hydroxyisourate hydrolase-like [Vigna radiata var. radiata]	Glycosyl hydrolase family 1	.
TRINITY_DN46506_c2_g1	1.30135	8.31297e-06	up	yes	Lotus japonicus clone JCVI-FLLj-16F11 unknown mRNA	PREDICTED: beta-amyrin 28-oxidase-like isoform X1 [Glycine max]	Cytochrome P450	.
TRINITY_DN23026_c0_g2	1.08608	7.54798e-07	up	yes	.	PREDICTED: cytochrome c-type biogenesis protein CcmE-like [Glycine max]	CcmE	Heme chaperone required for the biogenesis of c-type cytochromes. Transiently binds heme delivered by CcmC and transfers the heme to apo-cytochromes in a process facilitated by CcmF and CcmH (By similarity)
TRINITY_DN42929_c2_g1	1.14142	3.8023e-33	up	yes	PREDICTED: Glycine max endoplasmin homolog (LOC100779976), transcript variant X1, mRNA	hypothetical protein GLYMA_14G219700 [Glycine max]	Histidine kinase-, DNA gyrase B-, and HSP90-like ATPase	.
TRINITY_DN45983_c2_g2	1.08645	2.30082e-07	up	yes	Arachis hypogaea cultivar E11 phosphoenolpyruvate carboxylase (PEPC3) mRNA, complete cds	phosphoenolpyruvate carboxylase [Arachis hypogaea]	Phosphoenolpyruvate carboxylase	.
TRINITY_DN50392_c0_g1	6.23794	0.00132791	up	yes	.	hypothetical protein GUITHDRAFT_93413, partial [Guillardia theta CCMP2712]	Nucleoside diphosphate kinase	Major role in the synthesis of nucleoside triphosphates other than ATP. The ATP gamma phosphate is transferred to the NDP beta phosphate via a ping-pong mechanism, using a phosphorylated active-site intermediate (By similarity)
TRINITY_DN44809_c1_g1	2.58964	2.67146e-06	up	yes	Medicago truncatula disease resistance protein (TIR-NBS-LRR class) partial mRNA	PREDICTED: TMV resistance protein N-like isoform X1 [Glycine max]	NB-ARC domain	Leucine Rich Repeat
TRINITY_DN46176_c0_g5	-1.18594	0.00165043	down	yes	PREDICTED: Glycine max TMV resistance protein N (LOC102666666), mRNA	hypothetical protein GLYMA_16G159200 [Glycine max]	TIR domain	.
TRINITY_DN44392_c0_g1	1.83807	7.78849e-05	up	yes	Xanthophyllomyces dendrorhous genome assembly Xden1, scaffold Scaffold_167	PREDICTED: uncharacterized protein LOC105119490 [Populus euphratica]	Periplasmic binding proteins and sugar binding domain of LacI family	Transcriptional regulator
TRINITY_DN44540_c1_g2	1.48905	0.000158995	up	yes	.	PREDICTED: MATH domain and coiled-coil domain-containing protein At3g58210-like [Glycine max]	MATH domain	ubiquitin carboxyl-terminal hydrolase
TRINITY_DN41665_c0_g1	1.5169	1.21448e-07	up	yes	Glycine max clone GM_WBb0024M04, complete sequence	hypothetical protein VIGAN_08323800 [Vigna angularis var. angularis]	F-box domain	NA
TRINITY_DN41413_c0_g3	1.42182	2.40594e-10	up	yes	PREDICTED: Glycine max 60S ribosomal protein L23a-like (LOC100777933), transcript variant X2, mRNA	PREDICTED: 60S ribosomal protein L23a-like [Glycine max]	Ribosomal protein L23, N-terminal domain	.
TRINITY_DN42784_c1_g1	-1.03162	6.20686e-19	down	yes	PREDICTED: Glycine max probable protein phosphatase 2C 43 (LOC100778238), transcript variant X1, mRNA	PREDICTED: probable protein phosphatase 2C 25 [Cicer arietinum]	Protein phosphatase 2C	Phosphatase
TRINITY_DN46408_c0_g1	1.08912	8.63291e-14	up	yes	Solanum tuberosum expansin-like protein precursor (EXLA1), mRNA	PREDICTED: expansin-like A2 [Cicer arietinum]	Lytic transglycolase	expansin-like
TRINITY_DN45655_c2_g3	1.0713	8.42018e-09	up	yes	PREDICTED: Pyrus x bretschneideri uncharacterized protein At4g28440 (LOC103947900), mRNA	hypothetical protein PHAVU_005G101100g [Phaseolus vulgaris]	.	DNA-binding protein-related
TRINITY_DN42650_c5_g6	1.13461	3.04087e-09	up	yes	Arachis hypogaea cyclophilin (CYC) mRNA, complete cds	PREDICTED: peptidyl-prolyl cis-trans isomerase [Gossypium raimondii]	Cyclophilin type peptidyl-prolyl cis-trans isomerase/CLD	.
TRINITY_DN42094_c0_g1	1.43087	1.71871e-07	up	yes	PREDICTED: Glycine max tRNA (guanine(10)-N2)-methyltransferase homolog (LOC100790476), mRNA	hypothetical protein LR48_Vigan01g085200 [Vigna angularis]	Putative RNA methylase family UPF0020	.
TRINITY_DN46501_c1_g2	1.09226	3.061e-16	up	yes	Lotus japonicus cDNA, clone: LjFL1-048-CA07, HTC	hypothetical protein CISIN_1g014750mg [Citrus sinensis]	.	heavy metal transport detoxification protein
TRINITY_DN44604_c0_g1	-1.03378	7.22396e-21	down	yes	Pueraria montana var. lobata 1-deoxy-D-xylulose 5-phosphate synthase (Dxs) mRNA, complete cds	1-deoxy-D-xylulose 5-phosphate synthase [Pueraria montana var. lobata]	1-deoxy-D-xylulose-5-phosphate synthase	.
TRINITY_DN40727_c3_g3	1.22202	3.02263e-14	up	yes	PREDICTED: Glycine max 60S ribosomal protein L44 (LOC100789419), mRNA	hypothetical protein B456_013G070100 [Gossypium raimondii]	Ribosomal protein L44	.
TRINITY_DN42411_c1_g1	-1.41303	0.00378868	down	yes	PREDICTED: Cicer arietinum probable receptor-like protein kinase At1g67000 (LOC105851994), mRNA	stress-induced receptor-like kinase [Medicago truncatula]	Protein tyrosine kinase	.
TRINITY_DN47272_c2_g1	1.36963	2.14137e-22	up	yes	.	PREDICTED: metalloendoproteinase 5-MMP-like [Glycine max]	Putative peptidoglycan binding domain	matrix metallopeptidase
TRINITY_DN47191_c2_g1	-1.80445	1.1007e-05	down	yes	PREDICTED: Glycine max hydroxyisourate hydrolase (LOC100792223), mRNA	Hydroxyisourate hydrolase [Glycine soja]	Glycosyl hydrolase family 1	.
TRINITY_DN45655_c2_g2	1.29971	7.77332e-09	up	yes	PREDICTED: Malus x domestica uncharacterized protein At4g28440-like (LOC103413305), mRNA	hypothetical protein VIGAN_10098700 [Vigna angularis var. angularis]	.	DNA-binding protein-related
TRINITY_DN41949_c2_g2	1.89678	1.16845e-07	up	yes	Lotus japonicus clone JCVI-FLLj-9E4 unknown mRNA	PREDICTED: random slug protein 5-like [Cicer arietinum]	CRAL/TRIO domain	.
TRINITY_DN52896_c0_g1	1.31901	1.51086e-10	up	yes	Lotus japonicus genomic DNA, chromosome 5, clone: LjT33L13, TM0327, complete sequence	plant basic secretory protein (BSP) family protein [Medicago truncatula]	Peptidase of plants and bacteria	.
TRINITY_DN28491_c0_g1	1.61982	4.38385e-11	up	yes	Medicago truncatula 60S ribosomal protein L31B mRNA	uncharacterized protein LOC100305583 [Glycine max]	Ribosomal protein L31e	.
TRINITY_DN42162_c3_g1	1.67037	1.51301e-14	up	yes	PREDICTED: Glycine max heat shock protein 83-like (LOC100784477), mRNA	PREDICTED: heat shock protein 83 [Vigna radiata var. radiata]	Histidine kinase-, DNA gyrase B-, and HSP90-like ATPase	.
TRINITY_DN31429_c0_g1	1.40688	1.6104e-08	up	yes	Medicago truncatula UDP-glucosyltransferase family protein mRNA	PREDICTED: hydroquinone glucosyltransferase-like [Glycine max]	UDP-glucoronosyl and UDP-glucosyl transferase	.
TRINITY_DN41677_c3_g1	1.14585	3.06061e-10	up	yes	PREDICTED: Cicer arietinum 40S ribosomal protein S14 (LOC101489975), mRNA	PREDICTED: 40S ribosomal protein S14 isoform X1 [Glycine max]	Ribosomal protein S11	.
TRINITY_DN50889_c0_g1	2.22848	0.0027527	up	yes	.	hypothetical protein PHAVU_009G131700g [Phaseolus vulgaris]	Wall-associated receptor kinase galacturonan-binding	Serine Threonine protein kinase
TRINITY_DN46546_c2_g2	2.47648	0.00752264	up	yes	Lupinus luteus chloroplast, complete genome	ribosomal protein L23 (chloroplast) [Endiandra globosa]	Ribosomal Proteins L2, C-terminal domain	.
TRINITY_DN44063_c1_g2	-1.45581	4.3849e-44	down	yes	PREDICTED: Vigna radiata var. radiata homeobox-leucine zipper protein HAT22 (LOC106766795), mRNA	Homeobox-leucine zipper protein HAT22 [Glycine soja]	.	homeobox-leucine zipper protein
TRINITY_DN47847_c1_g1	6.27273	6.83717e-05	up	yes	PREDICTED: Pyrus x bretschneideri TMV resistance protein N-like (LOC103962443), mRNA	PREDICTED: toll/interleukin-1 receptor-like protein [Glycine max]	TIR domain	.
TRINITY_DN45033_c1_g4	5.87134	5.8066e-07	up	yes	PREDICTED: Glycine max glucose-1-phosphate adenylyltransferase large subunit 1-like (LOC100805739), mRNA	Glucose-1-phosphate adenylyltransferase large subunit 2, chloroplastic [Glycine soja]	Nucleotidyl transferase	.
TRINITY_DN48306_c0_g1	5.78541	0.00796751	up	yes	Candida tropicalis MYA-3404 40S ribosomal protein S26-B, mRNA	40S ribosomal protein S26 [Spizellomyces punctatus DAOM BR117]	Ribosomal protein S26e	.
TRINITY_DN42698_c0_g1	1.29882	0.0010403	up	yes	Medicago truncatula aldo/keto reductase family oxidoreductase mRNA	PREDICTED: probable aldo-keto reductase 2 [Glycine max]	Aldo/keto reductase family	Aldo keto reductase
TRINITY_DN47447_c0_g4	-1.84863	2.46878e-09	down	yes	Medicago truncatula NB-ARC domain disease resistance protein mRNA	NB-ARC domain disease resistance protein [Medicago truncatula]	.	leucine Rich Repeat
TRINITY_DN47159_c2_g2	2.23327	8.09674e-14	up	yes	PREDICTED: Glycine max isoflavone-7-O-methyltransferase 6-like (LOC100800021), mRNA	isoflavone-7-O-methyltransferase [Medicago truncatula]	O-methyltransferase	.
TRINITY_DN42537_c0_g2	-1.40474	1.47785e-09	down	yes	PREDICTED: Erythranthe guttatus uncharacterized LOC105962376 (LOC105962376), mRNA	PREDICTED: uncharacterized protein LOC106752716 [Vigna radiata var. radiata]	Integrase core domain	.
TRINITY_DN26336_c0_g1	2.27569	5.91092e-10	up	yes	.	PREDICTED: alpha-amylase/subtilisin inhibitor-like [Prunus mume]	Trypsin and protease inhibitor	trypsin and protease inhibitor family protein Kunitz family protein
TRINITY_DN43300_c0_g1	-2.13484	0.00030978	down	yes	Lotus japonicus genomic DNA, clone: LjT33A04, TM0130, complete sequence	PREDICTED: uncharacterized protein LOC103318979 [Prunus mume]	Integrase core domain	.
TRINITY_DN44486_c6_g1	1.02715	6.74267e-06	up	yes	Medicago truncatula wall-associated receptor kinase-like protein, putative partial mRNA	PREDICTED: wall-associated receptor kinase 4-like [Vigna radiata var. radiata]	.	Serine Threonine protein kinase
TRINITY_DN44021_c0_g1	1.7632	0.000185438	up	yes	.	Cytochrome P450 [Theobroma cacao]	Cytochrome P450	Cytochrome p450
TRINITY_DN44200_c2_g1	1.1173	0.00925458	up	yes	.	PREDICTED: mitochondrial dicarboxylate/tricarboxylate transporter DTC-like [Sesamum indicum]	Mitochondrial carrier protein	Mitochondrial
TRINITY_DN47776_c1_g6	-1.32251	0.00238445	down	yes	PREDICTED: Glycine max lupeol synthase (LOC100810400), transcript variant X3, mRNA	hypothetical protein GLYMA_20G192700 [Glycine max]	Squalene-hopene cyclase C-terminal domain	.
TRINITY_DN42322_c2_g3	1.43947	6.12299e-05	up	yes	PREDICTED: Vigna radiata var. radiata LOB domain-containing protein 4 (LOC106760867), mRNA	PREDICTED: LOB domain-containing protein 4-like [Glycine max]	Lateral organ boundaries (LOB) domain	lob domain-containing protein
TRINITY_DN46733_c1_g3	1.47213	5.76818e-06	up	yes	PREDICTED: Glycine max UDP-glucose flavonoid 3-O-glucosyltransferase 7-like (LOC100793313), mRNA	glycosyltransferase KGT39 [Pueraria montana var. lobata]	UDP-glucoronosyl and UDP-glucosyl transferase	.
TRINITY_DN31204_c0_g1	-2.8047	0.00371519	down	yes	.	predicted protein [Hordeum vulgare subsp. vulgare]	Trypsin	protease
TRINITY_DN45986_c0_g5	-1.25427	0.000105145	down	yes	Solanum pennellii chromosome ch08, complete genome	Retrovirus-related Pol polyprotein from transposon TNT 1-94, partial [Glycine soja]	Integrase core domain	.
TRINITY_DN46894_c1_g1	2.48739	1.03627e-18	up	yes	Glycine max tau class glutathione S-transferase (GSTU43) mRNA, complete cds	PREDICTED: probable glutathione S-transferase parA [Cicer arietinum]	Glutathione S-transferase, N-terminal domain	.
TRINITY_DN37474_c0_g1	1.92394	1.48709e-10	up	yes	PREDICTED: Glycine max kunitz-type elastase inhibitor BrEI-like (LOC100811209), mRNA	hypothetical protein PHAVU_004G137600g [Phaseolus vulgaris]	Trypsin and protease inhibitor	.
TRINITY_DN45412_c1_g2	1.21787	0.000787908	up	yes	.	PREDICTED: putative ubiquitin-like-specific protease 1B isoform X2 [Glycine max]	Ulp1 protease family, C-terminal catalytic domain	SUMO1 sentrin specific peptidase
TRINITY_DN47546_c1_g11	-1.22448	4.69548e-07	down	yes	Arachis ipaensis voucher KG30076 retrotransposon B7_November_autonomous-Ty1-type, complete sequence	hypothetical protein VITISV_041406 [Vitis vinifera]	GAG-pre-integrase domain	.
TRINITY_DN42765_c1_g1	1.05036	8.29401e-09	up	yes	Glycine max ribosomal RNA assembly protein mis3-like (LOC100816856), mRNA	hypothetical protein GLYMA_14G045600 [Glycine max]	.	.
TRINITY_DN44055_c0_g1	-1.48781	1.014e-05	down	yes	.	receptor-like kinase, putative [Medicago truncatula]	Leucine rich repeat N-terminal domain	Serine Threonine protein kinase
TRINITY_DN47359_c5_g7	-1.64968	0.00889151	down	yes	.	hypothetical protein LR48_Vigan01g151500 [Vigna angularis]	RING-H2 zinc finger domain	zinc ion binding
TRINITY_DN43120_c1_g4	-1.88935	1.21054e-05	down	yes	.	PREDICTED: probable receptor-like protein kinase At5g39020 [Vigna radiata var. radiata]	Wall-associated receptor kinase galacturonan-binding	Serine Threonine protein kinase
TRINITY_DN14427_c0_g1	-1.61246	0.000160635	down	yes	Phaseolus vulgaris hypothetical protein (PHAVU_007G236400g) mRNA, complete cds	PREDICTED: ankyrin repeat domain-containing protein 13B-like [Glycine max]	Ankyrin repeat	.
TRINITY_DN47352_c1_g2	-2.37618	0.00330022	down	yes	Arachis hypogaea isolate PRGA3T7A03 resistance protein PRG-like gene, complete sequence	resistance protein, partial [Arachis cardenasii]	NB-ARC domain	.
TRINITY_DN46241_c1_g1	1.64192	3.57341e-18	up	yes	PREDICTED: Glycine max heat shock cognate 70 kDa protein 2 (LOC100812707), mRNA	PREDICTED: heat shock cognate 70 kDa protein 2-like [Gossypium raimondii]	Hsp70 protein	.
TRINITY_DN45931_c0_g4	-1.16897	2.69386e-06	down	yes	Lotus japonicus isolate MERE1-LIKE-1 retrotransposon TY-COPIA, complete sequence	Gag-Pol polyprotein [Medicago truncatula]	gag-polypeptide of LTR copia-type	.
TRINITY_DN43753_c3_g5	1.0233	0.00519973	up	yes	Glycine max SNI1 (LOC732620), mRNA	PREDICTED: uncharacterized protein LOC100799607 [Glycine max]	.	NA
TRINITY_DN43750_c1_g1	-2.03233	0.00982123	down	yes	Nicotiana tabacum retrotransposon Tto1 DNA	unnamed protein product [Nicotiana tabacum]	Reverse transcriptase (RNA-dependent DNA polymerase)	.
TRINITY_DN46600_c0_g1	1.80764	6.5652e-06	up	yes	PREDICTED: Glycine max E3 ubiquitin-protein ligase makorin-like (LOC100788886), mRNA	PREDICTED: E3 ubiquitin-protein ligase makorin-like [Glycine max]	RNA-binding, Nab2-type zinc finger	.
TRINITY_DN47813_c0_g3	1.63344	1.12841e-05	up	yes	Phaseolus vulgaris hypothetical protein (PHAVU_011G066900g) mRNA, complete cds	hypothetical protein PHAVU_011G066900g [Phaseolus vulgaris]	Domain of unknown function (DUF966)	function DUF966 domain containing protein, expressed
TRINITY_DN47159_c2_g3	1.33901	0.00535218	up	yes	Vitis vinifera contig VV78X148995.10, whole genome shotgun sequence	PREDICTED: isoflavone 7-O-methyltransferase-like [Glycine max]	Dimerisation domain	.
TRINITY_DN40370_c0_g1	1.22855	1.38118e-06	up	yes	.	PREDICTED: uncharacterized protein LOC100240766 [Vitis vinifera]	mTERF	mitochondrial transcription termination
TRINITY_DN46906_c0_g3	3.01996	0.00275183	up	yes	Phaseolus vulgaris hypothetical protein (PHAVU_008G042900g) mRNA, partial cds	hypothetical protein LR48_Vigan03g026000 [Vigna angularis]	PQQ-like domain	.
TRINITY_DN47505_c1_g1	2.66387	0.00905057	up	yes	Medicago truncatula Lipid transfer protein mRNA	uncharacterized protein LOC100777903 precursor [Glycine max]	Hydrophobic seed protein	.
TRINITY_DN47142_c0_g1	1.05137	0.000192713	up	yes	PREDICTED: Glycine max lupeol synthase (LOC100810400), transcript variant X3, mRNA	cycloartenol synthase [Medicago truncatula]	Squalene-hopene cyclase C-terminal domain	.
TRINITY_DN45630_c1_g4	-1.22946	9.54979e-05	down	yes	PREDICTED: Glycine max lupeol synthase (LOC100810400), transcript variant X3, mRNA	beta-amyrin synthase [Medicago truncatula]	Squalene-hopene cyclase C-terminal domain	.
TRINITY_DN45186_c3_g6	2.36574	0.00785192	up	yes	Phaseolus vulgaris hypothetical protein (PHAVU_002G184600g) mRNA, complete cds	hypothetical protein PHAVU_006G120800g [Phaseolus vulgaris]	.	Myblike DNAbinding domain containing protein
TRINITY_DN42741_c1_g1	1.42431	9.44385e-13	up	yes	Vigna angularis var. angularis DNA, chromosome 4, almost complete sequence, cultivar: Shumari	Lipid transfer protein [Medicago truncatula]	Probable lipid transfer	lipid transfer-like protein
TRINITY_DN46636_c0_g1	1.25248	2.21003e-09	up	yes	.^.	NBS-LRR type disease resistance protein [Medicago truncatula]	NB-ARC domain	.
TRINITY_DN45715_c0_g1	-1.1301	9.91231e-05	down	yes	Medicago truncatula receptor-like Serine/Threonine-kinase NCRK protein mRNA	PREDICTED: receptor-like serine/threonine-protein kinase NCRK isoform X2 [Glycine max]	.	Serine Threonine protein kinase
TRINITY_DN47106_c1_g1	-1.11449	7.2677e-10	down	yes	Cicer arietinum strain FLIP84-92C clone gl1-4n10, complete sequence	hypothetical protein CICLE_v10023471mg, partial [Citrus clementina]	gag-polypeptide of LTR copia-type	.
TRINITY_DN42354_c1_g1	-1.73877	0.00322753	down	yes	Arachis duranensis retrotransposon Matita, complete sequence	hypothetical protein VITISV_006175 [Vitis vinifera]	Reverse transcriptase (RNA-dependent DNA polymerase)	.
TRINITY_DN50547_c0_g1	2.23789	0.0107887	up	yes	.	unknown [Medicago truncatula]	Plant invertase/pectin methylesterase inhibitor	PMEI
TRINITY_DN44301_c4_g5	1.11023	1.03376e-06	up	yes	.	hypothetical protein CICLE_v10009029mg [Citrus clementina]	Late embryogenesis abundant protein	Late embryogenesis abundant protein
TRINITY_DN46386_c0_g4	1.35749	2.39771e-15	up	yes	Lotus japonicus cDNA, clone: LjFL1-020-DD09, HTC	UGT2 [Pueraria montana var. lobata]	UDP-glucoronosyl and UDP-glucosyl transferase	.
TRINITY_DN45591_c2_g1	1.05529	0.000198625	up	yes	.	PREDICTED: BTB/POZ domain-containing protein At3g56230-like [Glycine max]	BTB/POZ domain	meprin and TRAF homology domain-containing protein MATH domain-containing protein
TRINITY_DN47202_c1_g1	2.018	0.00152607	up	yes	Phaseolus vulgaris hypothetical protein (PHAVU_002G048100g) mRNA, complete cds	hypothetical protein VIGAN_10243600 [Vigna angularis var. angularis]	Pyridoxal-phosphate dependent enzyme	.
TRINITY_DN41663_c4_g3	1.00174	1.3961e-05	up	yes	PREDICTED: Glycine max CBS domain-containing protein CBSX5-like (LOC100783195), mRNA	hypothetical protein LR48_Vigan05g124300 [Vigna angularis]	CBS domain	CBS domain-containing protein
TRINITY_DN43646_c1_g1	1.30424	0.00112428	up	yes	PREDICTED: Glycine max uncharacterized LOC100792613 (LOC100792613), mRNA	PREDICTED: uncharacterized protein LOC106799504 [Glycine max]	Zinc finger, C3HC4 type (RING finger)	Mitochondrial E3 ubiquitin protein ligase 1
TRINITY_DN43725_c1_g4	1.47451	6.04568e-11	up	yes	PREDICTED: Cicer arietinum probable mannitol dehydrogenase (LOC101510666), mRNA	hypothetical protein PHAVU_002G144800g [Phaseolus vulgaris]	Zinc-binding dehydrogenase	.
TRINITY_DN45458_c0_g2	1.11574	1.30106e-11	up	yes	Lotus japonicus clone JCVI-FLLj-3C9 unknown mRNA	unknown [Lotus japonicus]	NAC domain	.
TRINITY_DN39805_c0_g1	1.74812	9.20738e-37	up	yes	Medicago truncatula hypothetical protein partial mRNA	hypothetical protein GLYMA_12G084700 [Glycine max]	.	Histone deacetylase
TRINITY_DN45323_c0_g5	-1.22277	0.000283569	down	yes	.	PREDICTED: LOW QUALITY PROTEIN: receptor-like protein 12 [Glycine max]	Leucine rich repeat N-terminal domain	leucine Rich Repeat
TRINITY_DN45788_c3_g7	-1.00284	1.05795e-08	down	yes	Glycine max strain Williams 82 clone GM_WBb0033G13, complete sequence	hypothetical protein GLYMA_17G101000 [Glycine max]	.	zinc finger protein
TRINITY_DN41218_c0_g3	1.01314	2.33629e-05	up	yes	PREDICTED: Glycine max UDP-glycosyltransferase 83A1-like (LOC100805563), mRNA	PREDICTED: UDP-glycosyltransferase 83A1-like [Glycine max]	.	Transferase
TRINITY_DN44013_c8_g1	1.11613	1.8489e-05	up	yes	PREDICTED: Glycine max probable F-box protein At4g22030 (LOC100799496), mRNA	hypothetical protein PHAVU_006G148600g [Phaseolus vulgaris]	Petal formation-expressed	F-box protein At4g22030-like
TRINITY_DN41902_c1_g1	1.25391	3.24039e-06	up	yes	Morus notabilis Histone partial mRNA	core histone H2A/H2B/H3/H4 [Medicago truncatula]	Core histone H2A/H2B/H3/H4	.
TRINITY_DN48028_c3_g1	-1.38231	2.39914e-17	down	yes	Lotus japonicus genomic DNA, clone: LjT16E14, TM1915, complete sequence	hypothetical protein VITISV_017108 [Vitis vinifera]	Reverse transcriptase (RNA-dependent DNA polymerase)	.
TRINITY_DN44859_c4_g3	3.84052	0.00264328	up	yes	.	PREDICTED: ethylene-responsive transcription factor 4 [Vigna radiata var. radiata]	AP2 domain	Transcription factor
TRINITY_DN32062_c0_g1	1.1062	6.83309e-06	up	yes	PREDICTED: Cicer arietinum isoflavone 4'-O-methyltransferase (LOC101495151), mRNA	RecName: Full=Isoflavone 4'-O-methyltransferase; Short=GeHI4'OMT; AltName: Full=2,7,4'-trihydroxyisoflavanone 4'-O-methyltransferase; AltName: Full=S-adenosyl-L-methionine:2,7,4'-trihydroxyisoflavanone 4'-O-methyltransferase	Dimerisation domain	.
TRINITY_DN52323_c0_g1	3.31447	9.77924e-21	up	yes	.	unknown [Lotus japonicus]	Ring finger domain	zinc ion binding
TRINITY_DN45618_c1_g3	1.04469	2.7476e-09	up	yes	Medicago truncatula chromosome 7 BAC clone mte1-14f12, complete sequence	serine/threonine-protein phosphatase PP1 [Medicago truncatula]	Calcineurin-like phosphoesterase	.
TRINITY_DN43456_c0_g2	1.51293	4.42337e-30	up	yes	Glycine max asparagine synthetase mRNA, complete cds	PREDICTED: asparagine synthetase, nodule [glutamine-hydrolyzing] [Cicer arietinum]	Glutamine amidotransferase domain	.
TRINITY_DN44589_c2_g1	-1.25315	0.00592875	down	yes	Glycyrrhiza uralensis GuLUP1 mRNA for lupeol synthase, complete cds	lupeol synthase [Glycyrrhiza uralensis]	Squalene-hopene cyclase N-terminal domain	.
TRINITY_DN20687_c0_g1	-1.09093	2.33245e-06	down	yes	PREDICTED: Cicer arietinum beta-1,4-mannosyl-glycoprotein 4-beta-N-acetylglucosaminyltransferase (LOC101501638), transcript variant X2, mRNA	hypothetical protein POPTR_0006s06550g [Populus trichocarpa]	AUX/IAA family	.
TRINITY_DN44639_c3_g4	1.34331	4.16578e-05	up	yes	Lotus japonicus clone JCVI-FLLj-18M2 unknown mRNA	glutathione S-transferase [Caragana korshinskii]	Glutathione S-transferase, N-terminal domain	.
TRINITY_DN41887_c4_g1	-1.43782	2.81078e-05	down	yes	Arachis hypogaea clone AHF-205D04 NBS-LRR gene cluster, complete sequence	RNA-directed DNA polymerase [Arachis hypogaea]	Reverse transcriptase (RNA-dependent DNA polymerase)	.
TRINITY_DN35368_c0_g1	1.1566	0.000949458	up	yes	.	PREDICTED: putative lipid-transfer protein DIR1 [Vigna radiata var. radiata]	Probable lipid transfer	Lipid-transfer protein
TRINITY_DN45670_c0_g1	-1.53379	6.41474e-20	down	yes	Arachis hypogaea putative MYB-related protein 13 (MYB13) gene, complete cds	putative MYB-related protein 13 [Arachis hypogaea]	.	myb-like DNA-binding domain, SHAQKYF class family protein
TRINITY_DN45651_c2_g1	1.48643	0.000952909	up	yes	Arachis diogoi clone ADAF31 NB-LRR type disease resistance protein Rps1-k-2 mRNA, partial cds	NB-LRR type disease resistance protein Rps1-k-2, partial [Arachis diogoi]	.	leucine Rich Repeat
TRINITY_DN44409_c0_g2	1.20092	0.00473257	up	yes	Phaseolus vulgaris hypothetical protein (PHAVU_009G175400g) mRNA, complete cds	galactinol-raffinose galactosyltransferase [Medicago truncatula]	Raffinose synthase or seed imbibition protein Sip1	.
TRINITY_DN32761_c0_g1	-1.21953	0.000337028	down	yes	.	receptor protein kinase-like protein precursor [Glycine max]	Leucine rich repeat	leucine Rich Repeat
TRINITY_DN53953_c0_g1	-1.38354	0.00311484	down	yes	.	PREDICTED: RING-H2 finger protein ATL74-like [Glycine max]	Ring finger domain	zinc ion binding
TRINITY_DN45325_c3_g4	1.0251	0.000317305	up	yes	PREDICTED: Gossypium raimondii transcription factor bHLH19-like (LOC105804092), transcript variant X2, mRNA	PREDICTED: transcription factor bHLH18-like [Vigna radiata var. radiata]	.	Helix-loop-helix DNA-binding domain
TRINITY_DN46202_c3_g3	5.47365	2.27833e-05	up	yes	PREDICTED: Malus x domestica TMV resistance protein N-like (LOC103404855), mRNA	TIR [Medicago truncatula]	TIR domain	.
TRINITY_DN45931_c0_g2	-2.85209	3.22103e-10	down	yes	Vigna angularis var. angularis DNA, chromosome 6, almost complete sequence, cultivar: Shumari	hypothetical protein LR48_Vigan153s000800 [Vigna angularis]	Integrase core domain	.
TRINITY_DN41463_c0_g1	2.28037	0.000918055	up	yes	.	PREDICTED: uncharacterized protein At1g28695-like [Glycine max]	Nucleotide-diphospho-sugar transferase	Nucleotide-diphospho-sugar transferase
TRINITY_DN4477_c0_g1	2.43843	0.000946191	up	yes	.	PREDICTED: probable E3 ubiquitin-protein ligase XERICO [Cicer arietinum]	Ring finger domain	zinc ion binding
TRINITY_DN41325_c2_g3	-1.22786	0.00981315	down	yes	Vigna angularis var. angularis DNA, chromosome 1, almost complete sequence, cultivar: Shumari	hypothetical protein LR48_Vigan10g065900 [Vigna angularis]	Chromo (CHRromatin Organisation MOdifier) domain	.
TRINITY_DN42446_c0_g4	2.3635	3.52113e-08	up	yes	.	Eukaryotic aspartyl protease family protein, putative [Theobroma cacao]	Xylanase inhibitor N-terminal	aspartic
TRINITY_DN45102_c2_g4	2.19614	0.00187599	up	yes	.	PREDICTED: rRNA methyltransferase 2, mitochondrial [Cicer arietinum]	FtsJ-like methyltransferase	Specifically methylates the uridine in position 2552 of 23S rRNA at the 2'-O position of the ribose in the fully assembled 50S ribosomal subunit (By similarity)
TRINITY_DN44956_c1_g5	1.14133	0.00411081	up	yes	Medicago truncatula isoflavone-7-O-methyltransferase partial mRNA	Isoflavone 7-O-methyltransferase [Glycine soja]	Dimerisation domain	.
TRINITY_DN44949_c0_g4	-1.63496	0.000726381	down	yes	Medicago truncatula NBS-LRR type disease resistance protein partial mRNA	PREDICTED: putative disease resistance protein At3g14460 [Cicer arietinum]	.	leucine Rich Repeat
TRINITY_DN41902_c2_g9	1.00323	0.000130557	up	yes	Morus notabilis Histone partial mRNA	hypothetical protein B456_013G154100 [Gossypium raimondii]	Core histone H2A/H2B/H3/H4	.
TRINITY_DN43068_c0_g1	1.16273	0.00492108	up	yes	.	uncharacterized protein LOC100500515 [Glycine max]	Ribonuclease H2 non-catalytic subunit (Ylr154p-like)	ribonuclease H2 subunit C
TRINITY_DN56723_c0_g1	1.98083	5.72925e-05	up	yes	.	2-hydroxyisoflavanone dehydratase [Medicago truncatula]	Carboxylesterase family	alpha beta hydrolase fold-3 domain protein
TRINITY_DN47291_c2_g1	-1.24265	0.00455885	down	yes	Populus trichocarpa clone POP014-H20, complete sequence	polyprotein-like, putative [Medicago truncatula]	Reverse transcriptase (RNA-dependent DNA polymerase)	.
TRINITY_DN46695_c3_g6	1.20199	0.000163837	up	yes	PREDICTED: Cicer arietinum ras-related protein RABA1f-like (LOC101509653), mRNA	PREDICTED: ras-related protein RABA1f-like [Elaeis guineensis]	Ras family	.
TRINITY_DN46665_c0_g2	1.29801	0.00239697	up	yes	Lotus japonicus genomic DNA, chromosome 5, clone: LjT45M19, TM1126a, complete sequence	glutathione S-transferase GST 15 [Glycine max]	Glutathione S-transferase, N-terminal domain	.
TRINITY_DN44352_c1_g1	-1.16179	6.43857e-07	down	yes	Vitis vinifera contig VV78X045802.8, whole genome shotgun sequence	hypothetical protein VITISV_017741 [Vitis vinifera]	Reverse transcriptase (RNA-dependent DNA polymerase)	.
TRINITY_DN8225_c0_g1	1.15283	5.85302e-06	up	yes	PREDICTED: Nicotiana tomentosiformis protein LURP-one-related 8 (LOC104100353), mRNA	PREDICTED: protein LURP-one-related 17-like [Glycine max]	LURP-one-related	LURP-one-related 17-like
TRINITY_DN45281_c1_g1	3.56575	1.42991e-82	up	yes	Phaseolus vulgaris hypothetical protein (PHAVU_001G253500g) mRNA, complete cds	hypothetical protein GLYMA_18G015500 [Glycine max]	Lanthionine synthetase C-like protein	glutathione binding
TRINITY_DN45747_c4_g5	-1.07262	9.19534e-10	down	yes	.	GDSL-like lipase/acylhydrolase [Medicago truncatula]	GDSL-like Lipase/Acylhydrolase	GDSL esterase lipase
TRINITY_DN45986_c0_g2	7.19142	2.59014e-07	up	yes	Solanum lycopersicum chromosome ch10, complete genome	putative polyprotein [Glycine max]	GAG-pre-integrase domain	.
TRINITY_DN44429_c3_g7	2.23388	0.0096085	up	yes	Leucaena trichandra chloroplast, complete genome	hypothetical chloroplast RF2 [Quillaja saponaria]	Plant protein of unknown function (DUF825)	.
TRINITY_DN42444_c5_g1	1.59796	6.18609e-11	up	yes	Vigna angularis var. angularis DNA, chromosome 4, almost complete sequence, cultivar: Shumari	PREDICTED: uncharacterized protein LOC101501035 [Cicer arietinum]	.	heavy metal transport detoxification protein
TRINITY_DN48027_c2_g1	1.01234	2.50494e-10	up	yes	Medicago truncatula 2-hydroxyisoflavanone dehydratase mRNA	unknown [Medicago truncatula]	Carboxylesterase family	.
TRINITY_DN46235_c1_g3	2.76177	2.23923e-07	up	yes	.	hypothetical protein VIGAN_UM005000, partial [Vigna angularis var. angularis]	Leucine Rich Repeat	Serine Threonine protein kinase
TRINITY_DN47547_c2_g6	-2.29645	2.02073e-08	down	yes	Solanum pennellii chromosome ch05, complete genome	hypothetical protein VITISV_017741 [Vitis vinifera]	Reverse transcriptase (RNA-dependent DNA polymerase)	.
TRINITY_DN46485_c6_g1	-1.93101	0.00346731	down	yes	PREDICTED: Vigna radiata var. radiata zinc finger protein MAGPIE (LOC106754227), mRNA	PREDICTED: LOW QUALITY PROTEIN: zinc finger protein MAGPIE [Vigna radiata var. radiata]	.	Zinc finger protein
TRINITY_DN25934_c0_g1	1.10032	0.00175502	up	yes	Glycine max protein LURP-one-related 12-like (LOC100787085), mRNA	unknown [Lotus japonicus]	LURP-one-related	LURP-one-related 12-like
TRINITY_DN44956_c1_g10	5.92962	0.000221718	up	yes	Lotus japonicus clone JCVI-FLLj-21F2 unknown mRNA	Isoflavone 7-O-methyltransferase [Glycine soja]	O-methyltransferase	.
TRINITY_DN45807_c3_g1	-1.01372	0.000169674	down	yes	Arachis hypogaea isolate Ah-FIDEL-RT-11 retrotransposon FIDEL reverse transcriptase pseudogene, complete sequence	PREDICTED: uncharacterized protein LOC106754437 [Vigna radiata var. radiata]	PAS domain	.
TRINITY_DN43428_c5_g5	-1.67017	0.00396627	down	yes	Solanum lycopersicum chromosome ch12, complete genome	putative polyprotein [Glycine max]	Reverse transcriptase (RNA-dependent DNA polymerase)	.
TRINITY_DN45714_c0_g2	2.62302	4.96361e-07	up	yes	.	hypothetical protein LR48_Vigan02g133900 [Vigna angularis]	Auxin responsive protein	Auxin responsive protein
TRINITY_DN47505_c0_g1	1.24948	3.49189e-09	up	yes	.	hypothetical protein LR48_Vigan01g324900 [Vigna angularis]	Eukaryotic cytochrome b561	Eukaryotic cytochrome b561
TRINITY_DN46021_c1_g7	4.27788	0.00213085	up	yes	PREDICTED: Cicer arietinum macrophage migration inhibitory factor homolog (LOC101506823), mRNA	PREDICTED: macrophage migration inhibitory factor homolog isoform X2 [Glycine max]	Macrophage migration inhibitory factor (MIF)	.
TRINITY_DN47682_c0_g1	-1.07136	0.000604937	down	yes	Glycine max strain Williams 82 clone GM_WBb0166E13, complete sequence	PREDICTED: uncharacterized protein LOC106780495 [Vigna radiata var. radiata]	Reverse transcriptase (RNA-dependent DNA polymerase)	.
TRINITY_DN43925_c1_g2	-2.28758	1.57505e-06	down	yes	Lotus japonicus genomic DNA, chromosome 2, clone: LjB21C16, BM1047, complete sequence	PREDICTED: uncharacterized protein LOC105167749 [Sesamum indicum]	RNase H	.
TRINITY_DN44393_c3_g8	2.124	0.00446413	up	yes	PREDICTED: Glycine max putative E3 ubiquitin-protein ligase LIN-1 (LOC100776142), transcript variant X2, mRNA	PREDICTED: putative E3 ubiquitin-protein ligase LIN-1 [Glycine max]	U-box domain	.
TRINITY_DN44707_c1_g5	1.26813	1.90303e-07	up	yes	PREDICTED: Glycine max protein COBRA-like (LOC100783820), transcript variant X2, mRNA	PREDICTED: protein COBRA-like isoform X2 [Glycine max]	.	cobra-like protein
TRINITY_DN25796_c0_g1	-1.17316	0.000918072	down	yes	Lotus japonicus clone JCVI-FLLj-7C11 unknown mRNA	1-aminocyclopropane-1-carboxylate oxidase [Lupinus luteus]	non-haem dioxygenase in morphine synthesis N-terminal	.
TRINITY_DN13901_c0_g1	1.32118	0.00114746	up	yes	Vigna angularis var. angularis DNA, chromosome 4, almost complete sequence, cultivar: Shumari	hypothetical protein LR48_Vigan03g239100 [Vigna angularis]	Plant protein of unknown function	.
TRINITY_DN44736_c2_g5	1.02484	3.09355e-05	up	yes	Stylosanthes humilis cinnamyl alcohol dehydrogenase (CAD1) mRNA, complete cds	RecName: Full=Probable mannitol dehydrogenase 1; AltName: Full=NAD-dependent mannitol dehydrogenase 1	Alcohol dehydrogenase GroES-like domain	.
TRINITY_DN46020_c3_g1	1.51852	1.33e-07	up	yes	Theobroma cacao Thiol-disulfide oxidoreductase DCC (TCM_010207) mRNA, complete cds	thiol-disulfide oxidoreductase DCC [Medicago truncatula]	Protein of unknown function, DUF393	Protein of unknown function, DUF393
TRINITY_DN42586_c5_g4	1.59214	1.82498e-05	up	yes	.	PREDICTED: TIMELESS-interacting protein isoform X2 [Glycine max]	Zinc knuckle	Forms a fork protection complex (FPC) with tof1 and which is required for chromosome segregation during meiosis and DNA damage repair. FPC coordinates leading and lagging strand synthesis and moves with the replication fork. FPC stabilizes replication forks in a configuration that is recognized by replication checkpoint sensors (By similarity)
TRINITY_DN43551_c1_g1	2.74167	1.19597e-10	up	yes	Medicago truncatula 1-aminocyclopropane-1-carboxylate synthase mRNA	PREDICTED: 1-aminocyclopropane-1-carboxylate synthase 1-like [Cicer arietinum]	Aminotransferase class I and II	.
TRINITY_DN46779_c0_g2	-1.67918	4.06592e-14	down	yes	.	hypothetical protein GLYMA_14G046000 [Glycine max]	Leucine rich repeat N-terminal domain	leucine Rich Repeat
TRINITY_DN44356_c5_g1	-1.15208	1.43583e-09	down	yes	Phaseolus vulgaris hypothetical protein (PHAVU_005G123900g) mRNA, complete cds	hypothetical protein VIGAN_07073900 [Vigna angularis var. angularis]	.	Transcription factor
TRINITY_DN23097_c0_g1	2.2143	1.54727e-10	up	yes	.	hypothetical protein PHAVU_010G063400g [Phaseolus vulgaris]	Dirigent-like protein	Disease resistance response protein
TRINITY_DN41902_c2_g3	1.04014	0.000499384	up	yes	PREDICTED: Glycine max histone H3-like centromeric protein CSE4 (LOC100779059), mRNA	PREDICTED: histone H3.2-like [Brassica oleracea var. oleracea]	Core histone H2A/H2B/H3/H4	.
TRINITY_DN45769_c1_g5	1.51914	0.00928495	up	yes	Cicer arietinum clone Ca2 CC-NBS-LRR disease resistance protein gene, complete cds	LRR and NB-ARC domain disease resistance protein [Medicago truncatula]	.	leucine Rich Repeat
TRINITY_DN46979_c1_g1	1.9899	4.28265e-08	up	yes	PREDICTED: Glycine max protein kinase (LOC100305440), transcript variant X1, mRNA	hypothetical protein VIGAN_04365100 [Vigna angularis var. angularis]	.	Serine Threonine protein kinase
TRINITY_DN47197_c1_g2	-2.33012	0.00441244	down	yes	Vigna angularis var. angularis DNA, scaffold: Scaffold_0083, complete sequence, cultivar: Shumari	PREDICTED: LOW QUALITY PROTEIN: uncharacterized protein LOC105853083 [Cicer arietinum]	Reverse transcriptase (RNA-dependent DNA polymerase)	.
TRINITY_DN46885_c1_g1	1.23837	4.65161e-06	up	yes	.	PREDICTED: cytochrome P450 71D8-like [Glycine max]	Cytochrome P450	Cytochrome p450
TRINITY_DN41897_c1_g1	1.50728	0.000596844	up	yes	.	unknown [Lotus japonicus]	Uncharacterised protein family (UPF0041)	Brain protein 44-like
TRINITY_DN44736_c2_g3	1.02188	5.68419e-06	up	yes	Stylosanthes humilis cinnamyl alcohol dehydrogenase (CAD1) mRNA, complete cds	RecName: Full=Probable mannitol dehydrogenase 1; AltName: Full=NAD-dependent mannitol dehydrogenase 1	Alcohol dehydrogenase GroES-like domain	.
TRINITY_DN46808_c0_g6	1.67707	1.49011e-08	up	yes	Arachis hypogaea clone 1X70 embryo-abundant protein EMB mRNA, partial cds	embryo-abundant protein EMB [Arachis hypogaea]	.	Methyltransferase
TRINITY_DN44408_c0_g2	1.05184	0.000120344	up	yes	Glycine max UPF0451 protein C17orf61 homolog (LOC100816932), mRNA	ankyrin repeat protein [Medicago truncatula]	Protein of unknown function (DUF423)	.
TRINITY_DN47886_c2_g1	-1.24157	0.000449709	down	yes	Arachis diogoi clone ADAF31 NB-LRR type disease resistance protein Rps1-k-2 mRNA, partial cds	NB-LRR type disease resistance protein Rps1-k-2, partial [Arachis diogoi]	.	leucine Rich Repeat
TRINITY_DN21498_c0_g1	1.19681	4.65171e-10	up	yes	Medicago truncatula helix loop helix DNA-binding domain protein mRNA	PREDICTED: transcription factor bHLH18-like [Vigna radiata var. radiata]	.	Transcription factor
TRINITY_DN43456_c0_g3	1.80147	3.09828e-31	up	yes	PREDICTED: Cicer arietinum asparagine synthetase, root [glutamine-hydrolyzing] (LOC101506916), mRNA	PREDICTED: asparagine synthetase [glutamine-hydrolyzing] [Pyrus x bretschneideri]	Glutamine amidotransferase domain	.
TRINITY_DN46334_c0_g2	-7.16835	1.9656e-08	down	yes	PREDICTED: Vigna radiata var. radiata anthranilate N-methyltransferase-like (LOC106778175), mRNA	PREDICTED: anthranilate N-methyltransferase-like [Cicer arietinum]	O-methyltransferase	.
TRINITY_DN47197_c2_g1	-1.8042	9.13847e-12	down	yes	Vigna angularis var. angularis DNA, chromosome 1, almost complete sequence, cultivar: Shumari	PREDICTED: uncharacterized protein LOC100778023 [Glycine max]	Integrase core domain	.
TRINITY_DN47599_c1_g5	1.17357	1.18237e-05	up	yes	PREDICTED: Glycine max jasmonate O-methyltransferase-like (LOC100795434), transcript variant X3, mRNA	hypothetical protein GLYMA_04G010900 [Glycine max]	SAM dependent carboxyl methyltransferase	.
TRINITY_DN48033_c0_g2	-1.22857	0.000377211	down	yes	.	PREDICTED: probable receptor protein kinase TMK1 [Cicer arietinum]	Leucine rich repeat N-terminal domain	Serine Threonine protein kinase
TRINITY_DN48140_c6_g1	-1.23146	0.0101105	down	yes	Vigna angularis var. angularis DNA, chromosome 9, almost complete sequence, cultivar: Shumari	PREDICTED: protein NYNRIN-like [Beta vulgaris subsp. vulgaris]	Integrase core domain	.
TRINITY_DN45973_c0_g1	1.59898	2.84682e-07	up	yes	PREDICTED: Cicer arietinum uncharacterized LOC101508069 (LOC101508069), mRNA	hypothetical protein LR48_Vigan05g198800 [Vigna angularis]	.	.
TRINITY_DN44394_c3_g8	6.81457	1.49268e-06	up	yes	PREDICTED: Glycine max putative UPF0481 protein At3g02645 (LOC100801669), transcript variant X5, mRNA	PREDICTED: putative UPF0481 protein At3g02645 [Glycine max]	Plant protein of unknown function	.
TRINITY_DN43522_c1_g3	2.93104	0.00409088	up	yes	.	hypothetical protein GLYMA_07G118700 [Glycine max]	Methyl-CpG binding domain	Methyl-CpG binding domain protein
TRINITY_DN44446_c0_g1	-1.08835	0.000111899	down	yes	Arachis hypogaea resistance protein p9 (pnbs) mRNA, partial cds	Putative disease resistance RPP13-like protein 1 [Glycine soja]	NB-ARC domain	.
TRINITY_DN43491_c1_g6	2.48026	4.38466e-09	up	yes	PREDICTED: Glycine max heavy metal-associated isoprenylated plant protein 26-like (LOC100805973), mRNA	hypothetical protein glysoja_010738 [Glycine soja]	.	heavy metal transport detoxification protein
TRINITY_DN47716_c3_g2	-9.68985	4.21602e-30	down	yes	.	hypothetical protein [Beta vulgaris subsp. vulgaris]	RNA recognition motif. (a.k.a. RRM, RBD, or RNP domain)	serine arginine-rich splicing factor
TRINITY_DN46321_c0_g6	1.83953	9.34006e-19	up	yes	Phaseolus vulgaris hypothetical protein (PHAVU_007G074800g) mRNA, complete cds	unknown [Lotus japonicus]	.	heavy metal transport detoxification protein
TRINITY_DN43197_c3_g6	6.94832	0.000116262	up	yes	Scheffersomyces stipitis CBS 6054 hypothetical protein partial mRNA	ubiquitin [Cyanidium caldarium]	Ubiquitin-2 like Rad60 SUMO-like	.
TRINITY_DN45382_c0_g2	1.05872	0.00245389	up	yes	PREDICTED: Cicer arietinum sodium/hydrogen exchanger 2-like (LOC101506561), mRNA	hypothetical protein PHAVU_003G1006000g [Phaseolus vulgaris]	Sodium/hydrogen exchanger family	Sodium hydrogen exchanger
TRINITY_DN42359_c0_g1	1.48321	1.20351e-16	up	yes	PREDICTED: Glycine max aspartic proteinase Asp1-like (LOC100819172), mRNA	eukaryotic aspartyl protease family protein [Medicago truncatula]	No apical meristem (NAM) protein	No apical meristem (NAM) protein
TRINITY_DN45752_c2_g1	3.33343	1.42819e-25	up	yes	PREDICTED: Nelumbo nucifera miraculin-like (LOC104613379), mRNA	Lipid transfer protein [Medicago truncatula]	Trypsin and protease inhibitor	.
TRINITY_DN47159_c2_g1	1.66969	0.00176985	up	yes	Glycine max isoflavone 7-O-methyltransferase-like (LOC100812688), mRNA	isoflavone-7-O-methyltransferase [Medicago truncatula]	O-methyltransferase	.
TRINITY_DN45911_c0_g1	2.31944	1.98301e-08	up	yes	PREDICTED: Jatropha curcas mediator of RNA polymerase II transcription subunit 37a (LOC105647511), mRNA	PREDICTED: luminal-binding protein 4-like [Nelumbo nucifera]	Hsp70 protein	.
TRINITY_DN44523_c0_g3	-3.07061	0.00816245	down	yes	.	PREDICTED: uncharacterized protein LOC105167749 [Sesamum indicum]	RNase H	ribonuclease H activity
TRINITY_DN44589_c2_g3	-2.19665	0.0027873	down	yes	Glycyrrhiza uralensis GuLUP1 mRNA for lupeol synthase, complete cds	lupeol synthase [Lotus japonicus]	Squalene-hopene cyclase N-terminal domain	.
TRINITY_DN45354_c1_g1	-1.1714	4.71646e-19	down	yes	PREDICTED: Glycine max telomere repeat-binding protein 3-like (LOC100795471), transcript variant X3, mRNA	Telomere repeat-binding protein 3 [Glycine soja]	.	Telomere repeat-binding protein
TRINITY_DN44492_c4_g2	1.31241	6.47335e-07	up	yes	Lotus japonicus clone JCVI-FLLj-19A5 unknown mRNA	uncharacterized protein LOC100780465 [Glycine max]	NmrA-like family	.
TRINITY_DN47280_c3_g1	1.47545	1.23392e-15	up	yes	PREDICTED: Vigna radiata var. radiata carboxylesterase 1-like (LOC106766192), mRNA	PREDICTED: carboxylesterase 1-like [Glycine max]	Carboxylesterase family	.
TRINITY_DN42812_c7_g1	1.14304	0.00401531	up	yes	.	hypothetical protein GLYMA_12G130500 [Glycine max]	Cathepsin propeptide inhibitor domain (I29)	cathepsin
TRINITY_DN18046_c0_g1	1.62455	0.0119522	up	yes	Theobroma cacao WRKY transcription factor 72, putative (TCM_011792) mRNA, complete cds	PREDICTED: probable WRKY transcription factor 72 [Glycine max]	.	WRKY transcription factor
TRINITY_DN47897_c6_g4	1.03169	1.40514e-05	up	yes	.	hypothetical protein GLYMA_11G1669002, partial [Glycine max]	Transmembrane amino acid transporter protein	amino acid transport
TRINITY_DN45746_c1_g3	3.56432	0.00304449	up	yes	PREDICTED: Vigna radiata var. radiata anthranilate N-methyltransferase-like (LOC106778175), mRNA	hypothetical protein GLYMA_07G048900 [Glycine max]	Dimerisation domain	.
TRINITY_DN1043_c0_g1	-4.97872	0.00109074	down	yes	.	PREDICTED: protein TRANSPARENT TESTA 12-like [Jatropha curcas]	MatE	Mate efflux family protein
TRINITY_DN43722_c4_g1	1.17807	3.46379e-08	up	yes	PREDICTED: Glycine max transmembrane protein 147 (LOC100814690), mRNA	PREDICTED: transmembrane protein 147 [Glycine max]	Predicted membrane protein (DUF2053)	.
TRINITY_DN47380_c0_g1	-1.26146	6.45722e-05	down	yes	Medicago truncatula chromosome 5 clone mth2-60f21, COMPLETE SEQUENCE	hypothetical protein VITISV_032634 [Vitis vinifera]	gag-polypeptide of LTR copia-type	.
TRINITY_DN41873_c3_g2	1.23521	0.000122151	up	yes	PREDICTED: Vigna radiata var. radiata anthranilate N-methyltransferase-like (LOC106778175), mRNA	unknown [Lotus japonicus]	O-methyltransferase	.
TRINITY_DN20605_c0_g1	1.30137	0.000381204	up	yes	Phaseolus vulgaris hypothetical protein (PHAVU_002G015900g) mRNA, complete cds	UPF0481 protein [Glycine soja]	Plant protein of unknown function	.
TRINITY_DN36480_c0_g2	1.2209	0.00117955	up	yes	PREDICTED: Elaeis guineensis 18.1 kDa class I heat shock protein-like (LOC105048398), mRNA	PREDICTED: 17.5 kDa class I heat shock protein-like [Vigna radiata var. radiata]	CS domain	.
TRINITY_DN43839_c3_g2	1.11257	5.38606e-06	up	yes	.	PREDICTED: NADPH:quinone oxidoreductase [Vitis vinifera]	NADPH-dependent FMN reductase	Nadph-dependent fmn reductase
TRINITY_DN44706_c4_g1	1.94621	1.03486e-05	up	yes	.	hypothetical protein LR48_Vigan02g248200 [Vigna angularis]	Glycolipid transfer protein (GLTP)	glycolipid transfer protein domain containing
TRINITY_DN56811_c0_g1	2.15332	2.61232e-05	up	yes	.	nicotianamine synthase-like protein [Medicago truncatula]	Nicotianamine synthase protein	as a sensor for the physiological iron status within the plant, and or might be involved in the transport of iron
TRINITY_DN43657_c1_g4	1.34696	1.22162e-08	up	yes	.	disease resistance protein (TIR-NBS-LRR class) [Medicago truncatula]	TIR domain	leucine Rich Repeat
TRINITY_DN48131_c2_g3	-1.31178	0.00575073	down	yes	.	hypothetical protein PHAVU_003G129700g [Phaseolus vulgaris]	NB-ARC domain	leucine Rich Repeat
TRINITY_DN36160_c0_g1	1.40579	8.68675e-06	up	yes	PREDICTED: Cicer arietinum mitochondrial carrier protein MTM1 (LOC101514706), transcript variant X2, mRNA	PREDICTED: mitochondrial carrier protein MTM1 [Cicer arietinum]	Mitochondrial carrier protein	.
TRINITY_DN46323_c2_g3	1.63774	1.49165e-08	up	yes	Lotus japonicus cDNA, clone: LjFL3-044-AH09, HTC	PREDICTED: isoflavone reductase-like [Glycine max]	NmrA-like family	.
TRINITY_DN42086_c0_g1	1.52499	0.0104831	up	yes	PREDICTED: Cicer arietinum uncharacterized LOC101497033 (LOC101497033), mRNA	PREDICTED: uncharacterized protein LOC100795458 isoform X1 [Glycine max]	.	NA
TRINITY_DN47602_c0_g1	-1.19196	1.82301e-05	down	yes	.	hypothetical protein GLYMA_16G169400 [Glycine max]	Leucine Rich Repeat	leucine Rich Repeat
TRINITY_DN43158_c0_g2	-1.11699	0.00476993	down	yes	.	resistance protein PLTR [Arachis hypogaea]	NB-ARC domain	leucine Rich Repeat
TRINITY_DN41578_c4_g3	2.25476	3.80102e-09	up	yes	.	PREDICTED: dirigent protein 21-like [Cicer arietinum]	Dirigent-like protein	Disease resistance response protein
TRINITY_DN41894_c0_g2	-1.35009	1.47852e-07	down	yes	.	LRR receptor-like kinase [Medicago truncatula]	Leucine rich repeat	Serine Threonine protein kinase
TRINITY_DN46825_c4_g6	-4.62146	2.08248e-06	down	yes	.	Putative disease resistance RPP13-like protein 1 [Glycine soja]	Leucine rich repeat	leucine Rich Repeat
TRINITY_DN46972_c0_g4	-1.1309	9.17039e-14	down	yes	Phaseolus vulgaris hypothetical protein (PHAVU_007G236200g) mRNA, complete cds	PREDICTED: uncharacterized protein sll0005-like [Glycine max]	ABC1 family	.
TRINITY_DN42334_c0_g2	1.47408	6.25787e-06	up	yes	Solanum lycopersicum chromosome ch10, complete genome	PREDICTED: nudix hydrolase 2 isoform X1 [Pyrus x bretschneideri]	.	NUDiX hydrolase
TRINITY_DN46972_c0_g5	-1.01791	1.73151e-10	down	yes	PREDICTED: Glycine max uncharacterized protein sll0005 (LOC100805603), transcript variant X2, mRNA	Hypothetical protein glysoja_041650 [Glycine soja]	Phosphotransferase enzyme family	.
TRINITY_DN43395_c3_g1	11.6431	8.29073e-22	up	yes	.	ankyrin repeat protein [Medicago truncatula]	Ankyrin repeats (many copies)	Ankyrin Repeat
TRINITY_DN34369_c0_g1	1.01619	1.17126e-05	up	yes	Medicago truncatula pathogenesis-related protein bet V I family protein mRNA	Pathogenesis-related protein STH-2 [Glycine soja]	Pathogenesis-related protein Bet v I family	.
TRINITY_DN46489_c0_g4	-1.43186	0.00650426	down	yes	.	F-box protein interaction domain protein [Medicago truncatula]	F-box-like	F-box Kelch-repeat protein
TRINITY_DN43746_c0_g1	1.09372	0.000115229	up	yes	.	hypothetical protein PHAVU_001G019000g [Phaseolus vulgaris]	Single-strand binding protein family	Single-strand binding protein family
TRINITY_DN47362_c3_g7	1.57297	0.00303779	up	yes	.	PREDICTED: zinc finger BED domain-containing protein RICESLEEPER 2-like isoform X2 [Tarenaya hassleriana]	Domain of unknown function (DUF4413)	transposon protein
TRINITY_DN45492_c1_g3	1.05287	7.28855e-06	up	yes	PREDICTED: Glycine max uncharacterized GTP-binding protein YjiA-like (LOC100788010), mRNA	PREDICTED: uncharacterized GTP-binding protein YjiA-like [Glycine max]	NmrA-like family	.
TRINITY_DN48015_c4_g3	1.55225	1.32445e-08	up	yes	.	hypothetical protein GLYMA_03G023700 [Glycine max]	Protein tyrosine kinase	leucine Rich Repeat
TRINITY_DN17967_c0_g2	1.46074	0.000149588	up	yes	.	PREDICTED: auxin-induced protein 15A [Jatropha curcas]	Auxin responsive protein	auxin-induced protein
TRINITY_DN47235_c2_g2	1.49128	0.00577167	up	yes	.	NBS-LRR protein [Cicer arietinum]	NB-ARC domain	leucine Rich Repeat
TRINITY_DN47026_c0_g2	2.95802	0.000716444	up	yes	.	Non-specific lipid-transfer protein [Glycine soja]	Probable lipid transfer	Plant non-specific lipid-transfer proteins transfer phospholipids as well as galactolipids across membranes. May play a role in wax or cutin deposition in the cell walls of expanding epidermal cells and certain secretory tissues (By similarity)
TRINITY_DN46782_c1_g1	-1.0887	7.73658e-12	down	yes	PREDICTED: Glycine max protein TIME FOR COFFEE-like (LOC100808741), transcript variant X2, mRNA	PREDICTED: protein TIME FOR COFFEE-like isoform X2 [Glycine max]	.	Protein TIME FOR
TRINITY_DN46704_c0_g1	1.36043	1.97103e-07	up	yes	PREDICTED: Glycine max salicylate carboxymethyltransferase-like (LOC100814233), mRNA	Salicylate O-methyltransferase [Glycine soja]	SAM dependent carboxyl methyltransferase	.
TRINITY_DN44780_c0_g2	-1.12562	3.79878e-07	down	yes	.	PREDICTED: probable leucine-rich repeat receptor-like protein kinase At1g35710 [Glycine max]	Leucine rich repeat N-terminal domain	Serine Threonine protein kinase
TRINITY_DN44095_c2_g1	-1.12415	1.76473e-14	down	yes	PREDICTED: Glycine max protein TSS-like (LOC100806823), transcript variant X2, mRNA	Protein KIAA0664-like protein [Glycine soja]	.	Involved in proper cytoplasmic distribution of mitochondria (By similarity)
TRINITY_DN23212_c0_g1	1.04303	0.000859177	up	yes	.	PREDICTED: B3 domain-containing transcription factor VRN1-like [Glycine max]	B3 DNA binding domain	B3 domain-containing transcription factor
TRINITY_DN45205_c1_g2	-1.45464	0.00235456	down	yes	PREDICTED: Glycine max uncharacterized LOC100806958 (LOC100806958), transcript variant X4, mRNA	hypothetical protein glysoja_033881 [Glycine soja]	.	NA
TRINITY_DN45230_c0_g3	1.28823	2.78735e-10	up	yes	Medicago truncatula legume lectin beta domain protein mRNA	Chain A, Crystal Structure Of A Recombinant Vatairea Macrocarpa Seed Lectin Complexed With Lactose	Legume lectin domain	.
TRINITY_DN46142_c2_g7	1.63413	5.21304e-05	up	yes	.	unknown [Lotus japonicus]	ML domain	phosphatidylglycerol phosphatidylinositol transfer protein
TRINITY_DN45632_c1_g2	-1.39294	1.35229e-05	down	yes	.	LRR and NB-ARC domain disease resistance protein [Medicago truncatula]	Leucine Rich Repeat	leucine Rich Repeat
TRINITY_DN38420_c0_g2	1.36616	0.00681165	up	yes	.	hypothetical protein PHAVU_001G261300g [Phaseolus vulgaris]	Core histone H2A/H2B/H3/H4	Nuclear transcription factor Y
TRINITY_DN47106_c0_g1	-1.24352	4.02524e-16	down	yes	PREDICTED: Glycine max probable sucrose-phosphate synthase 3 (LOC100813168), mRNA	PREDICTED: probable sucrose-phosphate synthase 3 [Glycine max]	Sucrose-6F-phosphate phosphohydrolase	.
TRINITY_DN46779_c0_g1	-2.08315	6.91767e-08	down	yes	.	receptor-like protein [Medicago truncatula]	Leucine rich repeat	Serine Threonine protein kinase
TRINITY_DN45629_c2_g2	6.32071	2.94717e-05	up	yes	.	PREDICTED: uncharacterized protein LOC106778986 [Vigna radiata var. radiata]	NB-ARC domain	leucine Rich Repeat
TRINITY_DN13465_c0_g1	3.80437	0.00170234	up	yes	.	PREDICTED: pectinesterase 1-like [Cicer arietinum]	Pectinesterase	pectinesterase
TRINITY_DN46069_c0_g1	1.72046	0.00540087	up	yes	PREDICTED: Vigna radiata var. radiata isoflavone 7-O-methyltransferase-like (LOC106759056), mRNA	Isoflavone 7-O-methyltransferase [Glycine soja]	O-methyltransferase	.
TRINITY_DN38199_c0_g1	4.75764	4.68745e-05	up	yes	Medicago truncatula specific tissue protein mRNA	RecName: Full=Organ-specific protein S2 [Pisum sativum]	Organ specific protein	.
TRINITY_DN25980_c0_g1	1.05727	0.00949467	up	yes	Medicago truncatula transmembrane protein, putative mRNA	hypothetical protein LR48_Vigan07g174600 [Vigna angularis]	.	hydroxyproline-rich glycoprotein
TRINITY_DN43940_c2_g3	-3.51069	5.68721e-07	down	yes	.	NBS-LRR protein [Cicer arietinum]	NB-ARC domain	leucine Rich Repeat
TRINITY_DN33626_c0_g1	1.52638	3.66721e-10	up	yes	Arachis hypogaea cultivar Luhua 14 late embryogenesis abundant protein group 6 protein (LEA6-1) mRNA, complete cds	late embryogenesis abundant protein group 6 protein [Arachis hypogaea]	Late embryogenesis abundant protein	.
TRINITY_DN43959_c5_g19	-1.28683	6.8771e-09	down	yes	.	PREDICTED: uncharacterized protein LOC103940543 [Pyrus x bretschneideri]	Transposase DDE domain	transposon protein
TRINITY_DN44122_c8_g2	1.64831	6.87627e-16	up	yes	.	PREDICTED: phospholipase A1-Igamma2, chloroplastic-like isoform X1 [Glycine max]	Lipase (class 3)	galactolipase activity
TRINITY_DN47998_c2_g1	1.38798	2.09916e-06	up	yes	.	NBS-LRR protein [Cicer arietinum]	NB-ARC domain	leucine Rich Repeat
TRINITY_DN27742_c0_g1	1.5483	0.000677956	up	yes	PREDICTED: Glycine max CRIB domain-containing protein RIC4-like (LOC100787187), mRNA	uncharacterized protein LOC100306617 [Glycine max]	.	wiscott-Aldrich syndrome, C-terminal
TRINITY_DN43681_c5_g1	-1.03704	1.5724e-15	down	yes	Medicago truncatula ABC transporter-like protein mRNA	Hypothetical protein glysoja_008440 [Glycine soja]	ABC1 family	.
TRINITY_DN46334_c0_g3	2.83946	0.000709784	up	yes	Populus trichocarpa eugenol O-methyltransferase family protein (POPTR_0014s10220g) mRNA, complete cds	Anthranilate N-methyltransferase [Glycine soja]	O-methyltransferase	.
TRINITY_DN46398_c2_g1	-1.20283	0.000248252	down	yes	.	TIR-NBS-LRR type disease resistance protein [Glycine max]	NB-ARC domain	Leucine Rich Repeat
TRINITY_DN45409_c0_g1	1.36507	1.73801e-10	up	yes	Medicago truncatula ribosome biogenesis protein Nop16 mRNA	PREDICTED: nucleolar protein 16 [Vitis vinifera]	Ribosome biogenesis protein Nop16	Involved in the biogenesis of the 60S ribosomal subunit (By similarity)
TRINITY_DN45884_c2_g2	-2.55849	0.0030142	down	yes	.	hypothetical protein GLYMA_03G045000 [Glycine max]	Leucine rich repeats (6 copies)	leucine Rich Repeat
TRINITY_DN42852_c0_g2	5.14699	3.0953e-07	up	yes	.	hypothetical protein VITISV_004492 [Vitis vinifera]	BURP domain	BURP domain
TRINITY_DN52784_c0_g1	3.07129	0.00189602	up	yes	PREDICTED: Glycine max bifunctional epoxide hydrolase 2 (LOC100791126), mRNA	unknown [Lotus japonicus]	.	Hydrolase
TRINITY_DN47749_c0_g1	-1.14373	0.000523599	down	yes	.	disease resistance protein (CC-NBS-LRR class) family protein [Medicago truncatula]	NB-ARC domain	leucine Rich Repeat
TRINITY_DN42711_c0_g1	-1.26618	3.56314e-05	down	yes	.	pentatricopeptide (PPR) repeat protein [Medicago truncatula]	PPR repeat family	Pentatricopeptide repeat-containing protein
TRINITY_DN3192_c0_g1	1.68834	9.72163e-05	up	yes	.	PREDICTED: pentatricopeptide repeat-containing protein At4g36680, mitochondrial [Vitis vinifera]	PPR repeat	Pentatricopeptide repeat-containing protein
TRINITY_DN45001_c0_g3	-1.3798	2.6325e-06	down	yes	.	receptor-like protein [Medicago truncatula]	Leucine Rich repeat	leucine Rich Repeat
TRINITY_DN25693_c0_g1	1.09386	0.000127181	up	yes	Lotus japonicus clone JCVI-FLLj-10E8 unknown mRNA	hypothetical protein MTR_5g029660 [Medicago truncatula]	.	NA
TRINITY_DN46941_c0_g4	1.46858	5.33469e-07	up	yes	.	Pentatricopeptide repeat-containing protein, mitochondrial [Glycine soja]	Pentatricopeptide repeat domain	Pentatricopeptide repeat-containing protein
TRINITY_DN45197_c2_g4	-2.10325	0.00519595	down	yes	.	PREDICTED: putative disease resistance RPP13-like protein 1 [Cicer arietinum]	NB-ARC domain	leucine Rich Repeat
TRINITY_DN43172_c1_g3	2.31753	6.53595e-07	up	yes	.	PREDICTED: protein NTM1-like 9 isoform X2 [Cicer arietinum]	No apical meristem (NAM) protein	nac domain
TRINITY_DN43405_c1_g4	-1.04273	2.61125e-13	down	yes	PREDICTED: Glycine max putative methyltransferase At1g22800 (LOC100798873), transcript variant X11, mRNA	PREDICTED: putative methyltransferase At1g22800 [Jatropha curcas]	.	Methyltransferase
TRINITY_DN927_c0_g1	1.93179	6.34065e-13	up	yes	.	17.5 kDa class I heat shock protein [Medicago truncatula]	Hsp20/alpha crystallin family	response to heat
TRINITY_DN45499_c1_g3	1.66959	3.70882e-08	up	yes	Arachis hypogaea clone 1L68 glutathione S-transferase 1 mRNA, partial cds	PREDICTED: glutathione S-transferase [Vigna radiata var. radiata]	Glutathione S-transferase, N-terminal domain	.
TRINITY_DN43904_c2_g1	1.53116	2.90085e-07	up	yes	.	PREDICTED: glutathione S-transferase L3-like isoform X1 [Cicer arietinum]	Glutathione S-transferase, N-terminal domain	glutathione Stransferase
TRINITY_DN43157_c0_g1	1.12087	0.0107651	up	yes	.	pentatricopeptide (PPR) repeat protein [Medicago truncatula]	PPR repeat family	Pentatricopeptide repeat-containing protein
TRINITY_DN37359_c0_g2	1.30763	0.00229757	up	yes	Solanum lycopersicum chromosome ch10, complete genome	PREDICTED: WEB family protein At1g75720 [Vigna radiata var. radiata]	.	NA
TRINITY_DN42215_c0_g1	-1.35873	0.00913523	down	yes	.	PREDICTED: glucan endo-1,3-beta-glucosidase 1 isoform X1 [Nelumbo nucifera]	Glycosyl hydrolases family 17	glucan endo-1-3-beta-glucosidase
TRINITY_DN44172_c0_g7	-3.15205	1.04551e-16	down	yes	.	hypothetical protein PHAVU_010G091900g [Phaseolus vulgaris]	NB-ARC domain	leucine Rich Repeat
TRINITY_DN42339_c3_g11	3.53755	4.07408e-06	up	yes	.	cysteine-rich RLK (receptor-like kinase) protein [Medicago truncatula]	Salt stress response/antifungal	cysteine-rich repeat secretory protein
TRINITY_DN45910_c3_g3	-1.52661	2.6986e-17	down	yes	PREDICTED: Glycine max peptidyl-prolyl cis-trans isomerase FKBP65-like (LOC100785412), transcript variant X2, mRNA	PREDICTED: peptidyl-prolyl cis-trans isomerase FKBP65-like isoform X2 [Glycine max]	FKBP-type peptidyl-prolyl cis-trans isomerase	.
TRINITY_DN44189_c2_g3	1.52952	1.71136e-21	up	yes	PREDICTED: Vigna radiata var. radiata heat shock 22 kDa protein, mitochondrial (LOC106779653), mRNA	small heat shock protein [Medicago truncatula]	Hsp20/alpha crystallin family	.
TRINITY_DN45363_c1_g4	2.11997	1.84536e-16	up	yes	Glycine max 2-alkenal reductase (NADP(+)-dependent)-like (LOC100812880), mRNA	uncharacterized protein LOC100809668 [Glycine max]	N-terminal domain of oxidoreductase	.
TRINITY_DN46234_c1_g5	2.59345	0.00311086	up	yes	.	hypothetical protein PHAVU_010G091900g [Phaseolus vulgaris]	NB-ARC domain	leucine Rich Repeat
TRINITY_DN42780_c1_g3	1.14869	0.000386996	up	yes	.	Putative disease resistance RPP13-like protein 1 [Glycine soja]	NB-ARC domain	leucine Rich Repeat
TRINITY_DN48152_c8_g3	-1.67316	0.0110512	down	yes	.	PREDICTED: TMV resistance protein N-like [Vigna radiata var. radiata]	NB-ARC domain	Leucine Rich Repeat
TRINITY_DN42897_c0_g5	-3.82988	2.13976e-05	down	yes	.	putative single-stranded DNA binding protein [Arachis duranensis]	Replication factor-A C terminal domain	.
TRINITY_DN43912_c0_g1	1.44432	1.17914e-11	up	yes	.	uncharacterized protein LOC100499981 [Glycine max]	zinc-finger of the FCS-type, C2-C2	Protein of unknown function (DUF581)
TRINITY_DN56799_c0_g1	1.02996	0.000574338	up	yes	.	PREDICTED: dirigent protein 22-like [Vigna radiata var. radiata]	Dirigent-like protein	Disease resistance response protein
TRINITY_DN44631_c7_g1	1.02607	1.91495e-10	up	yes	Glycine max strain Williams 82 clone GM_WBb0033G13, complete sequence	Protein DCL, chloroplastic [Glycine soja]	.	Encodes a protein DOMINO1 that belongs to a plant-specific gene family sharing a common motif present in the tomato DEFECTIVE CHLOROPLASTS AND LEAVES (LeDCL) protein. DOMINO1 is located in the nucleus. Arabidopsis embryos carrying the domino1 mutation grow slowly in comparison with wild type embryos and reach only the globular stage at desiccation. The primary defect of the mutation at the cellul…
TRINITY_DN45230_c0_g6	7.84088	2.82629e-09	up	yes	Medicago truncatula legume lectin beta domain protein mRNA	lectin precursor [Phaseolus glabellus]	Legume lectin domain	.
TRINITY_DN31211_c0_g1	1.03945	1.55497e-05	up	yes	.	hypothetical protein LR48_Vigan02g042200 [Vigna angularis]	Peptidase inhibitor I9	peptidase (S8 and S53, subtilisin, kexin, sedolisin
TRINITY_DN9920_c0_g1	-1.24008	1.97556e-11	down	yes	Medicago truncatula phytochrome kinase substrate protein, putative partial mRNA	hypothetical protein LR48_Vigan01g097900 [Vigna angularis]	.	phytochrome kinase substrate
TRINITY_DN42562_c1_g1	-1.48647	1.0596e-06	down	yes	.	receptor-like protein [Medicago truncatula]	Leucine Rich Repeat	Serine Threonine protein kinase
TRINITY_DN45435_c0_g1	1.55288	0.000288378	up	yes	.	PREDICTED: uncharacterized protein LOC100802899 [Glycine max]	Domain of unknown function (DUF2431)	Domain of unknown function (DUF2431)
TRINITY_DN43303_c0_g1	-3.45284	0.000525257	down	yes	.	PREDICTED: uncharacterized protein LOC101500467 isoform X3 [Cicer arietinum]	Heavy-metal-associated domain	heavy metal transport detoxification protein
TRINITY_DN43623_c0_g1	-1.43369	0.00544996	down	yes	.	PREDICTED: B3 domain-containing transcription factor VRN1-like [Cicer arietinum]	B3 DNA binding domain	B3
TRINITY_DN43043_c1_g3	-1.42714	0.00305058	down	yes	PREDICTED: Vitis vinifera protein NYNRIN-like (LOC104877889), mRNA	PREDICTED: uncharacterized protein LOC104885178 [Beta vulgaris subsp. vulgaris]	.	Retrotransposon protein
TRINITY_DN39191_c0_g1	-1.4251	2.69068e-24	down	yes	.	Cc-nbs-lrr resistance protein, putative isoform 1 [Theobroma cacao]	NB-ARC domain	leucine Rich Repeat
TRINITY_DN42779_c1_g2	1.28317	3.91359e-05	up	yes	Arachis diogoi thaumatin-like protein mRNA, complete cds	thaumatin-like protein [Arachis diogoi]	Thaumatin family	.
TRINITY_DN34703_c0_g1	-1.3108	3.97929e-05	down	yes	.	hypothetical protein PHAVU_007G103600g [Phaseolus vulgaris]	GDSL-like Lipase/Acylhydrolase	GDSL esterase lipase
TRINITY_DN42291_c5_g4	-2.76627	4.06825e-77	down	yes	PREDICTED: Glycine max protein SULFUR DEFICIENCY-INDUCED 1-like (LOC100805731), transcript variant X2, mRNA	PREDICTED: protein SULFUR DEFICIENCY-INDUCED 1-like [Glycine max]	.	male sterility MS5 family protein
TRINITY_DN43046_c1_g1	1.01647	1.79644e-08	up	yes	.	helix loop helix DNA-binding domain protein [Medicago truncatula]	Helix-loop-helix DNA-binding domain	Transcription factor
TRINITY_DN44627_c0_g1	2.1099	0.00461574	up	yes	.	B3 domain-containing transcription factor VRN1 [Glycine soja]	B3 DNA binding domain	B3 domain-containing transcription factor
TRINITY_DN45106_c1_g1	1.05656	4.17899e-08	up	yes	.	PREDICTED: uncharacterized protein At2g39795, mitochondrial [Cicer arietinum]	Mitochondrial glycoprotein	Mitochondrial glycoprotein family protein
TRINITY_DN45351_c0_g1	1.1041	0.000437145	up	yes	PREDICTED: Cicer arietinum nudix hydrolase 10-like (LOC101496751), mRNA	PREDICTED: nudix hydrolase 2-like [Vigna radiata var. radiata]	.	NUDiX hydrolase
TRINITY_DN32146_c0_g1	1.55283	1.25336e-05	up	yes	.	hypothetical protein VIGAN_03056900 [Vigna angularis var. angularis]	Domain of unknown function (DUF4413)	transposon protein
TRINITY_DN47409_c1_g3	9.00167	3.94681e-13	up	yes	.	hypothetical protein EUTSA_v10024211mg [Eutrema salsugineum]	Leucine rich repeats (6 copies)	leucine Rich Repeat
TRINITY_DN47065_c0_g1	-1.24982	1.0205e-09	down	yes	.	receptor-like protein [Medicago truncatula]	Leucine rich repeat	Serine Threonine protein kinase
TRINITY_DN48108_c3_g12	6.91469	8.98589e-07	up	yes	.	Rpp4C2 [Phaseolus vulgaris]	NB-ARC domain	leucine Rich Repeat
TRINITY_DN45267_c2_g1	-2.37342	8.91736e-07	down	yes	.	hypothetical protein GLYMA_19G146500 [Glycine max]	Myb-like DNA-binding domain	Myb-like DNA-binding domain
TRINITY_DN29785_c0_g1	1.0786	0.000126984	up	yes	.	PREDICTED: auxin-induced in root cultures protein 12 [Cicer arietinum]	Protein of unknown function (DUF568)	Protein of unknown function (DUF568)
TRINITY_DN8159_c0_g1	-1.11768	1.45353e-06	down	yes	Lupinus albus HMT/HLTase mRNA for (-)-13alpha-hydroxymultiflorine/(+)-13alpha-hydroxylupanine O-tigloyltransferase, complete cds	PREDICTED: benzyl alcohol O-benzoyltransferase-like [Glycine max]	Transferase family	.
TRINITY_DN47705_c1_g3	9.01141	6.99425e-13	up	yes	.	disease resistance protein (TIR-NBS-LRR class), putative [Medicago truncatula]	Leucine rich repeats (6 copies)	leucine Rich Repeat
TRINITY_DN46493_c0_g1	1.67563	2.33721e-11	up	yes	.	unknown [Lotus japonicus]	Late embryogenesis abundant protein	harpin-induced protein 1 domain containing protein, expressed
TRINITY_DN41595_c0_g1	1.38226	1.36575e-08	up	yes	.	PREDICTED: uncharacterized protein LOC100800674 [Glycine max]	Late embryogenesis abundant protein	Harpin-induced protein 1 containing protein, expressed
TRINITY_DN45249_c1_g6	-2.5501	5.74535e-36	down	yes	.	hypothetical protein 205D04_8 [Arachis hypogaea]	Ulp1 protease family, C-terminal catalytic domain	Serine threonine-protein phosphatase 7 long form
TRINITY_DN43920_c3_g4	1.34657	3.95481e-08	up	yes	.	fasciclin-like arabinogalactan protein [Medicago truncatula]	Fasciclin domain	Arabinogalactan protein
TRINITY_DN43618_c0_g1	6.62058	0.000299612	up	yes	Taxodium distichum var. distichum isolate TR504 putative calmodulin (cal) gene, complete cds	calmodulin [Spizellomyces punctatus DAOM BR117]	EF hand	.
TRINITY_DN47811_c0_g3	-1.19071	0.000945996	down	yes	.	PREDICTED: protein FAR1-RELATED SEQUENCE 5-like [Vitis vinifera]	SWIM zinc finger	protein FAR1-RELATED SEQUENCE 5-like
TRINITY_DN31763_c0_g1	1.6201	2.19858e-09	up	yes	PREDICTED: Glycine max class-10 pathogenesis-related protein 1-like (LOC100810115), mRNA	disease-resistance response protein [Medicago truncatula]	Pathogenesis-related protein Bet v I family	.
TRINITY_DN48033_c1_g3	-1.48685	3.84068e-06	down	yes	.	Putative receptor protein kinase TMK1 [Glycine soja]	Leucine Rich repeat	Serine Threonine protein kinase
TRINITY_DN27228_c0_g1	-1.01723	0.0004592	down	yes	Arachis hypogaea iso-Ara h3 mRNA, complete cds	iso-Ara h3 [Arachis hypogaea]	Cupin	.
TRINITY_DN45260_c2_g2	1.07373	9.2818e-08	up	yes	.	hypothetical protein LR48_Vigan04g194600 [Vigna angularis]	ANTH domain	Clathrin assembly protein
TRINITY_DN45461_c0_g2	-3.80353	0.0002656	down	yes	.	PREDICTED: uncharacterized protein LOC101507264 [Cicer arietinum]	NB-ARC domain	leucine Rich Repeat
TRINITY_DN46155_c5_g3	-2.98453	0.00105193	down	yes	.	WfCYC3 [Wisteria floribunda]	TCP family transcription factor	Transcription factor
TRINITY_DN46851_c3_g1	1.09624	2.23621e-05	up	yes	Crotalaria scassellatii mRNA for deoxyhypusine synthase (dhs1 gene)	dhs1 [Glycine max]	Deoxyhypusine synthase	deoxyhypusine synthase
TRINITY_DN48048_c4_g1	1.02344	0.000253551	up	yes	Lotus japonicus cDNA, clone: LjFL1-039-CA10, HTC	PREDICTED: nuclear pore complex protein NUP43 [Cicer arietinum]	.	WD-40 repeat protein family
TRINITY_DN46207_c0_g2	1.12787	1.89943e-06	up	yes	PREDICTED: Vigna radiata var. radiata 14-3-3-like protein (LOC106778811), mRNA	hypothetical protein GLYMA_14G176900 [Glycine max]	14-3-3 protein	.
TRINITY_DN45340_c1_g1	-1.19491	0.000432989	down	yes	.	receptor-like protein [Medicago truncatula]	Leucine rich repeat	leucine Rich Repeat
TRINITY_DN47362_c3_g4	1.3233	0.000153819	up	yes	.	PREDICTED: zinc finger BED domain-containing protein RICESLEEPER 2-like isoform X1 [Tarenaya hassleriana]	Domain of unknown function (DUF4413)	transposon protein
TRINITY_DN46383_c0_g1	-1.28095	0.0112214	down	yes	.	cytochrome P450 88D6 [Glycyrrhiza glabra]	Cytochrome P450	.
TRINITY_DN45346_c3_g1	-1.0134	0.0092385	down	yes	.	hsp20/alpha crystallin family protein [Medicago truncatula]	Hsp20/alpha crystallin family	response to heat
TRINITY_DN42736_c0_g5	2.81105	0.00794913	up	yes	Lotus japonicus cDNA, clone: LjFL2-020-DD08, HTC	ribosomal protein S14 (mitochondrion) [Heuchera parviflora var. saurensis]	.	NA
TRINITY_DN45323_c0_g2	-1.46237	0.000667689	down	yes	.	PREDICTED: receptor-like protein 12 [Glycine max]	Leucine rich repeat N-terminal domain	leucine Rich Repeat
TRINITY_DN44699_c1_g7	1.06372	1.47218e-10	up	yes	Phaseolus vulgaris hypothetical protein (PHAVU_001G184700g) mRNA, complete cds	hypothetical protein L484_002275 [Morus notabilis]	Ribosomal protein L24e	.
TRINITY_DN46000_c0_g2	4.84471	0.001981	up	yes	.	Putative disease resistance protein [Glycine soja]	Leucine rich repeats (6 copies)	leucine Rich Repeat
TRINITY_DN45924_c1_g1	-1.61866	0.00338564	down	yes	.	PREDICTED: protein FAR1-RELATED SEQUENCE 5-like [Vitis vinifera]	MULE transposase domain	protein FAR1-RELATED SEQUENCE 5-like
TRINITY_DN39512_c0_g1	1.43732	1.37025e-09	up	yes	Glycine max uncharacterized LOC100816993 (LOC100816993), mRNA	uncharacterized protein LOC100816993 [Glycine max]	pfkB family carbohydrate kinase	.
TRINITY_DN42629_c5_g4	-1.37452	0.000187418	down	yes	.	chalcone synthase [Vitis vinifera]	Chalcone and stilbene synthases, N-terminal domain	synthase
TRINITY_DN44336_c0_g2	7.17307	4.7207e-07	up	yes	.	PREDICTED: disease resistance protein TAO1-like [Vigna radiata var. radiata]	Leucine rich repeats (6 copies)	leucine Rich Repeat
TRINITY_DN47409_c2_g2	2.6918	4.01797e-12	up	yes	.	disease resistance protein (TIR-NBS-LRR class), putative [Medicago truncatula]	TIR domain	.
TRINITY_DN43189_c0_g5	-1.08851	7.94986e-06	down	yes	.	PREDICTED: receptor-like protein 12 [Glycine max]	Leucine rich repeat	leucine Rich Repeat
TRINITY_DN42935_c2_g4	2.14614	2.90997e-13	up	yes	.	tubby C 2 protein [Medicago truncatula]	LURP-one-related	Pfam:DUF567
TRINITY_DN42130_c0_g1	-1.29791	1.13405e-13	down	yes	.	PREDICTED: receptor-like protein 12, partial [Glycine max]	Leucine rich repeat N-terminal domain	leucine Rich Repeat
TRINITY_DN42852_c0_g3	1.77364	1.46557e-06	up	yes	.	PREDICTED: BURP domain-containing protein 3-like [Vitis vinifera]	BURP domain	BURP domain
TRINITY_DN47184_c1_g4	-1.12231	1.56372e-07	down	yes	PREDICTED: Glycine max glycerol-3-phosphate acyltransferase, chloroplastic-like (LOC100789434), transcript variant X2, mRNA	unknown [Glycine max]	.	.
TRINITY_DN41279_c1_g2	-1.43916	0.000439233	down	yes	.	hypothetical protein [Beta vulgaris subsp. vulgaris]	Reverse transcriptase (RNA-dependent DNA polymerase)	NA
TRINITY_DN49056_c0_g1	2.73088	0.00854721	up	yes	.	PREDICTED: uncharacterized protein LOC106753183 [Vigna radiata var. radiata]	Agenet domain	Protein of unknown function (DUF724)
TRINITY_DN45901_c1_g1	1.0481	4.34214e-05	up	yes	.	hypothetical protein PHAVU_007G008600g [Phaseolus vulgaris]	Chalcone-flavanone isomerase	.
TRINITY_DN48144_c13_g3	-1.24517	4.00145e-05	down	yes	Arachis hypogaea clone AHF-205D04 NBS-LRR gene cluster, complete sequence	TIR-NBS-LRR type disease resistance protein [Arachis hypogaea]	.	Retrotransposon protein
TRINITY_DN45612_c0_g1	1.40148	2.78875e-11	up	yes	Medicago truncatula chromosome 5 clone mte1-2l20, COMPLETE SEQUENCE	plant/T31B5-30 protein [Medicago truncatula]	Domain of unknown function (DUF2828)	.
TRINITY_DN43417_c3_g12	3.74111	2.4457e-16	up	yes	.	PREDICTED: 1-aminocyclopropane-1-carboxylate oxidase homolog 1-like [Vitis vinifera]	non-haem dioxygenase in morphine synthesis N-terminal	2OGFe(II) oxygenase
TRINITY_DN30548_c0_g1	1.74711	3.95273e-16	up	yes	.	Hypothetical protein glysoja_005891 [Glycine soja]	LYAR-type C2HC zinc finger	Ly1 antibody reactive homolog (mouse)
TRINITY_DN47409_c2_g6	8.19012	1.37726e-10	up	yes	.	TMV resistance protein N-like [Glycine max]	TIR domain	.
TRINITY_DN41325_c2_g1	-1.7542	5.69629e-05	down	yes	Vigna angularis var. angularis DNA, chromosome 1, almost complete sequence, cultivar: Shumari	hypothetical protein [Lotus japonicus]	.	.
TRINITY_DN47924_c1_g3	7.53811	2.83357e-08	up	yes	.	PREDICTED: TMV resistance protein N-like isoform X2 [Vigna radiata var. radiata]	NB-ARC domain	leucine Rich Repeat
TRINITY_DN48124_c7_g2	-2.46025	3.38937e-14	down	yes	.	resistance protein PLTR [Arachis hypogaea]	NB-ARC domain	leucine Rich Repeat
TRINITY_DN46345_c2_g4	2.10449	1.90896e-05	up	yes	.	glutathione S-transferase, amino-terminal domain protein [Medicago truncatula]	.	glutathione Stransferase
TRINITY_DN42276_c4_g11	1.55579	0.00447178	up	yes	.	PREDICTED: uncharacterized protein LOC105774734 [Gossypium raimondii]	Myb/SANT-like DNA-binding domain	NA
TRINITY_DN47271_c2_g1	-1.4856	1.6559e-28	down	yes	Lotus japonicus genomic DNA, chromosome 5, clone: LjT29J15, TM0280b, complete sequence	PREDICTED: light-inducible protein CPRF2 [Prunus mume]	Basic leucine-zipper C terminal	.
TRINITY_DN46381_c3_g1	1.25399	2.9553e-05	up	yes	.	PREDICTED: spermidine hydroxycinnamoyl transferase-like [Vigna radiata var. radiata]	Transferase family	shikimate quinate hydroxycinnamoyltransferase-like
TRINITY_DN46327_c1_g5	6.98731	4.84732e-07	up	yes	.	hypothetical protein PHAVU_010G091900g [Phaseolus vulgaris]	.	leucine Rich Repeat
TRINITY_DN44540_c1_g1	1.60366	0.00195766	up	yes	.	PREDICTED: MATH domain-containing protein At5g43560-like [Prunus mume]	MATH domain	meprin and TRAF homology domain-containing protein MATH domain-containing protein
TRINITY_DN46232_c0_g1	-1.20066	3.31435e-14	down	yes	.	Receptor-like protein 12 [Glycine soja]	Leucine Rich repeat	leucine Rich Repeat
TRINITY_DN44700_c2_g1	1.15031	0.0110568	up	yes	.	PREDICTED: calcium-binding protein KIC-like [Glycine max]	EF-hand domain pair	Calcium-binding protein
TRINITY_DN26504_c0_g1	1.01848	7.50254e-05	up	yes	PREDICTED: Cicer arietinum uncharacterized protein At5g64816 (LOC101509594), transcript variant X2, mRNA	hypothetical protein PHAVU_007G131000g [Phaseolus vulgaris]	.	NA
TRINITY_DN34994_c0_g1	2.64197	1.53394e-41	up	yes	PREDICTED: Glycine max F-box protein At2g27310 (LOC100781337), mRNA	hypothetical protein GLYMA_13G314700 [Glycine max]	.	F-box protein
TRINITY_DN42159_c1_g10	1.45526	0.0002814	up	yes	.	PREDICTED: probable 2-oxoglutarate/Fe(II)-dependent dioxygenase [Cicer arietinum]	2OG-Fe(II) oxygenase superfamily	2OGFe(II) oxygenase
TRINITY_DN42412_c1_g2	-1.10927	1.12738e-10	down	yes	.	hypothetical protein GLYMA_16G169500 [Glycine max]	Leucine rich repeat	leucine Rich Repeat
TRINITY_DN47364_c2_g1	-1.92792	0.00129385	down	yes	Medicago truncatula disease resistance protein (TIR-NBS-LRR class) mRNA	TIR-NBS-LRR RCT1-like resistance protein, putative [Medicago truncatula]	.	.
TRINITY_DN39204_c0_g1	1.04319	3.14974e-05	up	yes	.	PREDICTED: MLP-like protein 423 [Cicer arietinum]	Pathogenesis-related protein Bet v I family	MLP-like protein
TRINITY_DN46121_c2_g1	-1.05588	0.000408165	down	yes	.	PREDICTED: ATP-dependent DNA helicase PIF1-like [Nicotiana sylvestris]	PIF1-like helicase	.
TRINITY_DN45850_c0_g1	1.04918	0.0106674	up	yes	Medicago truncatula NAD(P)-binding rossmann-fold protein mRNA	PREDICTED: short-chain dehydrogenase TIC 32, chloroplastic-like [Cicer arietinum]	.	.
TRINITY_DN25982_c0_g2	2.97443	0.000265259	up	yes	.	PREDICTED: BON1-associated protein 1-like [Glycine max]	C2 domain	bon association protein
TRINITY_DN47465_c1_g2	-1.37044	0.000127741	down	yes	.	hypothetical protein PHAVU_010G091100g [Phaseolus vulgaris]	.	leucine Rich Repeat
TRINITY_DN44845_c2_g9	-1.44932	4.50149e-05	down	yes	Solanum pennellii chromosome ch12, complete genome	UDP-glucosyl transferase 85A2 [Theobroma cacao]	.	.
TRINITY_DN43137_c5_g6	1.52665	2.01726e-18	up	yes	.	PREDICTED: uclacyanin-2-like [Jatropha curcas]	Plastocyanin-like domain	.
TRINITY_DN28650_c0_g1	-5.34215	0.000386805	down	yes	Cucumis melo genomic chromosome, chr_7	Polynucleotidyl transferase, Ribonuclease H fold [Medicago truncatula]	.	.
TRINITY_DN47765_c0_g2	-1.22668	5.58675e-08	down	yes	Populus trichocarpa phospholipase D family protein (POPTR_0001s19360g) mRNA, complete cds	phospholipase D alpha 1 [Arachis hypogaea]	.	.
TRINITY_DN45334_c1_g1	1.47922	1.6919e-05	up	yes	Arachis hypogaea syringolide-induced protein 14-1-1 mRNA, partial cds	hypothetical protein PHAVU_001G002200g [Phaseolus vulgaris]	.	NA
TRINITY_DN43689_c3_g1	6.36462	4.96322e-05	up	yes	.	PREDICTED: probable leucine-rich repeat receptor-like protein kinase At1g35710 [Vigna radiata var. radiata]	Leucine Rich Repeat	Serine Threonine protein kinase
TRINITY_DN40842_c1_g3	1.68879	3.80783e-08	up	yes	.	PREDICTED: spermidine coumaroyl CoA acyltransferase [Glycine max]	Transferase family	Transferase Family
TRINITY_DN34665_c0_g1	1.46842	6.6951e-05	up	yes	.	PREDICTED: uncharacterized protein At2g34160-like [Glycine max]	Alba	Alba
TRINITY_DN45014_c3_g2	-1.09735	0.000326251	down	yes	Lotus japonicus genomic DNA, chromosome 6, clone: LjT47N19, TM1843, complete sequence	PREDICTED: LOW QUALITY PROTEIN: mitochondrial import receptor subunit TOM34-like, partial [Malus domestica]	.	Unc-45 homolog
TRINITY_DN8665_c0_g1	1.16806	1.12745e-06	up	yes	.	hypothetical protein CISIN_1g032528mg [Citrus sinensis]	RNA recognition motif. (a.k.a. RRM, RBD, or RNP domain)	Rna-binding protein
TRINITY_DN48139_c9_g2	-1.48528	1.36434e-09	down	yes	.	PREDICTED: receptor-like protein 12 [Glycine max]	Leucine rich repeat	Serine Threonine protein kinase
TRINITY_DN47896_c2_g3	-1.10026	3.79506e-06	down	yes	.	disease resistance protein (CC-NBS-LRR class) family protein [Medicago truncatula]	NB-ARC domain	leucine Rich Repeat
TRINITY_DN48119_c4_g1	-1.15562	1.16107e-09	down	yes	.	PREDICTED: serine/threonine-protein phosphatase 7 long form homolog [Cicer arietinum]	Plant mobile domain	Serine threonine-protein phosphatase 7 long form homolog
TRINITY_DN39955_c0_g3	1.81451	0.000404134	up	yes	Theobroma cacao Smr domain-containing protein YPL199C, putative isoform 4 (TCM_029888) mRNA, complete cds	hypothetical protein POPTR_0001s41220g [Populus trichocarpa]	.	NEDD4 binding protein
TRINITY_DN42175_c2_g2	1.50187	0.00620895	up	yes	.	hypothetical protein PHAVU_003G023600g [Phaseolus vulgaris]	Pathogenesis-related protein Bet v I family	response to biotic stimulus
TRINITY_DN45001_c0_g2	-1.94045	1.6925e-09	down	yes	.	hypothetical protein GLYMA_16G169500 [Glycine max]	Leucine rich repeat	leucine Rich Repeat
TRINITY_DN43400_c0_g1	1.14375	0.00160304	up	yes	.	uncharacterized protein LOC100305757 [Glycine max]	Protein of unknown function (DUF3223)	Encodes a protein DOMINO1 that belongs to a plant-specific gene family sharing a common motif present in the tomato DEFECTIVE CHLOROPLASTS AND LEAVES (LeDCL) protein. DOMINO1 is located in the nucleus. Arabidopsis embryos carrying the domino1 mutation grow slowly in comparison with wild type embryos and reach only the globular stage at desiccation. The primary defect of the mutation at the cellul…
TRINITY_DN44523_c0_g6	-1.39305	9.71863e-05	down	yes	.	PREDICTED: uncharacterized protein LOC106780328 [Vigna radiata var. radiata]	Reverse transcriptase (RNA-dependent DNA polymerase)	.
TRINITY_DN47520_c0_g4	-1.79077	0.000710037	down	yes	Vigna angularis var. angularis DNA, chromosome 11, almost complete sequence, cultivar: Shumari	TMV resistance protein N [Glycine soja]	.	.
TRINITY_DN47533_c5_g1	1.09995	0.00319926	up	yes	.	PREDICTED: transcription factor TGA5 [Pyrus x bretschneideri]	Seed dormancy control	transcription
TRINITY_DN44530_c1_g2	5.37792	0.00225213	up	yes	.	PREDICTED: disease resistance protein RML1A-like [Glycine max]	Leucine Rich Repeat	NB-ARC domain
TRINITY_DN46494_c0_g1	-1.60561	9.22666e-15	down	yes	.	disease resistance protein (TIR-NBS-LRR class) [Medicago truncatula]	Leucine rich repeats (6 copies)	leucine Rich Repeat
TRINITY_DN27859_c0_g2	-1.26571	1.61892e-05	down	yes	.	bark storage-like protein [Medicago truncatula]	Phosphorylase superfamily	.
TRINITY_DN46520_c2_g1	-1.92178	0.00032959	down	yes	.	PREDICTED: flavonoid 3',5'-hydroxylase 2-like [Vigna radiata var. radiata]	Susd and RagB outer membrane lipoprotein	.
TRINITY_DN39734_c0_g1	-1.01773	0.00022989	down	yes	.	late embryogenesis abundant protein [Medicago truncatula]	Late embryogenesis abundant protein	Late embryogenesis abundant protein
TRINITY_DN45733_c1_g4	1.01994	0.000670354	up	yes	.	unknown [Lotus japonicus]	Plastocyanin-like domain	.
TRINITY_DN38541_c0_g1	-1.356	3.45238e-06	down	yes	.	PREDICTED: metacaspase-3-like [Cicer arietinum]	Caspase domain	Metacaspase
TRINITY_DN47917_c0_g2	-1.86517	5.8966e-10	down	yes	.	receptor-like protein [Medicago truncatula]	Leucine rich repeat	leucine Rich Repeat
TRINITY_DN22114_c0_g1	1.27163	0.00574942	up	yes	.	PREDICTED: cucumber peeling cupredoxin-like [Nicotiana sylvestris]	Plastocyanin-like domain	.
TRINITY_DN48167_c0_g1	2.43108	8.82658e-40	up	yes	.	U-box domain-containing protein 21 [Glycine soja]	U-box domain	Ubox domain-containing protein
TRINITY_DN43803_c0_g4	-1.05855	8.18852e-21	down	yes	.	PREDICTED: probable polygalacturonase non-catalytic subunit JP650 [Cicer arietinum]	BURP domain	Noncatalytic subunit
TRINITY_DN43844_c0_g1	-1.64663	1.45618e-05	down	yes	.	PREDICTED: uncharacterized protein LOC106770057 [Vigna radiata var. radiata]	Integrase core domain	Retrotransposon protein
TRINITY_DN47839_c1_g1	2.02155	3.20891e-16	up	yes	.	hypothetical protein PHAVU_003G165800g [Phaseolus vulgaris]	Plastocyanin-like domain	.
TRINITY_DN46784_c0_g6	-1.65768	3.46909e-28	down	yes	.	PREDICTED: acetyl-coenzyme A carboxylase carboxyl transferase subunit alpha, chloroplastic-like [Prunus mume]	.	Component of the acetyl coenzyme A carboxylase (ACC) complex. First, biotin carboxylase catalyzes the carboxylation of biotin on its carrier protein (BCCP) and then the CO(2) group is transferred by the carboxyltransferase to acetyl-CoA to form malonyl-CoA (By similarity)
TRINITY_DN44780_c1_g1	-1.11227	2.77084e-06	down	yes	.	LRR receptor-like serine/threonine-protein kinase GSO1 [Glycine soja]	Leucine rich repeat	leucine Rich Repeat
TRINITY_DN42838_c0_g1	1.86961	2.34098e-09	up	yes	.	hypothetical protein PRUPE_ppa025654mg [Prunus persica]	Serine aminopeptidase, S33	.
TRINITY_DN41894_c0_g1	-1.12585	7.89981e-06	down	yes	.	LRR receptor-like kinase [Medicago truncatula]	Leucine Rich Repeat	leucine Rich Repeat
TRINITY_DN39123_c0_g1	1.86454	9.7246e-18	up	yes	.	PREDICTED: U-box domain-containing protein 20-like [Glycine max]	U-box domain	Ubox domain-containing protein
TRINITY_DN43118_c0_g4	2.11773	0.000856324	up	yes	.	TMV resistance protein N [Glycine soja]	TIR domain	.
TRINITY_DN42894_c1_g1	-1.76941	1.08886e-17	down	yes	.	PREDICTED: probable protein phosphatase 2C 25 isoform X1 [Glycine max]	Protein phosphatase 2C	Phosphatase
TRINITY_DN46779_c0_g4	-2.82323	4.77676e-10	down	yes	Lotus japonicus genomic DNA, chromosome 2, clone: LjB15M17, BM2010, complete sequence	CM0545.400.nc [Lotus japonicus]	Leucine Rich Repeat	leucine Rich Repeat
TRINITY_DN38451_c0_g2	1.10013	1.07997e-06	up	yes	.	PREDICTED: disease resistance response protein 206-like [Cicer arietinum]	Dirigent-like protein	.
TRINITY_DN48068_c2_g2	-2.02542	2.0839e-08	down	yes	.	leucine-rich receptor-like kinase family protein, putative [Medicago truncatula]	Leucine rich repeat	leucine Rich Repeat
TRINITY_DN47614_c2_g1	3.0325	1.29278e-07	up	yes	.	PREDICTED: BON1-associated protein 2-like [Glycine max]	C2 domain	bon association protein
TRINITY_DN42448_c2_g1	-1.20794	0.00268089	down	yes	Glycine tomentella retrotransposon gtd1-120o24-re-17, complete sequence	PREDICTED: LOW QUALITY PROTEIN: uncharacterized protein LOC105961608 [Erythranthe guttata]	Integrase core domain	.
TRINITY_DN40603_c0_g1	7.55176	1.1513e-08	up	yes	.	TMV resistance protein N-like [Glycine max]	TIR domain	.
TRINITY_DN43307_c0_g2	1.59882	2.03981e-26	up	yes	.	unknown [Lotus japonicus]	Hydrophobic seed protein	14 kDa proline-rich protein
TRINITY_DN44981_c1_g1	2.28487	5.64027e-11	up	yes	PREDICTED: Glycine max uncharacterized protein At1g76070 (LOC100815089), mRNA	syringolide-induced protein 14-1-1 [Medicago truncatula]	.	NA
TRINITY_DN16747_c0_g1	2.27071	4.39921e-17	up	yes	.	Kunitz proteinase inhibitor-1 [Cicer arietinum]	Trypsin and protease inhibitor	.
TRINITY_DN43330_c2_g4	-1.50732	2.94314e-10	down	yes	PREDICTED: Nelumbo nucifera phospholipase D alpha 1 (LOC104592439), mRNA	PREDICTED: phospholipase D alpha 1 [Amborella trichopoda]	.	.
TRINITY_DN46218_c2_g3	1.19286	8.92134e-05	up	yes	.	PREDICTED: probable kinetochore protein NUF2 [Glycine max]	Nuf2 family	.
TRINITY_DN44373_c0_g7	3.03736	2.90567e-08	up	yes	.	genistein 6-dimethylallyltransferase [Sophora flavescens]	UbiA prenyltransferase family	.
TRINITY_DN47750_c4_g7	1.34973	7.05697e-06	up	yes	.	hypothetical protein VITISV_034738 [Vitis vinifera]	Reverse transcriptase (RNA-dependent DNA polymerase)	Retrotransposon protein
TRINITY_DN45238_c3_g2	1.26515	5.28265e-18	up	yes	.	PREDICTED: MLP-like protein 28 [Cicer arietinum]	Pathogenesis-related protein Bet v I family	response to biotic stimulus
TRINITY_DN47532_c1_g1	-1.24857	0.00023161	down	yes	Solanum tuberosum strain P6/210 contig r1, complete sequence	hypothetical protein VITISV_041689 [Vitis vinifera]	.	.
TRINITY_DN48114_c2_g1	-1.01223	0.00489418	down	yes	.	PREDICTED: uncharacterized protein LOC105952600 [Erythranthe guttata]	RNase H	.
TRINITY_DN47019_c1_g6	-2.89648	0.000989108	down	yes	.	PREDICTED: probable LRR receptor-like serine/threonine-protein kinase At4g36180 [Sesamum indicum]	Leucine rich repeat	.
TRINITY_DN46033_c0_g1	1.49553	5.7891e-08	up	yes	.	PREDICTED: TMV resistance protein N-like isoform X1 [Glycine max]	NB-ARC domain	.
TRINITY_DN36862_c1_g6	-6.57179	5.78222e-06	down	yes	.	PREDICTED: uncharacterized mitochondrial protein AtMg00810-like [Glycine max]	Reverse transcriptase (RNA-dependent DNA polymerase)	Retrotransposon protein
TRINITY_DN48137_c8_g1	-1.2887	3.85505e-20	down	yes	Arachis duranensis retrotransposon A39_Yara_autonomous-Ty1-type, complete sequence	unnamed protein product [Nicotiana tabacum]	gag-polypeptide of LTR copia-type	.
TRINITY_DN45823_c2_g2	-1.82101	7.95719e-06	down	yes	.	PREDICTED: uncharacterized protein LOC105967428 [Erythranthe guttata]	Integrase core domain	.
TRINITY_DN43299_c1_g2	-1.177	1.10375e-07	down	yes	.	PREDICTED: TMV resistance protein N-like isoform X1 [Cicer arietinum]	TIR domain	.
TRINITY_DN58469_c0_g1	1.25476	0.000879616	up	yes	.	uncharacterized protein LOC100788925 [Glycine max]	EF-hand domain pair	Calcium-binding protein
TRINITY_DN47320_c0_g1	1.23414	1.69456e-19	up	yes	.	unknown [Lotus japonicus]	Protein of unknown function, DUF538	Protein of unknown function, DUF538
TRINITY_DN45413_c1_g5	-1.00313	0.00349208	down	yes	.	hypothetical protein VITISV_021899 [Vitis vinifera]	Reverse transcriptase (RNA-dependent DNA polymerase)	Retrotransposon protein
TRINITY_DN43595_c0_g1	1.20185	0.000481891	up	yes	.	RecName: Full=Agglutinin-2; AltName: Full=Agglutinin II; AltName: Full=ClAII; AltName: Full=LecClAII; Flags: Precursor	Legume lectin domain	.
TRINITY_DN19544_c0_g1	5.52241	0.00622575	up	yes	.	Translation elongation factor IF5A [Ophiocordyceps sinensis CO18]	Eukaryotic elongation factor 5A hypusine, DNA-binding OB fold	.
TRINITY_DN44584_c0_g1	2.40431	5.7974e-14	up	yes	.	hypothetical protein glysoja_020266 [Glycine soja]	.	NA
TRINITY_DN46764_c0_g1	-1.13077	0.000346371	down	yes	.	Disease resistance protein RPP13 [Glycine soja]	NB-ARC domain	.
TRINITY_DN47750_c3_g3	-2.09466	0.00420033	down	yes	.	PREDICTED: uncharacterized protein LOC103415694 [Malus domestica]	Reverse transcriptase (RNA-dependent DNA polymerase)	Retrotransposon protein
TRINITY_DN44956_c1_g11	2.95368	0.010536	up	yes	.	PREDICTED: trans-resveratrol di-O-methyltransferase-like [Populus euphratica]	Dimerisation domain	.
TRINITY_DN44837_c1_g1	1.34306	2.72424e-05	up	yes	.	hypothetical protein LR48_Vigan303s002000 [Vigna angularis]	F-box domain	F-box domain
TRINITY_DN47887_c4_g2	2.31255	1.85947e-13	up	yes	.	PREDICTED: malonyl-coenzyme A:anthocyanin 3-O-glucoside-6''-O-malonyltransferase-like [Glycine max]	Transferase family	Anthocyanin 5-aromatic
TRINITY_DN46611_c0_g2	-1.55061	2.19094e-16	down	yes	PREDICTED: Glycine max F-box protein At2g27310 (LOC100500689), transcript variant X2, mRNA	PREDICTED: F-box protein At2g27310 [Glycine max]	.	F-box protein
TRINITY_DN47291_c2_g4	-1.67185	1.38622e-14	down	yes	Vitis vinifera contig VV78X016188.3, whole genome shotgun sequence	polyprotein-like, putative [Medicago truncatula]	Reverse transcriptase (RNA-dependent DNA polymerase)	.
TRINITY_DN22305_c0_g1	-5.31794	0.00842035	down	yes	.	PREDICTED: 14-3-3-like protein GF14 iota [Solanum lycopersicum]	14-3-3 protein	.
TRINITY_DN41575_c6_g9	-2.47391	9.43311e-42	down	yes	.	PREDICTED: cytochrome P450 78A5-like [Glycine max]	Cytochrome P450	.
TRINITY_DN43697_c3_g3	7.93898	1.0958e-09	up	yes	.	disease resistance protein (TIR-NBS-LRR class), putative [Medicago truncatula]	NB-ARC domain	.
TRINITY_DN45418_c0_g1	-3.84906	6.21125e-12	down	yes	.	RNA-directed DNA polymerase (Reverse transcriptase); Ribonuclease H [Medicago truncatula]	Reverse transcriptase (RNA-dependent DNA polymerase)	Retrotransposon protein
TRINITY_DN26976_c0_g1	2.46857	0.000383458	up	yes	.	PREDICTED: uncharacterized protein LOC100811748 [Glycine max]	Domain of unknown function (DUF4219)	Ankyrin Repeat
TRINITY_DN15236_c0_g1	2.99205	1.40945e-10	up	yes	.	Malonyl-coenzyme A:anthocyanin 3-O-glucoside-6''-O-malonyltransferase [Glycine soja]	Transferase family	Anthocyanin 5-aromatic
TRINITY_DN46151_c1_g6	1.07091	2.01858e-05	up	yes	Phaseolus vulgaris hypothetical protein (PHAVU_008G2907000g) mRNA, complete cds	PREDICTED: VQ motif-containing protein 22-like [Glycine max]	VQ motif	VQ motif-containing protein
TRINITY_DN46460_c0_g1	-1.99321	5.5631e-18	down	yes	Arachis hypogaea isolate PLTRP2G06 resistance protein PLTR gene, partial cds	disease resistance protein (TIR-NBS-LRR class) [Medicago truncatula]	.	.
TRINITY_DN43154_c4_g11	1.58432	8.63356e-06	up	yes	.	PREDICTED: protein FAM136A-like [Cicer arietinum]	Eukaryotic protein of unknown function (DUF842)	Family with sequence similarity 136, member A
TRINITY_DN42167_c0_g3	-2.71941	2.82396e-09	down	yes	.	UDP-glucosyltransferase family protein [Medicago truncatula]	UDP-glucoronosyl and UDP-glucosyl transferase	.
TRINITY_DN46042_c1_g1	1.76318	0.000191228	up	yes	.	NBS-LRR type disease resistance protein [Arachis hypogaea]	TIR domain	.
TRINITY_DN46929_c1_g1	-2.21541	1.01043e-09	down	yes	.	hypothetical protein PHAVU_010G087300g [Phaseolus vulgaris]	D-isomer specific 2-hydroxyacid dehydrogenase, catalytic domain	Dehydrogenase
TRINITY_DN48156_c1_g2	-1.5423	0.00900281	down	yes	.	PREDICTED: uncharacterized protein K02A2.6-like [Erythranthe guttata]	Integrase core domain	.
TRINITY_DN42779_c1_g4	2.2378	7.97731e-05	up	yes	.	thaumatin-like protein [Arachis diogoi]	Thaumatin family	.
TRINITY_DN42485_c2_g9	-5.29977	1.53747e-05	down	yes	.	hypothetical protein VITISV_041406 [Vitis vinifera]	Reverse transcriptase (RNA-dependent DNA polymerase)	Retrotransposon protein
TRINITY_DN48153_c6_g4	-1.23897	1.7877e-06	down	yes	.	TMV resistance protein N [Glycine soja]	NB-ARC domain	.
TRINITY_DN42837_c2_g1	5.86698	0.0107599	up	yes	.	Tubulin domain-containing protein [Rozella allomycis CSF55]	Tubulin/FtsZ family, GTPase domain	.
TRINITY_DN18471_c0_g1	-2.16286	0.000307535	down	yes	.	PREDICTED: kunitz-type trypsin inhibitor-like 2 protein [Vigna radiata var. radiata]	Trypsin and protease inhibitor	.
TRINITY_DN45986_c0_g11	6.12056	9.35909e-05	up	yes	Medicago truncatula clone mth2-150o13, complete sequence	PREDICTED: uncharacterized protein LOC106752909 [Vigna radiata var. radiata]	.	.
TRINITY_DN37295_c0_g1	1.18065	0.00846638	up	yes	.	uncharacterized protein LOC547691 [Glycine max]	Domain of unknown function (DUF4228)	NA
TRINITY_DN46520_c1_g2	2.05297	0.000321215	up	yes	.	PREDICTED: heat stress transcription factor B-3 [Glycine max]	.	Transcription factor
TRINITY_DN43299_c1_g5	9.23263	2.27557e-13	up	yes	.	TMV resistance protein N-like [Glycine max]	TIR domain	.
TRINITY_DN43339_c9_g2	-1.09296	3.47705e-12	down	yes	PREDICTED: Glycine max putative E3 ubiquitin-protein ligase LIN-1 (LOC100784106), transcript variant X1, mRNA	hypothetical protein GLYMA_15G126800 [Glycine max]	.	.
TRINITY_DN19095_c0_g1	1.0028	0.00811838	up	yes	.	unknown [Glycine max]	Phloem protein 2	F-box protein
TRINITY_DN47934_c1_g1	-1.55365	1.67735e-10	down	yes	.	hypothetical protein POPTR_0005s04500g [Populus trichocarpa]	F-box domain	F-box protein
TRINITY_DN47705_c1_g2	8.03155	3.89908e-10	up	yes	.	TMV resistance protein N-like [Glycine max]	NB-ARC domain	.
TRINITY_DN17107_c0_g1	3.73701	2.45852e-09	up	yes	Arachis stenosperma clone AS1RN0P1x602 microsatellite sequence	proline-rich protein [Glycine max]	Extensin-like protein repeat	.
TRINITY_DN46180_c0_g2	-1.26142	1.04981e-08	down	yes	.	disease resistance protein (TIR-NBS-LRR class) [Medicago truncatula]	TIR domain	.
TRINITY_DN58018_c0_g1	5.9221	0.00514925	up	yes	.	hypothetical protein FOMMEDRAFT_101216 [Fomitiporia mediterranea MF3/22]	Ribosomal protein S11	.
TRINITY_DN27660_c0_g1	1.09163	4.74616e-06	up	yes	Medicago truncatula armadillo/beta-catenin-like repeat protein partial mRNA	PREDICTED: armadillo repeat-containing protein 6 isoform X1 [Glycine max]	.	armadillo repeat containing 6
TRINITY_DN44676_c0_g3	1.62854	0.000932583	up	yes	.	TMV resistance protein N [Glycine soja]	TIR domain	.
TRINITY_DN42186_c6_g1	-2.10334	0.000220256	down	yes	.	UDP-glucosyltransferase family protein [Medicago truncatula]	UDP-glucoronosyl and UDP-glucosyl transferase	.
TRINITY_DN5671_c0_g1	-1.17116	2.62053e-07	down	yes	.	PREDICTED: putative invertase inhibitor [Glycine max]	Plant invertase/pectin methylesterase inhibitor	.
TRINITY_DN50709_c0_g1	-2.64225	7.01495e-14	down	yes	.	triosephosphate isomerase 1 precursor [Cicer arietinum]	Trypsin and protease inhibitor	.
TRINITY_DN41475_c5_g8	4.21397	0.00593673	up	yes	.	hypothetical protein GLYMA_06G197700 [Glycine max]	Zinc-finger of C2H2 type	zinc finger RNA binding protein
TRINITY_DN24984_c0_g1	2.70321	3.35902e-08	up	yes	.	RecName: Full=Kunitz-type trypsin inhibitor-like 1 protein; AltName: Full=Protease inhibitor from pea 1; Flags: Precursor	Trypsin and protease inhibitor	.
TRINITY_DN45563_c1_g2	1.28996	7.89325e-08	up	yes	.	hypothetical protein PHAVU_008G233900g [Phaseolus vulgaris]	Domain of unknown function (DUF4228)	NA
TRINITY_DN47159_c2_g5	4.85214	0.000262263	up	yes	.	isoflavone-7-O-methyltransferase [Medicago truncatula]	O-methyltransferase	.
TRINITY_DN44289_c0_g1	-2.27102	2.54015e-06	down	yes	.	PREDICTED: TMV resistance protein N-like isoform X2 [Vigna radiata var. radiata]	TIR domain	.
TRINITY_DN44373_c0_g6	1.29297	7.24051e-07	up	yes	.	RecName: Full=Naringenin 8-dimethylallyltransferase 2, chloroplastic; Short=SfN8DT-2; Flags: Precursor	UbiA prenyltransferase family	.
TRINITY_DN46747_c1_g12	1.57841	0.00398933	up	yes	.	PREDICTED: VQ motif-containing protein 25-like [Cicer arietinum]	VQ motif	VQ motif-containing protein
TRINITY_DN45492_c1_g5	-2.005	2.41754e-16	down	yes	Solanum pennellii chromosome ch12, complete genome	hypothetical protein VITISV_017741 [Vitis vinifera]	Reverse transcriptase (RNA-dependent DNA polymerase)	.
TRINITY_DN32667_c0_g2	-3.12279	0.0089822	down	yes	.	PREDICTED: aldehyde dehydrogenase family 2 member B7, mitochondrial-like [Nelumbo nucifera]	Aldehyde dehydrogenase family	.
TRINITY_DN47037_c1_g9	-1.08612	0.00215034	down	yes	.	PREDICTED: TMV resistance protein N-like, partial [Vigna radiata var. radiata]	TIR domain	.
TRINITY_DN47750_c5_g1	-5.90665	0.000151279	down	yes	Cucumis melo genomic chromosome, chr_1	hypothetical protein VITISV_041406 [Vitis vinifera]	.	.
TRINITY_DN47820_c2_g3	-4.66345	1.36529e-05	down	yes	.	hypothetical protein GLYMA_16G159200 [Glycine max]	TIR domain	.
TRINITY_DN44557_c0_g4	1.67077	7.99426e-07	up	yes	.	hypothetical protein VIGAN_01495800 [Vigna angularis var. angularis]	TIR domain	.
TRINITY_DN46411_c0_g2	1.77166	0.00107139	up	yes	.	PREDICTED: toll/interleukin-1 receptor-like protein [Cicer arietinum]	TIR domain	.
TRINITY_DN46746_c4_g1	1.64564	2.05725e-05	up	yes	.	PREDICTED: jasmonate O-methyltransferase-like [Glycine max]	SAM dependent carboxyl methyltransferase	.
TRINITY_DN45264_c0_g2	1.57315	4.13663e-11	up	yes	PREDICTED: Glycine max 40S ribosomal protein S28 (LOC100306357), mRNA	hypothetical protein VIGAN_08344000, partial [Vigna angularis var. angularis]	.	Ribosomal protein
TRINITY_DN34482_c0_g1	-1.27966	0.00693531	down	yes	PREDICTED: Glycine max putative L-ascorbate peroxidase 6 (LOC100792735), transcript variant X2, mRNA	L-ascorbate peroxidase [Medicago truncatula]	.	Bifunctional enzyme with both catalase and broad- spectrum peroxidase activity (By similarity)
TRINITY_DN46909_c2_g7	-1.18772	0.000715744	down	yes	.	hypothetical protein GLYMA_03G044000 [Glycine max]	.	leucine Rich Repeat
TRINITY_DN46865_c0_g6	7.53795	2.14626e-08	up	yes	.	hypothetical protein VITISV_017741 [Vitis vinifera]	Integrase core domain	.
TRINITY_DN54789_c0_g1	20.994	7.87557e-08	up	yes	.	.	Reeler domain	Ferric-chelate reductase
TRINITY_DN42455_c5_g1	-1.25567	5.82591e-06	down	yes	PREDICTED: Cicer arietinum prolyl endopeptidase (LOC101509843), transcript variant X2, mRNA	prolyl oligopeptidase-like protein [Medicago truncatula]	.	prolyl oligopeptidase
TRINITY_DN45535_c0_g1	1.2774	7.88211e-16	up	yes	Phaseolus vulgaris hypothetical protein (PHAVU_007G076200g) mRNA, complete cds	uncharacterized protein LOC100306058 [Glycine max]	.	This protein binds to the 23S rRNA, and is important in its secondary structure. It is located near the subunit interface in the base of the L7 L12 stalk, and near the tRNA binding site of the peptidyltransferase center (By similarity)
TRINITY_DN47213_c2_g1	-1.7075	0.000586879	down	yes	.	hypothetical protein LR48_Vigan11g100600 [Vigna angularis]	.	leucine Rich Repeat
TRINITY_DN47051_c0_g5	1.0111	1.91026e-05	up	yes	Vigna angularis var. angularis DNA, chromosome 1, almost complete sequence, cultivar: Shumari	PREDICTED: uncharacterized protein LOC100194153 isoform X1 [Zea mays]	.	Ribosomal protein
TRINITY_DN41531_c2_g4	1.04762	3.71816e-12	up	yes	PREDICTED: Vigna radiata var. radiata 40S ribosomal protein S20-2-like (LOC106757113), mRNA	PREDICTED: 40S ribosomal protein S20-2-like [Vigna radiata var. radiata]	.	tRNA binding
TRINITY_DN42604_c1_g1	1.12269	5.8832e-10	up	yes	PREDICTED: Glycine max 40S ribosomal protein S13 (LOC100790163), mRNA	PREDICTED: 40S ribosomal protein S13 [Vigna radiata var. radiata]	.	Forms an intersubunit bridge (bridge B4) with the 23S rRNA of the 50S subunit in the ribosome (By similarity)
TRINITY_DN38825_c0_g3	1.02164	0.00100585	up	yes	Medicago truncatula 60S ribosomal protein L18-3 mRNA	unnamed protein product [Coffea canephora]	.	Ribosomal protein
TRINITY_DN34891_c0_g1	1.15224	1.0058e-08	up	yes	Glycine max 60S ribosomal protein L35a-1-like (LOC100800463), mRNA	60S ribosomal L35a-3 -like protein [Gossypium arboreum]	.	Ribosomal protein
TRINITY_DN47683_c0_g2	1.42197	3.22786e-06	up	yes	.	PREDICTED: uncharacterized protein LOC104905624 [Beta vulgaris subsp. vulgaris]	gag-polypeptide of LTR copia-type	.
TRINITY_DN48026_c3_g2	2.26654	2.41402e-10	up	yes	PREDICTED: Nicotiana tomentosiformis pre-mRNA-processing factor 19 homolog 1-like (LOC104091116), transcript variant X3, mRNA	hypothetical protein LR48_Vigan02g012700, partial [Vigna angularis]	.	PRP19 PSO4 pre-mRNA processing factor 19 homolog (S. cerevisiae)
TRINITY_DN46846_c0_g1	2.38777	2.10751e-07	up	yes	.	uncharacterized protein LOC100500136 precursor [Glycine max]	Protein of unknown function, DUF538	Protein of unknown function, DUF538
TRINITY_DN44032_c1_g6	8.91818	2.80254e-12	up	yes	.	polyprotein-like, putative [Medicago truncatula]	Reverse transcriptase (RNA-dependent DNA polymerase)	.
TRINITY_DN46000_c1_g9	-2.86439	0.000548425	down	yes	.	Putative disease resistance protein [Glycine soja]	.	leucine Rich Repeat
TRINITY_DN47978_c2_g4	2.69824	1.09452e-05	up	yes	.	NBS-LRR type disease resistance protein [Medicago truncatula]	NB-ARC domain	.
TRINITY_DN47528_c1_g5	1.23713	3.63453e-06	up	yes	Arachis hypogaea 40S ribosomal protein S30 gene, complete cds	hypothetical protein GLYMA_01G209400 [Glycine max]	.	40s ribosomal protein s30
TRINITY_DN42651_c0_g2	1.10235	1.78769e-06	up	yes	Vigna angularis var. angularis DNA, chromosome 4, almost complete sequence, cultivar: Shumari	60S ribosomal protein L17 [Vernicia fordii]	.	The globular domain of the protein is located near the polypeptide exit tunnel on the outside of the subunit, while an extended beta-hairpin is found that lines the wall of the exit tunnel in the center of the 70S ribosome (By similarity)
TRINITY_DN42571_c0_g1	-1.08326	1.35844e-06	down	yes	.	PREDICTED: TMV resistance protein N-like [Glycine max]	.	Leucine Rich Repeat
TRINITY_DN44865_c0_g3	-5.67244	0.00103813	down	yes	.	Putative disease resistance protein RGA4 [Glycine soja]	.	leucine Rich Repeat
TRINITY_DN44839_c2_g6	-1.25652	0.00692497	down	yes	.	hypothetical protein VITISV_012106 [Vitis vinifera]	gag-polypeptide of LTR copia-type	.
TRINITY_DN17917_c0_g1	2.60144	0.000384397	up	yes	.	PREDICTED: protein UPSTREAM OF FLC [Cicer arietinum]	Domain of unknown function (DUF966)	function DUF966 domain containing protein, expressed
TRINITY_DN42747_c2_g11	1.09796	1.4713e-06	up	yes	PREDICTED: Glycine max sm-like protein LSM6A (LOC100797765), mRNA	PREDICTED: sm-like protein LSM6A [Glycine max]	.	small nuclear ribonucleoprotein
TRINITY_DN38321_c0_g2	-2.03046	0.00562324	down	yes	.	hypothetical protein VITISV_010143 [Vitis vinifera]	Integrase core domain	.
TRINITY_DN43693_c1_g1	1.14651	0.00597161	up	yes	PREDICTED: Glycine max aldehyde dehydrogenase family 2 member C4-like (LOC100792798), mRNA	cytosolic aldehyde dehydrogenase [Medicago truncatula]	.	Dehydrogenase
TRINITY_DN42828_c1_g5	-1.55774	0.0108971	down	yes	.	PREDICTED: uncharacterized protein LOC102665570 isoform X2 [Glycine max]	Wall-associated receptor kinase galacturonan-binding	Serine Threonine protein kinase
TRINITY_DN44565_c1_g2	-2.20824	2.35763e-07	down	yes	Lotus japonicus genomic DNA, chromosome 4, clone: LjB21L22, BM1890, complete sequence	PREDICTED: uncharacterized protein LOC103936764 [Pyrus x bretschneideri]	.	.
TRINITY_DN44956_c1_g12	3.27782	8.93829e-14	up	yes	.	Isoflavone 7-O-methyltransferase [Glycine soja]	Dimerisation domain	.
TRINITY_DN45022_c1_g2	-1.32199	3.00354e-05	down	yes	.	PREDICTED: uncharacterized protein LOC102665992 [Glycine max]	Integrase core domain	.
TRINITY_DN43578_c3_g5	1.13191	0.00221764	up	yes	.	uncharacterized protein LOC100500006 [Glycine max]	C2 domain	Domain-Containing protein
TRINITY_DN44025_c2_g8	-1.32118	1.86351e-07	down	yes	.	probable ammonium transporter [Klebsormidium flaccidum]	.	Phosphatase
TRINITY_DN46588_c1_g9	-2.56891	0.00670486	down	yes	.	PREDICTED: putative disease resistance RPP13-like protein 1 isoform X2 [Glycine max]	.	leucine Rich Repeat
TRINITY_DN45639_c1_g4	-1.77603	0.00154303	down	yes	PREDICTED: Glycine max proteasome activator subunit 4-like (LOC100781622), mRNA	PREDICTED: proteasome activator subunit 4 [Vigna radiata var. radiata]	.	Proteasome (Prosome, macropain) activator subunit 4
TRINITY_DN45130_c5_g1	1.03877	2.73555e-15	up	yes	PREDICTED: Glycine max 60S ribosomal protein L13-1 (LOC100305489), transcript variant X2, mRNA	PREDICTED: 60S ribosomal protein L13-1 [Glycine max]	.	cytoplasmic translation
TRINITY_DN48146_c8_g5	1.09113	0.000324464	up	yes	.	NBS-LRR protein [Cicer arietinum]	.	leucine Rich Repeat
TRINITY_DN44814_c1_g2	1.1343	1.01532e-09	up	yes	.	hypothetical protein VITISV_013417 [Vitis vinifera]	Domain of unknown function (DUF4413)	.
TRINITY_DN43804_c1_g2	9.28764	2.52364e-06	up	yes	.	PREDICTED: desiccation-related protein PCC13-62-like [Glycine max]	Ferritin-like domain	.
TRINITY_DN45628_c6_g2	1.68648	4.14145e-16	up	yes	PREDICTED: Glycine max 60S ribosomal protein L23 (LOC100811636), mRNA	hypothetical protein VIGAN_04312500 [Vigna angularis var. angularis]	.	Binds to 23S rRNA. Forms part of two intersubunit bridges in the 70S ribosome (By similarity)
TRINITY_DN44091_c2_g6	-1.75497	0.00593982	down	yes	.	PREDICTED: uncharacterized protein LOC103428861 [Malus domestica]	Domain of unknown function (DUF4283)	NA
TRINITY_DN43299_c1_g6	1.03551	0.00705981	up	yes	.	disease resistance protein (TIR-NBS-LRR class), putative [Medicago truncatula]	.	Transcription factor. Interacts specifically with the W box (5'-(T)TGAC CT -3'), a frequently occurring elicitor- responsive cis-acting element
TRINITY_DN52301_c0_g1	8.96006	0.000698923	up	yes	Populus EST from mild drought-stressed leaves	.	Insect cuticle protein	.
TRINITY_DN3624_c0_g1	6.0037	0.00830399	up	yes	.	NAD-dependent epimerase/dehydratase [Talaromyces cellulolyticus]	3-beta hydroxysteroid dehydrogenase/isomerase family	.
TRINITY_DN38986_c0_g1	1.25038	8.55807e-14	up	yes	Ipomoea batatas putative 60S ribosomal protein L29 (RPL29) mRNA, complete cds	hypothetical protein B456_011G198800 [Gossypium raimondii]	.	ribosomal protein l29
TRINITY_DN41745_c0_g1	-1.68189	0.000681992	down	yes	.	PREDICTED: uncharacterized protein LOC105165042 [Sesamum indicum]	RNase H	.
TRINITY_DN47702_c1_g6	-1.17084	6.58242e-08	down	yes	Silene latifolia subsp. alba SlAP3Y gene for flower buds-specific protein SlAP3Y, complete cds, strain: K	DUF247 domain protein [Medicago truncatula]	Plant protein of unknown function	.
TRINITY_DN45350_c1_g5	1.83424	1.63686e-14	up	yes	.	Retrovirus-related Pol polyprotein from transposon TNT 1-94, partial [Glycine soja]	Reverse transcriptase (RNA-dependent DNA polymerase)	.
TRINITY_DN46759_c0_g1	-1.95404	1.83617e-27	down	yes	PREDICTED: Glycine max abscisic acid receptor PYR1-like (LOC100786749), mRNA	hypothetical protein PHAVU_003G285500g [Phaseolus vulgaris]	.	abscisic acid receptor
TRINITY_DN48108_c3_g13	-2.93374	1.97157e-07	down	yes	.	Disease resistance protein [Glycine soja]	.	leucine Rich Repeat
TRINITY_DN44213_c1_g1	-1.47806	0.000717784	down	yes	.	PREDICTED: putative disease resistance protein At3g14460 isoform X1 [Glycine max]	.	leucine Rich Repeat
TRINITY_DN45237_c0_g3	-4.48244	0.00693591	down	yes	.	PREDICTED: putative disease resistance RPP13-like protein 1, partial [Glycine max]	.	leucine Rich Repeat
TRINITY_DN46209_c1_g4	1.05261	0.000842058	up	yes	.	UPF0481 protein [Glycine soja]	Plant protein of unknown function	.
TRINITY_DN1564_c0_g1	1.25835	0.00637637	up	yes	.	transmembrane protein, putative [Medicago truncatula]	.	glutamine dumper
TRINITY_DN47750_c4_g5	-8.12987	1.49392e-10	down	yes	.	hypothetical protein VITISV_041406 [Vitis vinifera]	Reverse transcriptase (RNA-dependent DNA polymerase)	Retrotransposon protein
TRINITY_DN46367_c2_g1	1.00727	3.44222e-06	up	yes	PREDICTED: Camelina sativa 40S ribosomal protein S27-2-like (LOC104788387), mRNA	BnaCnng54330D [Brassica napus]	.	40s ribosomal protein S27
TRINITY_DN32834_c0_g1	2.04466	8.7738e-17	up	yes	.	hypothetical protein glysoja_029064 [Glycine soja]	.	heavy metal transport detoxification protein
TRINITY_DN47528_c1_g7	1.33491	2.28204e-10	up	yes	PREDICTED: Cicer arietinum 40S ribosomal protein S30 (LOC101509022), mRNA	40S ribosomal protein S30 [Morus notabilis]	.	40s ribosomal protein s30
TRINITY_DN43894_c3_g4	-1.94431	1.39508e-26	down	yes	.	hypothetical protein VITISV_021909 [Vitis vinifera]	Reverse transcriptase (RNA-dependent DNA polymerase)	.
TRINITY_DN42740_c6_g1	1.36917	2.92026e-10	up	yes	Lotus japonicus clone JCVI-FLLj-6F1 unknown mRNA	PREDICTED: 60S ribosomal protein L32-1-like [Glycine max]	.	(ribosomal) protein
TRINITY_DN48136_c6_g1	-1.20216	0.00523143	down	yes	.	NB-ARC domain disease resistance protein [Medicago truncatula]	.	leucine Rich Repeat
TRINITY_DN45448_c1_g2	1.61665	0.00458864	up	yes	.	hypothetical protein GLYMA_03G0430001, partial [Glycine max]	.	leucine Rich Repeat
TRINITY_DN47710_c1_g1	1.08417	3.00514e-10	up	yes	Arachis stenosperma clone AS1RN3B12 microsatellite sequence	60S ribosomal protein L13a-4 [Glycine soja]	.	This protein is one of the early assembly proteins of the 50S ribosomal subunit, although it is not seen to bind rRNA by itself. It is important during the early stages of 50S assembly (By similarity)
TRINITY_DN45237_c0_g1	-1.02465	7.56729e-05	down	yes	.	PREDICTED: LOW QUALITY PROTEIN: putative disease resistance protein At3g14460 [Cicer arietinum]	.	leucine Rich Repeat
TRINITY_DN46890_c2_g1	1.297	4.34746e-06	up	yes	PREDICTED: Cucumis melo uncharacterized LOC103482567 (LOC103482567), transcript variant X2, ncRNA	PREDICTED: DNA-directed RNA polymerases II, IV and V subunit 12 [Glycine max]	.	DNA-dependent RNA polymerase catalyzes the transcription of DNA into RNA using the four ribonucleoside triphosphates as substrates
TRINITY_DN47253_c1_g4	-3.29937	0.000280056	down	yes	.	hypothetical protein LR48_Vigan11g100600 [Vigna angularis]	.	leucine Rich Repeat
TRINITY_DN44032_c1_g2	1.07617	1.25558e-09	up	yes	PREDICTED: Jatropha curcas 60S ribosomal protein L9 (LOC105632708), mRNA	PREDICTED: 60S ribosomal protein L9 [Amborella trichopoda]	.	This protein binds to the 23S rRNA, and is important in its secondary structure. It is located near the subunit interface in the base of the L7 L12 stalk, and near the tRNA binding site of the peptidyltransferase center (By similarity)
TRINITY_DN42248_c4_g4	1.40956	0.00022575	up	yes	.	PREDICTED: protein GLUTAMINE DUMPER 5 [Cicer arietinum]	.	glutamine dumper
TRINITY_DN47409_c2_g3	7.36084	4.21591e-08	up	yes	.	PREDICTED: disease resistance protein TAO1-like [Vigna radiata var. radiata]	.	Leucine Rich Repeat
TRINITY_DN45256_c0_g3	-1.89269	0.00109884	down	yes	.	hypothetical protein PRUPE_ppa020423mg, partial [Prunus persica]	Xylanase inhibitor C-terminal	.
TRINITY_DN43492_c0_g7	1.56612	3.12898e-05	up	yes	.	isoflavone-7-O-methyltransferase [Medicago truncatula]	Dimerisation domain	.
TRINITY_DN47808_c2_g5	4.40097	8.70553e-13	up	yes	.	PREDICTED: transcription factor bHLH18-like [Glycine max]	.	Transcription factor
TRINITY_DN44277_c1_g4	-1.41826	0.0064615	down	yes	.	PREDICTED: LOW QUALITY PROTEIN: putative disease resistance protein At3g14460 [Cicer arietinum]	.	leucine Rich Repeat
TRINITY_DN43265_c0_g1	1.14156	6.85766e-06	up	yes	Glycine max uncharacterized LOC100499782 (LOC100499782), mRNA	hypothetical protein L484_016776 [Morus notabilis]	.	LSM3 homolog, U6 small nuclear RNA associated (S. cerevisiae)
TRINITY_DN46367_c2_g2	1.02607	4.59887e-06	up	yes	PREDICTED: Elaeis guineensis 40S ribosomal protein S27-2 (LOC105035175), mRNA	hypothetical protein B456_004G062400 [Gossypium raimondii]	.	40s ribosomal protein S27
TRINITY_DN47912_c0_g5	1.81255	1.27334e-07	up	yes	.	hypothetical protein LR48_Vigan03g017600 [Vigna angularis]	NLI interacting factor-like phosphatase	.
TRINITY_DN46925_c3_g14	-1.45228	0.00101071	down	yes	PREDICTED: Vigna radiata var. radiata mannan endo-1,4-beta-mannosidase 4-like (LOC106758007), mRNA	PREDICTED: mannan endo-1,4-beta-mannosidase 4-like [Vigna radiata var. radiata]	.	Mannan endo-1,4-beta-mannosidase
TRINITY_DN43804_c1_g1	1.64034	1.04424e-10	up	yes	.	unknown [Lotus japonicus]	Ferritin-like domain	.
TRINITY_DN45986_c0_g9	8.31603	7.70781e-11	up	yes	.	polyprotein-like, putative [Medicago truncatula]	Reverse transcriptase (RNA-dependent DNA polymerase)	.
TRINITY_DN45134_c1_g3	1.39536	0.00155522	up	yes	.	PREDICTED: protein TRM32-like isoform X1 [Glycine max]	Protein of unknown function (DUF3741)	NA
TRINITY_DN37450_c0_g1	-1.47408	0.00851937	down	yes	Aspergillus puniceus strain ATHUM 5434 cytochrome oxidase subunit 1 (cox1) gene, partial cds; mitochondrial	cytochrome c oxidase subunit I, partial (mitochondrion) [Lingulodinium polyedrum]	.	Cytochrome C oxidase subunit I
TRINITY_DN45123_c2_g1	-2.66584	0.000861584	down	yes	.	PREDICTED: uncharacterized protein LOC106770057 [Vigna radiata var. radiata]	Reverse transcriptase (RNA-dependent DNA polymerase)	.
TRINITY_DN40896_c0_g3	-2.53343	3.70986e-19	down	yes	.	PREDICTED: uncharacterized protein LOC101507264 [Cicer arietinum]	.	leucine Rich Repeat
TRINITY_DN45144_c2_g6	1.06318	3.85178e-09	up	yes	Lotus japonicus clone JCVI-FLLj-5G24 unknown mRNA	hypothetical protein PHAVU_002G254000g [Phaseolus vulgaris]	.	One of the primary rRNA binding proteins, it binds specifically to the 5'-end of 16S ribosomal
TRINITY_DN45387_c2_g6	-2.35858	1.1095e-06	down	yes	.	hypothetical protein GLYMA_18G283200 [Glycine max]	.	leucine Rich Repeat
TRINITY_DN44149_c7_g4	1.34241	8.24462e-23	up	yes	Glycine max cDNA, clone: GMFL01-21-O18	hypothetical protein GLYMA_12G043000 [Glycine max]	.	.
TRINITY_DN45089_c4_g1	1.39869	4.77652e-13	up	yes	Glycine max cDNA, clone: GMFL01-17-G14	Ribosomal L28e protein family isoform 1 [Theobroma cacao]	.	protein complex subunit organization
TRINITY_DN35855_c0_g2	1.64475	0.000362367	up	yes	.	hypothetical protein PHAVU_002G293600g [Phaseolus vulgaris]	LURP-one-related	LURP-one-related 17-like
TRINITY_DN46097_c2_g1	6.86748	1.27988e-06	up	yes	.	hypothetical protein LR48_Vigan10g050900 [Vigna angularis]	.	leucine Rich Repeat
TRINITY_DN43039_c1_g3	1.08529	5.75132e-08	up	yes	PREDICTED: Populus euphratica 40S ribosomal protein S21-2 (LOC105134220), mRNA	PREDICTED: 40S ribosomal protein S21-2-like isoform X1 [Nelumbo nucifera]	.	40S ribosomal protein S21
TRINITY_DN42854_c1_g1	-1.55412	0.000173362	down	yes	.	hypothetical protein JCGZ_22940 [Jatropha curcas]	Viral movement protein (MP)	.
TRINITY_DN47213_c2_g2	-1.0303	0.000199131	down	yes	.	hypothetical protein GLYMA_03G045000 [Glycine max]	.	leucine Rich Repeat
TRINITY_DN46588_c1_g2	-2.70865	9.35851e-15	down	yes	.	hypothetical protein GLYMA_03G043600 [Glycine max]	.	leucine Rich Repeat
TRINITY_DN19285_c0_g1	1.04483	0.000427153	up	yes	Glycine max uncharacterized LOC100305702 (LOC100305702), mRNA	hypothetical protein PHAVU_005G146900g [Phaseolus vulgaris]	.	Transcription elongation factor B (SIII), polypeptide 1 (15kDa, elongin C)
TRINITY_DN42566_c1_g1	-2.65787	2.28858e-08	down	yes	.	PREDICTED: aspartic proteinase nepenthesin-1-like [Prunus mume]	Xylanase inhibitor C-terminal	.
TRINITY_DN41044_c1_g1	1.24019	1.83784e-09	up	yes	Medicago truncatula 60S ribosomal protein L36 mRNA	hypothetical protein GLYMA_20G160400 [Glycine max]	.	60S ribosomal protein l36
TRINITY_DN45798_c1_g7	1.2758	0.000489862	up	yes	Arachis hypogaea type II chalcone isomerase (CHI-II) gene, complete cds	type II chalcone isomerase [Arachis hypogaea]	.	Catalyzes the intramolecular cyclization of bicyclic chalcones into tricyclic (S)-flavanones. Responsible for the isomerization of 4,2',4',6'-tetrahydroxychalcone (also termed chalcone) into naringenin
TRINITY_DN40581_c0_g1	1.24466	2.07388e-16	up	yes	Glycine max cDNA, clone: GMFL01-07-C16	PREDICTED: 60S ribosomal protein L21-2 [Vigna radiata var. radiata]	.	(ribosomal) protein
TRINITY_DN47938_c0_g4	-1.82922	1.23031e-16	down	yes	.	putative polyprotein [Glycine max]	GAG-pre-integrase domain	.
TRINITY_DN44121_c0_g1	1.26548	0.00249079	up	yes	.	hypothetical protein glysoja_003980 [Glycine soja]	.	phy rapidly regulated
TRINITY_DN45085_c3_g2	1.02505	7.33495e-11	up	yes	Vigna angularis var. angularis DNA, chromosome 6, almost complete sequence, cultivar: Shumari	PREDICTED: 40S ribosomal protein S25-2-like, partial [Eucalyptus grandis]	.	Ribosomal protein S25
TRINITY_DN48133_c4_g2	-3.4106	2.05639e-65	down	yes	.	Rpp4C4 [Medicago truncatula]	.	leucine Rich Repeat
TRINITY_DN5606_c0_g1	-5.3381	0.00180287	down	yes	.	hypothetical protein VITISV_002117 [Vitis vinifera]	GAG-pre-integrase domain	.
TRINITY_DN19283_c0_g1	-2.06043	2.17894e-10	down	yes	.	PREDICTED: protein FAR1-RELATED SEQUENCE 5-like [Vitis vinifera]	MULE transposase domain	protein FAR1-RELATED SEQUENCE 5-like
TRINITY_DN42273_c2_g2	-1.01423	2.35449e-08	down	yes	Phaseolus vulgaris hypothetical protein (PHAVU_001G021400g) mRNA, complete cds	hypothetical protein LR48_Vigan07g271800 [Vigna angularis]	.	phosphatidylinositol transfer protein
TRINITY_DN47053_c2_g2	2.49434	3.07667e-28	up	yes	.	PREDICTED: F-box protein SKIP23-like [Fragaria vesca subsp. vesca]	Protein of unknown function (DUF295)	Protein of unknown function (DUF295)
TRINITY_DN40581_c0_g2	1.25318	7.56582e-12	up	yes	Phaseolus vulgaris hypothetical protein (PHAVU_001G201000g) mRNA, complete cds	hypothetical protein LR48_Vigan03g290700 [Vigna angularis]	.	(ribosomal) protein
TRINITY_DN42812_c3_g1	2.23489	0.000118436	up	yes	PREDICTED: Ricinus communis dCTP pyrophosphatase 1 (LOC8284483), mRNA	PREDICTED: dCTP pyrophosphatase 1-like [Vigna radiata var. radiata]	.	dCTP pyrophosphatase 1
TRINITY_DN38897_c0_g1	1.23426	3.0272e-06	up	yes	Phaseolus vulgaris hypothetical protein (PHAVU_003G159100g) mRNA, complete cds	60S ribosomal protein L39 [Glycine soja]	.	Ribosomal protein
TRINITY_DN42468_c3_g2	-2.48619	1.71195e-08	down	yes	Phaseolus vulgaris hypothetical protein (PHAVU_005G155400g) mRNA, complete cds	PREDICTED: phosphoinositide phospholipase C 6-like isoform X3 [Cicer arietinum]	.	phospholipase c
TRINITY_DN43138_c0_g2	1.36846	1.82343e-05	up	yes	PREDICTED: Glycine max carbamoyl-phosphate synthase large chain, chloroplastic-like (LOC100797877), mRNA	PREDICTED: carbamoyl-phosphate synthase large chain, chloroplastic [Vigna radiata var. radiata]	.	carbamoyl-phosphate synthetase ammonia chain
TRINITY_DN40616_c0_g2	1.2705	8.6293e-14	up	yes	Glycine max cDNA, clone: GMFL01-40-G24	60s Acidic ribosomal protein [Arachis duranensis]	.	Ribosomal protein
TRINITY_DN46183_c0_g1	1.13896	0.00188718	up	yes	.	PREDICTED: UDP-glycosyltransferase 83A1-like [Glycine max]	.	Transferase
TRINITY_DN45349_c0_g1	1.78475	2.55121e-10	up	yes	PREDICTED: Glycine max copper transport protein ATX1 (LOC100306415), mRNA	copper transport protein ATOX1 [Hevea brasiliensis]	.	heavy metal transport detoxification protein
TRINITY_DN46640_c2_g1	1.61799	3.64256e-16	up	yes	Glycine max probable CCR4-associated factor 1 homolog 11 (LOC100817875), mRNA	hypothetical protein GLYMA_12G187400 [Glycine max]	.	Ccr4-not transcription complex, subunit
TRINITY_DN46367_c2_g3	1.25181	4.18044e-10	up	yes	Phaseolus vulgaris hypothetical protein (PHAVU_001G079100g) mRNA, complete cds	PREDICTED: 40S ribosomal protein S27-2-like [Nelumbo nucifera]	.	40s ribosomal protein S27
TRINITY_DN46497_c0_g2	1.40378	5.7523e-15	up	yes	PREDICTED: Glycine max protein transport protein Sec61 subunit gamma (LOC100805604), mRNA	PREDICTED: protein transport protein Sec61 subunit gamma [Glycine max]	.	protein transport protein sec61
TRINITY_DN39780_c0_g1	2.01068	2.90725e-12	up	yes	.	unknown [Medicago truncatula]	Trypsin and protease inhibitor	.
TRINITY_DN45206_c0_g2	-1.4751	3.95199e-15	down	yes	PREDICTED: Glycine max proteasome activator subunit 4-like (LOC100781622), mRNA	PREDICTED: proteasome activator subunit 4 isoform X1 [Cucumis melo]	.	Proteasome (Prosome, macropain) activator subunit 4
TRINITY_DN47968_c1_g3	-1.29641	6.91614e-10	down	yes	PREDICTED: Cicer arietinum ran-binding protein 1 homolog b-like (LOC101507905), mRNA	hypothetical protein GLYMA_10G220800 [Glycine max]	.	ran binding protein
TRINITY_DN45411_c1_g1	-2.57333	1.42377e-23	down	yes	.	hypothetical protein VITISV_017741 [Vitis vinifera]	gag-polypeptide of LTR copia-type	.
TRINITY_DN56972_c0_g1	-1.60847	2.26101e-11	down	yes	.	hypothetical protein VIGAN_02276800 [Vigna angularis var. angularis]	.	Transcription factor
TRINITY_DN42361_c0_g2	1.09341	9.67866e-12	up	yes	Phaseolus vulgaris hypothetical protein (PHAVU_007G083400g) mRNA, complete cds	PREDICTED: 40S ribosomal protein S18-like [Cicer arietinum]	.	Located at the top of the head of the 30S subunit, it contacts several helices of the 16S rRNA. In the 70S ribosome it contacts the 23S rRNA (bridge B1a) and protein L5 of the 50S subunit (bridge B1b), connecting the 2 subunits
TRINITY_DN46156_c6_g4	2.36716	2.11271e-08	up	yes	.	PREDICTED: uncharacterized protein LOC104878438 [Vitis vinifera]	Zinc knuckle	.
TRINITY_DN46190_c0_g1	1.28502	6.11901e-10	up	yes	.	hypothetical protein PHAVU_002G330500g [Phaseolus vulgaris]	.	protection of telomeres 1 homolog (S. pombe)
TRINITY_DN45778_c1_g1	1.04613	1.28916e-10	up	yes	PREDICTED: Glycine max 40S ribosomal protein S5-like (LOC100815850), transcript variant X1, mRNA	unknown [Glycine max]	.	One of the primary rRNA binding proteins, it binds directly to 16S rRNA where it nucleates assembly of the head domain of the 30S subunit. Is located at the subunit interface close to the decoding center, probably blocks exit of the E-site tRNA (By similarity)
TRINITY_DN46909_c2_g6	-2.97727	0.00189782	down	yes	.	NB-ARC domain disease resistance protein [Medicago truncatula]	.	leucine Rich Repeat
TRINITY_DN47957_c1_g1	-2.92934	1.02213e-13	down	yes	.	hypothetical protein GLYMA_03G045000 [Glycine max]	.	leucine Rich Repeat
TRINITY_DN45257_c1_g1	1.53395	5.27153e-05	up	yes	TPA_inf: Lotus japonicus mRNA for LysM receptor kinase 1c (nfr1c gene)	putative LysM domain containing receptor kinase [Cajanus cajan]	.	Serine Threonine protein kinase
TRINITY_DN39780_c0_g2	2.9883	7.18934e-22	up	yes	.	Lipid transfer protein [Medicago truncatula]	Trypsin and protease inhibitor	.
TRINITY_DN42945_c1_g2	2.88323	3.05925e-06	up	yes	Lupinus luteus glutamate dehydrogenase 1 (GDH1) mRNA, complete cds	PREDICTED: probable glutamate dehydrogenase 3 [Cicer arietinum]	.	oxidoreductase activity, acting on the CH-NH2 group of donors, NAD or NADP as acceptor
TRINITY_DN47852_c0_g1	-1.05564	9.57857e-16	down	yes	PREDICTED: Glycine max separase-like (LOC100805306), mRNA	hypothetical protein PHAVU_006G212000g [Phaseolus vulgaris]	.	extra spindle pole bodies homolog 1 (S. cerevisiae)
TRINITY_DN8064_c0_g1	2.64517	0.00250134	up	yes	Phaseolus vulgaris hypothetical protein (PHAVU_009G039400g) mRNA, complete cds	uncharacterized protein LOC100810086 [Glycine max]	.	This protein binds to the 23S rRNA, and is important in its secondary structure. It is located near the subunit interface in the base of the L7 L12 stalk, and near the tRNA binding site of the peptidyltransferase center (By similarity)
TRINITY_DN41395_c2_g6	-3.17277	1.5993e-09	down	yes	Arachis hypogaea cultivar E11 phosphoenolpyruvate carboxylase (PEPC5) mRNA, complete cds	phosphoenolpyruvate carboxylase [Arachis hypogaea]	.	phosphoenolpyruvate carboxylase activity
TRINITY_DN47193_c1_g1	1.15891	2.50739e-08	up	yes	Arachis stenosperma clone AS1RN1A09 microsatellite sequence	uncharacterized protein LOC100499858 [Glycine max]	.	Thioredoxin
TRINITY_DN44394_c3_g2	-1.05414	2.23674e-05	down	yes	.	PREDICTED: putative UPF0481 protein At3g02645 [Glycine max]	Plant protein of unknown function	.
TRINITY_DN47677_c1_g3	-1.04579	0.00106705	down	yes	PREDICTED: Glycine max protein LHY (LOC780540), transcript variant X4, mRNA	MYB transcription factor MYB114 [Glycine max]	.	Transcription factor
TRINITY_DN47979_c0_g1	1.09754	2.25776e-18	up	yes	.	PREDICTED: zinc finger BED domain-containing protein RICESLEEPER 2-like [Phoenix dactylifera]	hAT family C-terminal dimerisation region	.
TRINITY_DN41796_c1_g1	2.50739	5.76994e-05	up	yes	.	PREDICTED: uncharacterized protein LOC106378528 [Brassica napus]	Reverse transcriptase (RNA-dependent DNA polymerase)	.
TRINITY_DN44586_c5_g5	1.01415	6.80774e-07	up	yes	PREDICTED: Eucalyptus grandis ethylene-responsive transcription factor 2 (LOC104441946), mRNA	hypothetical protein LR48_Vigan06g014700 [Vigna angularis]	.	Transcription factor
TRINITY_DN42956_c1_g1	-1.66764	0.00419809	down	yes	.	RNA-directed DNA polymerase [Arachis hypogaea]	Reverse transcriptase-like	.
TRINITY_DN43660_c2_g2	-1.20455	0.000875502	down	yes	.	PREDICTED: uncharacterized protein LOC104721638 isoform X2 [Camelina sativa]	Plant protein of unknown function	.
TRINITY_DN43490_c3_g4	1.06167	2.50217e-06	up	yes	PREDICTED: Cicer arietinum mitochondrial import inner membrane translocase subunit TIM8-like (LOC101491687), mRNA	PREDICTED: mitochondrial import inner membrane translocase subunit TIM8-like [Cicer arietinum]	.	mitochondrial intermembrane chaperone that participates in the import and insertion of some multi-pass transmembrane proteins into the mitochondrial inner membrane. Also required for the transfer of beta-barrel precursors from the TOM complex to the sorting and assembly machinery (SAM complex) of the outer membrane. Acts as a chaperone-like protein that protects the hydrophobic precursors from ag…
TRINITY_DN47704_c1_g1	1.15824	6.90639e-08	up	yes	PREDICTED: Cicer arietinum NADP-dependent glyceraldehyde-3-phosphate dehydrogenase (LOC101510843), mRNA	hypothetical protein EUGRSUZ_C016461, partial [Eucalyptus grandis]	.	Dehydrogenase
TRINITY_DN45604_c0_g4	1.22332	6.23288e-06	up	yes	PREDICTED: Cicer arietinum mitochondrial import inner membrane translocase subunit Tim9 (LOC101499508), mRNA	hypothetical protein PHAVU_011G064100g [Phaseolus vulgaris]	.	mitochondrial import inner membrane translocase, subunit
TRINITY_DN46022_c4_g5	-1.26947	0.000520074	down	yes	Vigna angularis var. angularis DNA, chromosome 7, almost complete sequence, cultivar: Shumari	PREDICTED: ethylene-responsive transcription factor RAP2-7 isoform X2 [Cucumis sativus]	.	Transcription factor
TRINITY_DN45258_c4_g5	1.26624	8.88908e-06	up	yes	PREDICTED: Sesamum indicum protein SGT1 homolog (LOC105160420), mRNA	suppressor of G2 allele of SKP1 protein [Medicago truncatula]	.	Suppressor of g2 allele of skp1
TRINITY_DN43842_c0_g1	-1.61981	0.00182469	down	yes	.	hypothetical protein PHAVU_006G051200g [Phaseolus vulgaris]	Domain of unknown function	Ankyrin Repeat
TRINITY_DN46362_c4_g1	1.14928	0.00231301	up	yes	.	RecName: Full=Isoliquiritigenin 2'-O-methyltransferase; Short=MsCHMT; AltName: Full=Chalcone O-methyltransferase; Short=ChOMT; AltName: Full=Licodione 2'-O-methyltransferase; Short=MsLMT	Dimerisation domain	.
TRINITY_DN45230_c0_g2	8.40555	1.92953e-09	up	yes	.	Chain A, Crystal Structure Of A Recombinant Vatairea Macrocarpa Seed Lectin Complexed With Lactose	Legume lectin domain	.
TRINITY_DN43000_c0_g1	-1.32079	7.35574e-06	down	yes	.	PREDICTED: uncharacterized protein LOC101509145 [Cicer arietinum]	NB-ARC domain	leucine Rich Repeat
TRINITY_DN33354_c0_g1	2.43303	1.60865e-06	up	yes	.	PREDICTED: uncharacterized protein LOC106758497 [Vigna radiata var. radiata]	IQ calmodulin-binding motif	BAG domain
TRINITY_DN40669_c0_g1	1.73833	0.000228261	up	yes	Phaseolus vulgaris hypothetical protein (PHAVU_003G064500g) mRNA, complete cds	peptidyl-prolyl cis-trans isomerase FKBP62-like protein [Medicago truncatula]	.	Peptidyl-prolyl cis-trans isomerase
TRINITY_DN43378_c4_g6	1.25592	6.47975e-08	up	yes	M.truncatula DNA sequence from clone MTH2-170M20 on chromosome 3, complete sequence	import inner membrane translocase protein [Medicago truncatula]	.	Mitochondrial intermembrane chaperone that participates in the import and insertion of some multi-pass transmembrane proteins into the mitochondrial inner membrane. Also required for the transfer of beta-barrel precursors from the TOM complex to the sorting and assembly machinery (SAM complex) of the outer membrane. Acts as a chaperone-like protein that protects the hydrophobic precursors from ag…
TRINITY_DN44565_c3_g1	7.09839	2.96799e-07	up	yes	.	PREDICTED: uncharacterized protein LOC107177137 [Citrus sinensis]	zinc-binding in reverse transcriptase	.
TRINITY_DN45871_c1_g3	1.0392	0.00324575	up	yes	PREDICTED: Glycine max autophagy-related protein 8f (LOC100818315), transcript variant X3, mRNA	hypothetical protein PHAVU_003G219600g [Phaseolus vulgaris]	.	Microtubule-associated protein 1 light chain 3
TRINITY_DN47487_c0_g1	-5.47326	1.34388e-51	down	yes	.	hypothetical protein 205D04_9 [Arachis hypogaea]	zinc-binding in reverse transcriptase	.
TRINITY_DN45377_c1_g1	-1.36185	2.31689e-05	down	yes	.	PREDICTED: uncharacterized protein LOC106763342 [Vigna radiata var. radiata]	.	.
TRINITY_DN43533_c1_g3	-1.66427	0.00767211	down	yes	.	RNA-directed DNA polymerase (Reverse transcriptase); Ribonuclease H [Medicago truncatula]	Reverse transcriptase (RNA-dependent DNA polymerase)	.
TRINITY_DN42650_c3_g1	2.55832	5.56448e-11	up	yes	Vigna angularis var. angularis DNA, chromosome 5, almost complete sequence, cultivar: Shumari	Bis(5'-adenosyl)-triphosphatase [Glycine soja]	.	histidine triad (hIT) protein
TRINITY_DN43572_c0_g1	-1.08416	4.56539e-05	down	yes	.	hypothetical protein PHAVU_008G043400g, partial [Phaseolus vulgaris]	.	leucine Rich Repeat
TRINITY_DN45415_c3_g4	8.60744	1.82083e-11	up	yes	.	hypothetical protein [Brassica napus]	Reverse transcriptase-like	.
TRINITY_DN42624_c3_g2	-1.54721	0.000116104	down	yes	.	PREDICTED: uncharacterized protein LOC104738397 [Camelina sativa]	Reverse transcriptase-like	.
TRINITY_DN45136_c2_g1	-1.28474	8.2975e-09	down	yes	.	RNA-directed DNA polymerase (Reverse transcriptase); Polynucleotidyl transferase, Ribonuclease H fold [Medicago truncatula]	zinc-binding in reverse transcriptase	.
TRINITY_DN51394_c0_g1	6.12905	0.000573251	up	yes	.	Putative ribonuclease H protein [Glycine soja]	Reverse transcriptase-like	.
TRINITY_DN47045_c1_g1	-1.19946	0.0097023	down	yes	.	PREDICTED: subtilisin-like protease Glyma18g48580 [Cicer arietinum]	.	peptidase (S8 and S53, subtilisin, kexin, sedolisin
TRINITY_DN42736_c0_g1	2.27375	0.00724482	up	yes	Fragaria vesca subsp. americana clone fosmid 11D02, complete sequence	NADH dehydrogenase subunit 6 (mitochondrion) [Lotus japonicus]	.	NADH dehydrogenase subunit j
TRINITY_DN44360_c2_g3	1.42546	1.84187e-05	up	yes	PREDICTED: Vigna radiata var. radiata AP-4 complex subunit epsilon (LOC106777622), mRNA	PREDICTED: AP-4 complex subunit epsilon [Solanum tuberosum]	.	Adaptor-related protein complex
TRINITY_DN42886_c0_g1	-1.44925	8.67699e-14	down	yes	.	PREDICTED: putative disease resistance protein At4g11170 [Vitis vinifera]	.	.
TRINITY_DN44098_c1_g4	1.56578	0.000356647	up	yes	Phaseolus vulgaris hypothetical protein (PHAVU_002G233100g) mRNA, complete cds	unknown [Medicago truncatula]	.	carboxy-peptidase
TRINITY_DN45230_c0_g9	5.06688	1.66663e-08	up	yes	.	RecName: Full=Seed lectin; Short=VGL; Contains: RecName: Full=Seed lectin alpha chain; Contains: RecName: Full=Seed lectin gamma chain; Contains: RecName: Full=Seed lectin beta chain [Vatairea guianensis]	Legume lectin domain	.
TRINITY_DN44267_c4_g5	1.62658	7.47044e-07	up	yes	PREDICTED: Elaeis guineensis 10 kDa chaperonin-like (LOC105045463), transcript variant X1, mRNA	PREDICTED: 10 kDa chaperonin-like isoform X1 [Elaeis guineensis]	.	Binds to cpn60 in the presence of Mg-ATP and suppresses the ATPase activity of the latter (By similarity)
TRINITY_DN43310_c1_g1	1.71245	1.35362e-08	up	yes	Prunus persica hypothetical protein (PRUPE_ppa022603mg) mRNA, complete cds	uncharacterized protein LOC100306459 [Glycine max]	.	auxin-responsive protein
TRINITY_DN46338_c3_g2	1.96253	1.61854e-06	up	yes	.	PREDICTED: putative ribonuclease H protein At1g65750 [Brassica rapa]	Reverse transcriptase (RNA-dependent DNA polymerase)	.
TRINITY_DN45230_c0_g1	1.27587	1.24748e-07	up	yes	.	PREDICTED: lectin [Glycine max]	Legume lectin domain	.
TRINITY_DN46892_c1_g5	-1.31256	2.35543e-09	down	yes	.	DUF247 domain protein [Medicago truncatula]	Plant protein of unknown function	.
TRINITY_DN45122_c3_g6	1.02507	1.95722e-13	up	yes	Medicago truncatula clone mth2-135i19, complete sequence	PREDICTED: dnaJ protein homolog 1-like [Glycine max]	.	ATP binding to DnaK triggers the release of the substrate protein, thus completing the reaction cycle. Several rounds of ATP-dependent interactions between DnaJ, DnaK and GrpE are required for fully efficient folding. Also involved, together with DnaK and GrpE, in the DNA replication of plasmids through activation of initiation proteins (By similarity)
TRINITY_DN44691_c2_g3	1.04034	1.81769e-07	up	yes	PREDICTED: Glycine max mitochondrial import inner membrane translocase subunit TIM23-2-like (LOC100813158), transcript variant X2, mRNA	PREDICTED: mitochondrial import inner membrane translocase subunit TIM23-2-like [Glycine max]	.	mitochondrial import inner membrane translocase, subunit
TRINITY_DN45719_c0_g1	-1.848	1.9354e-11	down	yes	.	RNA-directed DNA polymerase (Reverse transcriptase); Polynucleotidyl transferase, Ribonuclease H fold [Medicago truncatula]	zinc-binding in reverse transcriptase	.
TRINITY_DN47579_c0_g3	2.92992	4.3766e-16	up	yes	Davidia involucrata abscisic stress-ripening protein (ASRP) mRNA, complete cds	PREDICTED: abscisic stress-ripening protein 1-like [Phoenix dactylifera]	ABA/WDS induced protein	.
TRINITY_DN46434_c3_g1	-1.16833	3.28995e-07	down	yes	.	RNA-directed DNA polymerase (Reverse transcriptase); Polynucleotidyl transferase, Ribonuclease H fold [Medicago truncatula]	zinc-binding in reverse transcriptase	.
TRINITY_DN14187_c0_g2	1.13754	2.24852e-07	up	yes	.	unknown [Lotus japonicus]	Pathogenesis-related protein Bet v I family	.
TRINITY_DN29091_c0_g1	20.994	7.87557e-08	up	yes	.	hypothetical protein EMIHUDRAFT_94945 [Emiliania huxleyi CCMP1516]	.	2-oxoglutarate and iron-dependent oxygenase domain containing 3
TRINITY_DN44540_c1_g5	1.04936	0.00170937	up	yes	.	PREDICTED: putative ribonuclease H protein At1g65750 [Prunus mume]	Reverse transcriptase-like	.
TRINITY_DN47806_c3_g4	1.89051	0.000477144	up	yes	.	S-locus lectin protein kinase family protein isoform 2 [Theobroma cacao]	D-mannose binding lectin	.
TRINITY_DN47435_c0_g1	-1.0448	2.46136e-05	down	yes	.	PREDICTED: LOW QUALITY PROTEIN: putative disease resistance protein At3g14460 [Cicer arietinum]	Leucine rich repeats (6 copies)	leucine Rich Repeat
TRINITY_DN58988_c0_g1	1.36933	5.61791e-05	up	yes	Arachis hypogaea putative R2R3 MYB protein 3 (MYB3) gene, complete cds	putative R2R3 MYB protein 3 [Arachis hypogaea]	.	Myblike DNAbinding domain containing protein
TRINITY_DN54655_c0_g1	1.93087	0.000219081	up	yes	Medicago truncatula DNA-binding domain protein mRNA	hypothetical protein POPTR_0019s09530g, partial [Populus trichocarpa]	.	dehydration-responsive element-binding protein
TRINITY_DN44024_c1_g3	1.55585	6.05218e-06	up	yes	PREDICTED: Glycine max uncharacterized LOC100305995 (LOC100305995), transcript variant X1, mRNA	hypothetical protein CISIN_1g023399mg [Citrus sinensis]	.	NA
TRINITY_DN47540_c0_g1	-1.03083	5.04686e-15	down	yes	PREDICTED: Brassica napus uncharacterized LOC106384766 (LOC106384766), mRNA	PREDICTED: uncharacterized protein LOC106796480 [Glycine max]	Retroviral aspartyl protease	.
TRINITY_DN47660_c2_g2	1.29008	6.76035e-08	up	yes	.	hypothetical protein GLYMA_20G158700 [Glycine max]	Legume lectin domain	.
TRINITY_DN44939_c1_g2	-1.11661	1.86487e-11	down	yes	Phaseolus vulgaris bbi gene for trypsin/chymotrypsin inhibitor, clone P2B8	hypothetical protein [Beta vulgaris subsp. vulgaris]	Reverse transcriptase (RNA-dependent DNA polymerase)	NA
TRINITY_DN48004_c1_g3	1.04416	0.00700474	up	yes	PREDICTED: Pyrus x bretschneideri callose synthase 3 (LOC103954001), transcript variant X4, mRNA	Callose synthase 3 [Glycine soja]	.	synthase
TRINITY_DN44484_c3_g1	-1.16563	7.98837e-18	down	yes	PREDICTED: Glycine max non-lysosomal glucosylceramidase-like (LOC100817476), transcript variant X2, mRNA	hypothetical protein VIGAN_08128200 [Vigna angularis var. angularis]	.	.
TRINITY_DN47963_c0_g4	1.54176	0.000251701	up	yes	Phaseolus vulgaris hypothetical protein (PHAVU_008G243100g) mRNA, complete cds	PREDICTED: deoxyuridine 5'-triphosphate nucleotidohydrolase-like [Glycine max]	.	This enzyme is involved in nucleotide metabolism it produces dUMP, the immediate precursor of thymidine nucleotides and it decreases the intracellular concentration of dUTP so that uracil cannot be incorporated into DNA (By similarity)
TRINITY_DN47054_c1_g2	-1.33934	8.18646e-05	down	yes	Theobroma cacao Transducin/WD40 repeat-like superfamily protein isoform 1 (TCM_014303) mRNA, complete cds	PREDICTED: cleavage stimulation factor subunit 50 [Cicer arietinum]	.	cleavage stimulation factor, 3' pre-RNA, subunit 1, 50kDa
TRINITY_DN45156_c0_g5	1.44703	0.00519326	up	yes	.	PREDICTED: putative disease resistance protein At3g14460 [Cicer arietinum]	Leucine rich repeats (6 copies)	leucine Rich Repeat
TRINITY_DN41849_c1_g1	-1.5498	0.00107529	down	yes	Medicago truncatula cytidine/deoxycytidylate deaminase family protein partial mRNA	PREDICTED: tRNA(adenine(34)) deaminase, chloroplastic-like isoform X1 [Cicer arietinum]	.	deaminase
TRINITY_DN42831_c2_g2	1.13804	0.00566081	up	yes	Lotus japonicus cDNA, clone: LjFL2-027-DG08, HTC	hypothetical protein PHAVU_003G115400g [Phaseolus vulgaris]	.	ubiquitin-conjugating enzyme
TRINITY_DN48507_c0_g1	1.40576	2.12982e-07	up	yes	.	conA precursor [Canavalia ensiformis]	Legume lectin domain	.
TRINITY_DN46745_c0_g3	-2.77217	1.93888e-54	down	yes	Lotus japonicus genomic DNA, chromosome 1, clone: LjT36G06, TM0372b, complete sequence	Cation transport regulator-like protein 2 [Glycine soja]	.	cation transport
TRINITY_DN46519_c0_g3	-1.10957	0.00246706	down	yes	Lupinus angustifolius cv. Sonet, BAC clone 136B16	PREDICTED: uncharacterized protein LOC102595311 [Solanum tuberosum]	Reverse transcriptase (RNA-dependent DNA polymerase)	.
TRINITY_DN34399_c0_g1	1.08207	0.00716706	up	yes	PREDICTED: Glycine max DNA-directed RNA polymerases I and III subunit RPAC2-like (LOC100807892), transcript variant X2, mRNA	hypothetical protein PHAVU_008G020000g [Phaseolus vulgaris]	.	.
TRINITY_DN42444_c1_g1	1.01597	4.97645e-09	up	yes	PREDICTED: Glycine max DEAD-box ATP-dependent RNA helicase 52B (LOC100791226), mRNA	hypothetical protein PHAVU_003G163700g [Phaseolus vulgaris]	.	.
TRINITY_DN35589_c0_g1	3.49074	7.17142e-05	up	yes	.	PREDICTED: ruBisCO-associated protein-like [Glycine max]	.	.
TRINITY_DN43176_c1_g3	-1.16728	8.06511e-08	down	yes	Arachis hypogaea putative MYB-related protein 19 (MYB19) gene, complete cds	putative MYB-related protein 19 [Arachis hypogaea]	.	Transcription factor
TRINITY_DN18332_c0_g1	1.32104	2.65773e-09	up	yes	PREDICTED: Vigna radiata var. radiata high-affinity nitrate transporter 3.1 (LOC106753299), mRNA	PREDICTED: high-affinity nitrate transporter 3.1-like [Glycine max]	.	Nitrate transporter
TRINITY_DN42511_c1_g2	-3.07428	5.42413e-62	down	yes	PREDICTED: Citrus sinensis high affinity nitrate transporter 2.7 (LOC102627329), mRNA	PREDICTED: uncharacterized protein LOC104903764 [Beta vulgaris subsp. vulgaris]	zinc-binding in reverse transcriptase	.
TRINITY_DN45309_c0_g1	1.41805	0.00378272	up	yes	PREDICTED: Glycine max glutaredoxin-C1-like (LOC100808865), mRNA	PREDICTED: glutaredoxin-C1-like [Glycine max]	.	Glutaredoxin
TRINITY_DN43505_c2_g9	1.35887	0.000295749	up	yes	PREDICTED: Glycine max NADP-dependent malic enzyme-like (LOC100784112), mRNA	hypothetical protein LR48_Vigan07g130300 [Vigna angularis]	.	hydrolase family 3
TRINITY_DN43877_c3_g1	-1.07681	5.26843e-12	down	yes	Arachis hypogaea putative MYB-related protein 17 (MYB17) gene, complete cds	putative MYB-related protein 17 [Arachis hypogaea]	Zinc knuckle	.
TRINITY_DN41901_c0_g1	1.85609	4.34929e-05	up	yes	Arachis hypogaea clone 1E65 heat shock protein 1 mRNA, partial cds	heat shock protein 2 [Arachis hypogaea]	.	response to heat
TRINITY_DN46381_c4_g5	-1.36749	8.71431e-12	down	yes	PREDICTED: Glycine max transcription factor TCP13-like (LOC100816424), mRNA	hypothetical protein PHAVU_011G120300g [Phaseolus vulgaris]	.	Transcription factor
TRINITY_DN135_c0_g1	-3.12076	0.00107291	down	yes	.	predicted protein [Lichtheimia corymbifera JMRC:FSU:9682]	.	.
TRINITY_DN43547_c2_g1	1.66011	0.000683452	up	yes	.	Disease resistance protein RPP13 [Glycine soja]	.	.
TRINITY_DN43645_c0_g4	2.42684	0.00214706	up	yes	PREDICTED: Glycine max cysteine-rich receptor-like protein kinase (LOC100305409), transcript variant X4, mRNA	hypothetical protein PHAVU_007G051000g [Phaseolus vulgaris]	.	Serine Threonine protein kinase
TRINITY_DN42920_c2_g1	2.35637	0.00182941	up	yes	.	hypothetical protein LR48_Vigan01g315900 [Vigna angularis]	Family of unknown function (DUF716)	transmembrane protein 45B
TRINITY_DN43960_c2_g1	1.86757	0.000821314	up	yes	Glycine max ethylene-responsive transcription factor ERF012-like (AP2-5), mRNA	AP2 domain-containing transcription factor family protein [Populus trichocarpa]	.	Transcription factor
TRINITY_DN42778_c0_g6	2.09675	0.00282943	up	yes	Lotus japonicus strain MG-20 mitochondrion, complete genome	ATPase subunit 4 (mitochondrion) [Lotus japonicus]	.	ATP synthase protein
TRINITY_DN42255_c2_g1	-1.37469	1.58209e-08	down	yes	.	PREDICTED: uncharacterized protein LOC101492155 [Cicer arietinum]	.	leucine Rich Repeat
TRINITY_DN44311_c0_g6	1.06964	8.29842e-06	up	yes	.	unknown [Lotus japonicus]	.	.
TRINITY_DN23885_c0_g1	1.31702	2.56987e-06	up	yes	PREDICTED: Camelina sativa monothiol glutaredoxin-S13-like (LOC104754507), mRNA	glutaredoxin-C1 protein [Medicago truncatula]	.	Glutaredoxin
TRINITY_DN44924_c0_g5	1.10264	5.02819e-06	up	yes	Medicago truncatula G-type lectin S-receptor-like Serine/Threonine-kinase partial mRNA	G-type lectin S-receptor-like Serine/Threonine-kinase [Medicago truncatula]	.	Serine Threonine protein kinase
TRINITY_DN7915_c0_g1	5.69289	1.42818e-05	up	yes	PREDICTED: Glycine max protein YLS9-like (LOC100783747), mRNA	PREDICTED: protein YLS9-like [Glycine max]	.	harpin-induced protein 1 domain containing protein, expressed
TRINITY_DN44432_c1_g1	9.22367	8.69511e-19	up	yes	.	hypothetical protein PHAVU_010G091100g [Phaseolus vulgaris]	.	Histidine triad protein
TRINITY_DN46763_c1_g7	2.09791	1.93769e-05	up	yes	PREDICTED: Cicer arietinum endochitinase PR4-like (LOC105851081), mRNA	unknown [Lotus japonicus]	Chitinase class I	chitinase
TRINITY_DN41325_c1_g1	-1.59517	0.00246346	down	yes	.	PREDICTED: uncharacterized protein LOC102595311 [Solanum tuberosum]	.	.
TRINITY_DN43538_c1_g5	-3.10556	5.00459e-10	down	yes	Lotus japonicus genomic DNA, clone: LjT38M11, TM1877, complete sequence	polyprotein [Gossypium barbadense]	gag-polypeptide of LTR copia-type	.
TRINITY_DN44982_c0_g2	1.56247	0.00912013	up	yes	.	Cytochrome b5 [Glycine soja]	.	.
TRINITY_DN48024_c0_g1	5.1765	3.2054e-16	up	yes	.	PREDICTED: uncharacterized mitochondrial protein AtMg00810-like [Solanum pennellii]	.	Retrotransposon protein
TRINITY_DN47391_c1_g2	1.08394	7.41238e-09	up	yes	Morus notabilis Mitochondrial import receptor subunit TOM7-1 partial mRNA	PREDICTED: mitochondrial import receptor subunit TOM7-1-like [Vigna radiata var. radiata]	.	Mitochondrial import receptor subunit
TRINITY_DN45702_c1_g3	1.51033	1.00246e-06	up	yes	PREDICTED: Vigna radiata var. radiata protein C2-DOMAIN ABA-RELATED 4 (LOC106757074), mRNA	PREDICTED: probable ADP-ribosylation factor GTPase-activating protein AGD11 [Cicer arietinum]	.	Domain-Containing protein
TRINITY_DN32291_c0_g1	1.8556	0.000106891	up	yes	Medicago truncatula clone mth2-16b23, complete sequence	hypothetical protein PRUPE_ppa012771mg [Prunus persica]	.	heavy metal transport detoxification protein
TRINITY_DN46210_c3_g2	-1.74542	0.00668965	down	yes	.	PREDICTED: uncharacterized protein LOC104751896 [Camelina sativa]	Reverse transcriptase (RNA-dependent DNA polymerase)	.
TRINITY_DN47051_c0_g4	1.5213	7.22242e-12	up	yes	PREDICTED: Glycine max 60S ribosomal protein L37a (LOC100784543), mRNA	hypothetical protein PRUPE_ppa013350mg [Prunus persica]	.	.
TRINITY_DN43043_c1_g7	-2.39575	0.0116317	down	yes	PREDICTED: Glycine max uncharacterized LOC100806406 (LOC100806406), mRNA	PREDICTED: LOW QUALITY PROTEIN: uncharacterized protein LOC105162781 [Sesamum indicum]	.	.
TRINITY_DN45036_c5_g2	1.1148	1.09024e-10	up	yes	PREDICTED: Eucalyptus grandis 60S acidic ribosomal protein P3-like (LOC104437355), mRNA	PREDICTED: 60S acidic ribosomal protein P3-2 [Prunus mume]	.	.
TRINITY_DN47833_c1_g1	3.98992	0.000737955	up	yes	PREDICTED: Jatropha curcas geraniol 8-hydroxylase-like (LOC105646076), mRNA	cytochrome P450 monooxygenase CYP76E3 [Glycine max]	.	Cytochrome p450
TRINITY_DN46575_c2_g1	1.8547	2.04425e-07	up	yes	PREDICTED: Cicer arietinum monothiol glutaredoxin-S9-like (LOC101503501), mRNA	glutaredoxin family protein [Ammopiptanthus mongolicus]	.	Glutaredoxin
TRINITY_DN24345_c0_g1	1.17087	0.000263898	up	yes	Glycine max uncharacterized LOC100500295 (LOC100500295), mRNA	PREDICTED: protein RALF-like 32 [Cicer arietinum]	.	Rapid ALkalinization Factor (RALF)
TRINITY_DN45085_c3_g4	1.13963	6.07547e-07	up	yes	Phaseolus vulgaris clone BE351 40S ribosomal protein S25-2 mRNA, complete cds	PREDICTED: 40S ribosomal protein S25-2-like, partial [Eucalyptus grandis]	.	Ribosomal protein S25
TRINITY_DN47445_c0_g1	2.95559	1.33161e-20	up	yes	Phaseolus vulgaris hypothetical protein (PHAVU_001G194700g) mRNA, complete cds	PREDICTED: protein YLS9-like [Cicer arietinum]	.	harpin-induced protein 1 domain containing protein, expressed
TRINITY_DN43395_c1_g1	4.77533	0.00760797	up	yes	Morus notabilis hypothetical protein partial mRNA	PREDICTED: mini zinc finger protein 2-like [Cicer arietinum]	.	ZF-HD homeobox protein At4g24660-like
TRINITY_DN51161_c0_g1	7.0698	0.000118547	up	yes	.	hypothetical protein FISHEDRAFT_41710 [Fistulina hepatica ATCC 64428]	.	.
TRINITY_DN44287_c3_g2	-1.36032	2.30516e-06	down	yes	PREDICTED: Glycine max FACT complex subunit SPT16-like (LOC100819092), transcript variant X3, mRNA	hypothetical protein PHAVU_006G0865000g, partial [Phaseolus vulgaris]	.	Component of the FACT complex, a general chromatin factor that acts to reorganize nucleosomes. The FACT complex is involved in multiple processes that require DNA as a template such as mRNA elongation, DNA replication and DNA repair. During transcription elongation the FACT complex acts as a histone chaperone that both destabilizes and restores nucleosomal structure. It facilitates the passage of…
TRINITY_DN42793_c1_g1	7.54132	8.51765e-08	up	yes	.	PREDICTED: uncharacterized protein LOC104883473 [Beta vulgaris subsp. vulgaris]	.	Retrotransposon protein
TRINITY_DN46193_c0_g1	1.04547	4.07744e-06	up	yes	.	PREDICTED: protein SRC2 homolog [Glycine max]	C2 domain	C2 domain
TRINITY_DN43189_c0_g6	-1.47979	1.07383e-05	down	yes	Medicago truncatula receptor-like protein partial mRNA	receptor-like protein [Medicago truncatula]	.	leucine Rich Repeat
TRINITY_DN47806_c3_g1	1.2948	0.00144724	up	yes	PREDICTED: Pyrus x bretschneideri G-type lectin S-receptor-like serine/threonine-protein kinase At4g27290 (LOC103946547), transcript variant X3, mRNA	S-locus lectin protein kinase family protein isoform 1 [Theobroma cacao]	.	Serine Threonine protein kinase
TRINITY_DN42339_c3_g9	1.89559	5.74175e-16	up	yes	Medicago truncatula heavy metal-associated domain protein mRNA	heavy metal-associated domain protein [Medicago truncatula]	.	heavy metal transport detoxification protein
TRINITY_DN44352_c1_g5	1.2973	0.000110435	up	yes	Arachis duranensis retrotransposon A54_Yankee_autonomous-Ty1-type, complete sequence	hypothetical protein VITISV_017741 [Vitis vinifera]	Reverse transcriptase (RNA-dependent DNA polymerase)	Retrotransposon protein
TRINITY_DN48091_c4_g1	1.85326	1.04441e-06	up	yes	Vigna angularis var. angularis DNA, chromosome 8, almost complete sequence, cultivar: Shumari	PREDICTED: peroxisomal membrane protein PMP22 [Vigna radiata var. radiata]	.	Peroxisomal membrane protein
TRINITY_DN44107_c5_g2	2.10085	4.8722e-11	up	yes	PREDICTED: Ricinus communis cinnamoyl-CoA reductase 1 (LOC8274312), mRNA	Dihydroflavonol-4-reductase [Glycine soja]	.	Nad-dependent epimerase dehydratase
TRINITY_DN47805_c3_g1	1.27352	4.46188e-05	up	yes	Theobroma cacao S-locus lectin protein kinase family protein (TCM_031233) mRNA, complete cds	hypothetical protein POPTR_0118s002202g, partial [Populus trichocarpa]	.	Serine Threonine protein kinase
TRINITY_DN48092_c1_g1	-2.08462	3.94582e-34	down	yes	Medicago truncatula chromosome 7 clone mth2-50e7, complete sequence	hypothetical protein VITISV_017741 [Vitis vinifera]	gag-polypeptide of LTR copia-type	.
TRINITY_DN40075_c0_g1	1.65786	0.000159769	up	yes	PREDICTED: Glycine max subtilisin-like protease SBT2.5 (LOC102669617), transcript variant X1, mRNA	hypothetical protein PHAVU_002G297500g [Phaseolus vulgaris]	.	peptidase (S8 and S53, subtilisin, kexin, sedolisin
TRINITY_DN56420_c0_g1	2.83339	1.54305e-23	up	yes	Morus notabilis hypothetical protein partial mRNA	hypothetical protein PHAVU_003G012600g [Phaseolus vulgaris]	Plastocyanin-like domain	.
TRINITY_DN45492_c1_g6	-1.9919	2.11222e-32	down	yes	.	hypothetical protein VITISV_017741 [Vitis vinifera]	Reverse transcriptase (RNA-dependent DNA polymerase)	.
TRINITY_DN44584_c3_g2	1.09403	6.33823e-13	up	yes	PREDICTED: Glycine max heat shock protein 90-6, mitochondrial-like (LOC100806710), mRNA	PREDICTED: heat shock protein 90-6, mitochondrial-like [Glycine max]	.	.
TRINITY_DN44883_c4_g1	1.25788	0.00016299	up	yes	PREDICTED: Cicer arietinum hydroxymethylglutaryl-CoA synthase (LOC101507987), transcript variant X2, mRNA	hypothetical protein PHAVU_003G213200g [Phaseolus vulgaris]	.	.
TRINITY_DN45698_c0_g6	-6.36171	1.70531e-05	down	yes	.	hypothetical protein VITISV_017741 [Vitis vinifera]	.	.
TRINITY_DN42485_c2_g8	-4.11919	0.000119057	down	yes	.	hypothetical protein VITISV_020209 [Vitis vinifera]	.	.
TRINITY_DN44373_c0_g11	1.21038	0.000288528	up	yes	PREDICTED: Glycine max probable sugar phosphate/phosphate translocator At3g11320 (LOC100785614), mRNA	hypothetical protein F383_33861 [Gossypium arboreum]	.	solute carrier family 35 member
TRINITY_DN47916_c0_g1	-1.41669	5.94367e-11	down	yes	.	unnamed protein product [Nicotiana tabacum]	.	.
TRINITY_DN32757_c0_g1	1.41805	0.00020834	up	yes	PREDICTED: Glycine max DnaJ-like protein (LOC548049), transcript variant X1, mRNA	hypothetical protein GLYMA_19G229700 [Glycine max]	.	ATP binding to DnaK triggers the release of the substrate protein, thus completing the reaction cycle. Several rounds of ATP-dependent interactions between DnaJ, DnaK and GrpE are required for fully efficient folding. Also involved, together with DnaK and GrpE, in the DNA replication of plasmids through activation of initiation proteins (By similarity)
TRINITY_DN45916_c0_g3	-1.49234	0.00639925	down	yes	PREDICTED: Glycine max plant intracellular Ras-group-related LRR protein 6-like (LOC100781571), transcript variant X2, mRNA	PREDICTED: plant intracellular Ras-group-related LRR protein 6-like [Glycine max]	.	leucine Rich Repeat
TRINITY_DN46904_c0_g1	-1.10025	0.000147265	down	yes	PREDICTED: Glycine max reactive Intermediate Deaminase A, chloroplastic-like (LOC100792467), mRNA	PREDICTED: subtilisin-like protease SBT1.7 [Vigna radiata var. radiata]	.	peptidase (S8 and S53, subtilisin, kexin, sedolisin
TRINITY_DN42479_c1_g4	-1.32428	0.00205233	down	yes	PREDICTED: Vigna radiata var. radiata glutamate receptor 2.8-like (LOC106760680), mRNA	hypothetical protein GLYMA_13G272400 [Glycine max]	Receptor family ligand binding region	glutamate receptor
TRINITY_DN45507_c1_g4	-1.71371	6.99826e-05	down	yes	Vitis vinifera contig VV78X151670.3, whole genome shotgun sequence	PREDICTED: serine/threonine-protein phosphatase 7 long form homolog [Gossypium raimondii]	.	Serine threonine-protein phosphatase 7 long form homolog
TRINITY_DN52317_c0_g1	1.15231	0.000780132	up	yes	PREDICTED: Glycine max DNA replication licensing factor MCM4-like (LOC100805788), mRNA	PREDICTED: DNA replication licensing factor MCM4-like [Glycine max]	.	.
TRINITY_DN45602_c0_g2	1.7294	6.35478e-22	up	yes	.	PREDICTED: putative disease resistance protein RGA4 [Cicer arietinum]	.	.
TRINITY_DN45717_c1_g2	1.60628	0.0120365	up	yes	Vigna angularis var. angularis DNA, chromosome 10, almost complete sequence, cultivar: Shumari	PREDICTED: uncharacterized protein LOC103416501 [Malus domestica]	Protein of unknown function (DUF563)	glycosyltransferase
TRINITY_DN10922_c0_g1	1.83762	0.000129703	up	yes	.	late embryogenesis abundant protein [Medicago truncatula]	.	harpin-induced protein 1 domain containing protein, expressed
TRINITY_DN48156_c1_g3	-2.06752	6.96672e-07	down	yes	Solanum pennellii chromosome ch01, complete genome	PREDICTED: uncharacterized protein LOC103988283 [Musa acuminata subsp. malaccensis]	.	Retrotransposon protein
TRINITY_DN46510_c2_g2	1.60584	9.41135e-08	up	yes	.	hypothetical protein PHAVU_009G241900g [Phaseolus vulgaris]	VQ motif	VQ motif-containing protein
TRINITY_DN35721_c0_g1	1.55238	5.11236e-08	up	yes	PREDICTED: Cicer arietinum protein NUCLEAR FUSION DEFECTIVE 6, chloroplastic/mitochondrial-like (LOC101514825), transcript variant X7, mRNA	PREDICTED: protein NUCLEAR FUSION DEFECTIVE 6, chloroplastic/mitochondrial-like isoform X4 [Glycine max]	.	NA
TRINITY_DN45089_c4_g7	1.09115	9.00158e-11	up	yes	PREDICTED: Cicer arietinum 60S ribosomal protein L28-2-like (LOC101497139), mRNA	hypothetical protein GLYMA_15G022700 [Glycine max]	.	.
TRINITY_DN44691_c2_g4	1.07372	1.55185e-08	up	yes	Glycine max prohibitin-2-like (LOC100811958), mRNA	PREDICTED: prohibitin-1, mitochondrial-like [Nicotiana tomentosiformis]	.	Band 7 protein
TRINITY_DN47360_c1_g1	1.67997	2.12388e-05	up	yes	.	hypothetical protein VITISV_017741 [Vitis vinifera]	.	.
TRINITY_DN43107_c0_g4	2.70696	5.81339e-05	up	yes	PREDICTED: Prunus mume feruloyl CoA ortho-hydroxylase 2-like (LOC103335470), mRNA	uncharacterized protein LOC100807298 [Glycine max]	.	2OGFe(II) oxygenase
TRINITY_DN41325_c2_g2	-1.46318	0.00255159	down	yes	.	hypothetical protein [Lotus japonicus]	.	.
[truncated: 2,346 more rows]
