# Supplementary material for: Physiological and transcriptomic analyses reveal the roles of secondary metabolism in the adaptive responses of Stylosanthes to manganese toxicity
Source: BMC Genomics. 2020 Dec 3;21:861. doi: 10.1186/s12864-020-07279-2 (PMC7713027; doi:10.1186/s12864-020-07279-2)
Supplement: Supplementary file 4 — Additional file 4: Table S3. DEGs involved in secondary metabolism. [file 12864_2020_7279_MOESM4_ESM.xls]

## Sheet: Sheet1
Additional file 4: Table S3. DEGs involved in secondary metabolism.
GeneID	Log2FoldChange	p Value	Up/Down	Description
1. Phenylpropanoid metabolic process
TRINITY_DN44956_c1_g10	5.92962	0.000221718	up	Isoflavone 7-O-methyltransferase [Glycine soja]
TRINITY_DN45746_c1_g3	3.56432	0.00304449	up	PREDICTED: Vigna radiata var. radiata anthranilate N-methyltransferase-like (LOC106778175), mRNA
TRINITY_DN45073_c2_g6	3.45811	0.0112354	up	phenylalanine ammonia-lyase [Stylosanthes guianensis]
TRINITY_DN44956_c1_g12	3.27782	8.93829e-14	up	Isoflavone 7-O-methyltransferase [Glycine soja]
TRINITY_DN44956_c1_g11	2.95368	0.010536	up	PREDICTED: trans-resveratrol di-O-methyltransferase-like [Populus euphratica]
TRINITY_DN47159_c2_g8	2.7645	2.42733e-05	up	isoflavone-7-O-methyltransferase [Medicago truncatula]
TRINITY_DN45499_c2_g1	2.39663	9.13077e-16	up	PREDICTED: fatty acyl-CoA reductase 8-like [Cicer arietinum]
TRINITY_DN40967_c0_g1	2.36231	0.00114696	up	PREDICTED: Tarenaya hassleriana feruloyl CoA ortho-hydroxylase 1 (LOC104810262), mRNA
TRINITY_DN47159_c2_g2	2.23327	8.09674e-14	up	isoflavone-7-O-methyltransferase [Medicago truncatula]
TRINITY_DN56723_c0_g1	1.98083	5.72925e-05	up	2-hydroxyisoflavanone dehydratase [Medicago truncatula]
TRINITY_DN58492_c0_g1	1.9	0.000782879	up	PREDICTED: Glycine max laccase-17-like (LOC100777925), mRNA
TRINITY_DN42703_c4_g3	1.83216	3.68462e-05	up	Glycine max peroxidase 52-like (LOC100790279), mRNA
TRINITY_DN46973_c1_g2	1.75284	1.00418e-10	up	PREDICTED: peroxidase P7-like [Glycine max]
TRINITY_DN47159_c2_g1	1.66969	0.00176985	up	isoflavone-7-O-methyltransferase [Medicago truncatula]
TRINITY_DN43492_c0_g7	1.56612	3.12898e-05	up	isoflavone-7-O-methyltransferase [Medicago truncatula]
TRINITY_DN42097_c5_g3	1.4604	0.00569699	up	monoglyceride lipase [Medicago truncatula]
TRINITY_DN45121_c2_g3	1.4295	0.000170839	up	PREDICTED: laccase-4-like [Glycine max]
TRINITY_DN43672_c0_g1	1.35358	0.00398208	up	PREDICTED: beta-glucosidase 46 [Glycine max]
TRINITY_DN35502_c0_g2	1.34822	0.00591543	up	laccase/diphenol oxidase family protein [Medicago truncatula]
TRINITY_DN47159_c2_g3	1.33901	0.00535218	up	PREDICTED: isoflavone 7-O-methyltransferase-like [Glycine max]
TRINITY_DN44492_c4_g2	1.31241	6.47335e-07	up	uncharacterized protein LOC100780465 [Glycine max]
TRINITY_DN21432_c0_g1	1.30086	9.00643e-08	up	PREDICTED: Cicer arietinum probable cinnamyl alcohol dehydrogenase 6 (LOC101504377), mRNA
TRINITY_DN41873_c3_g2	1.23521	0.000122151	up	PREDICTED: Vigna radiata var. radiata anthranilate N-methyltransferase-like (LOC106778175), mRNA
TRINITY_DN43693_c1_g1	1.14651	0.00597161	up	cytosolic aldehyde dehydrogenase [Medicago truncatula]
TRINITY_DN43525_c0_g1	1.14596	0.00804844	up	PREDICTED: feruloyl CoA ortho-hydroxylase 1 [Glycine max]
TRINITY_DN44956_c1_g5	1.14133	0.00411081	up	Isoflavone 7-O-methyltransferase [Glycine soja]
TRINITY_DN32062_c0_g1	1.1062	6.83309e-06	up	RecName: Full=Isoflavone 4'-O-methyltransferase; Short=GeHI4'OMT; AltName: Full=2,7,4'-trihydroxyisoflavanone 4'-O-methyltransferase; AltName: Full=S-adenosyl-L-methionine:2,7,4'-trihydroxyisoflavanone 4'-O-methyltransferase
TRINITY_DN46851_c3_g1	1.09624	2.23621e-05	up	dhs1 [Glycine max]
TRINITY_DN45912_c0_g3	1.02915	0.000156387	up	PREDICTED: probable cinnamyl alcohol dehydrogenase 1 [Glycine max]
TRINITY_DN48027_c2_g1	1.01234	2.50494e-10	up	Medicago truncatula 2-hydroxyisoflavanone dehydratase mRNA
TRINITY_DN47823_c0_g2	-1.14989	4.03337e-13	down	PREDICTED: omega-hydroxypalmitate O-feruloyl transferase [Cicer arietinum]
TRINITY_DN45463_c1_g1	-1.4176	7.67644e-07	down	PREDICTED: trans-resveratrol di-O-methyltransferase-like [Populus euphratica]
TRINITY_DN33588_c0_g1	-1.43077	2.91248e-10	down	PREDICTED: alcohol-forming fatty acyl-CoA reductase [Glycine max]
2. Flavonoid metabolic process
TRINITY_DN43107_c0_g4	2.70696	5.81339e-05	up	PREDICTED: Prunus mume feruloyl CoA ortho-hydroxylase 2-like (LOC103335470), mRNA
TRINITY_DN45668_c1_g2	1.87711	0.000180172	up	downstream target of agl15-4 protein [Medicago truncatula]
TRINITY_DN43355_c0_g2	1.87594	1.95766e-21	up	PREDICTED: phenolic glucoside malonyltransferase 1-like [Cicer arietinum]
TRINITY_DN46875_c3_g5	1.83677	0.000455207	up	chalcone synthase [Phalaenopsis equestris]
TRINITY_DN52696_c0_g1	1.52546	0.00486197	up	anthocyanidin reductase [Onobrychis viciifolia]
TRINITY_DN45083_c1_g7	1.50642	0.00917172	up	PREDICTED: Glycine max NAC domain-containing protein 42-like (LOC100795553), transcript variant X1, mRNA
TRINITY_DN45162_c2_g1	1.4885	5.44134e-09	up	PREDICTED: vestitone reductase-like isoform X1 [Glycine max]
TRINITY_DN21432_c0_g1	1.30086	9.00643e-08	up	PREDICTED: Cicer arietinum probable cinnamyl alcohol dehydrogenase 6 (LOC101504377), mRNA
TRINITY_DN45126_c0_g2	1.27908	1.1544e-07	up	PREDICTED: vestitone reductase-like isoform X2 [Glycine max]
TRINITY_DN45798_c1_g7	1.2758	0.000489862	up	type II chalcone isomerase [Arachis hypogaea]
TRINITY_DN47609_c1_g1	1.1134	2.21466e-09	up	PREDICTED: probable 2-oxoglutarate/Fe(II)-dependent dioxygenase [Glycine max]
TRINITY_DN43381_c0_g1	1.1064	1.78202e-05	up	PREDICTED: Cicer arietinum 1-aminocyclopropane-1-carboxylate oxidase (LOC101515788), mRNA
TRINITY_DN45901_c1_g1	1.0481	4.34214e-05	up	hypothetical protein PHAVU_007G008600g [Phaseolus vulgaris]
TRINITY_DN45912_c0_g3	1.02915	0.000156387	up	PREDICTED: probable cinnamyl alcohol dehydrogenase 1 [Glycine max]
TRINITY_DN41964_c1_g3	1.02646	0.00341995	up	PREDICTED: Glycine max transcription factor JUNGBRUNNEN 1-like (LOC100784323), transcript variant X1, mRNA
TRINITY_DN44111_c6_g2	-1.04112	2.38506e-07	down	hypothetical protein CISIN_1g035558mg, partial [Citrus sinensis]
TRINITY_DN42629_c5_g4	-1.37452	0.000187418	down	chalcone synthase [Vitis vinifera]
TRINITY_DN44420_c1_g1	-1.61098	8.2444e-13	down	chalcone synthase, partial [Ipomoea pes-caprae]
TRINITY_DN46520_c2_g1	-1.92178	0.00032959	down	PREDICTED: flavonoid 3',5'-hydroxylase 2-like [Vigna radiata var. radiata]
3. Isoflavonoid metabolic process
TRINITY_DN44956_c1_g10	5.92962	0.000221718	up	Isoflavone 7-O-methyltransferase [Glycine soja]
TRINITY_DN44956_c1_g12	3.27782	8.93829e-14	up	Isoflavone 7-O-methyltransferase [Glycine soja]
TRINITY_DN44956_c1_g11	2.95368	0.010536	up	PREDICTED: trans-resveratrol di-O-methyltransferase-like [Populus euphratica]
TRINITY_DN47159_c2_g8	2.7645	2.42733e-05	up	isoflavone-7-O-methyltransferase [Medicago truncatula]
TRINITY_DN47159_c2_g2	2.23327	8.09674e-14	up	isoflavone-7-O-methyltransferase [Medicago truncatula]
TRINITY_DN56723_c0_g1	1.98083	5.72925e-05	up	2-hydroxyisoflavanone dehydratase [Medicago truncatula]
TRINITY_DN47159_c2_g1	1.66969	0.00176985	up	isoflavone-7-O-methyltransferase [Medicago truncatula]
TRINITY_DN43492_c0_g7	1.56612	3.12898e-05	up	isoflavone-7-O-methyltransferase [Medicago truncatula]
TRINITY_DN47159_c2_g3	1.33901	0.00535218	up	PREDICTED: isoflavone 7-O-methyltransferase-like [Glycine max]
TRINITY_DN44956_c1_g5	1.14133	0.00411081	up	Isoflavone 7-O-methyltransferase [Glycine soja]
TRINITY_DN32062_c0_g1	1.1062	6.83309e-06	up	RecName: Full=Isoflavone 4'-O-methyltransferase; Short=GeHI4'OMT; AltName: Full=2,7,4'-trihydroxyisoflavanone 4'-O-methyltransferase; AltName: Full=S-adenosyl-L-methionine:2,7,4'-trihydroxyisoflavanone 4'-O-methyltransferase
TRINITY_DN48027_c2_g1	1.01234	2.50494e-10	up	Medicago truncatula 2-hydroxyisoflavanone dehydratase mRNA
TRINITY_DN45463_c1_g1	-1.4176	7.67644e-07	down	PREDICTED: trans-resveratrol di-O-methyltransferase-like [Populus euphratica]
4. Lignin metabolic process
TRINITY_DN45746_c1_g3	3.56432	0.00304449	up	PREDICTED: Vigna radiata var. radiata anthranilate N-methyltransferase-like (LOC106778175), mRNA
TRINITY_DN58492_c0_g1	1.9	0.000782879	up	PREDICTED: Glycine max laccase-17-like (LOC100777925), mRNA
TRINITY_DN42703_c4_g3	1.83216	3.68462e-05	up	Glycine max peroxidase 52-like (LOC100790279), mRNA
TRINITY_DN46973_c1_g2	1.75284	1.00418e-10	up	PREDICTED: peroxidase P7-like [Glycine max]
TRINITY_DN42097_c5_g3	1.4604	0.00569699	up	monoglyceride lipase [Medicago truncatula]
TRINITY_DN45121_c2_g3	1.4295	0.000170839	up	PREDICTED: laccase-4-like [Glycine max]
TRINITY_DN43672_c0_g1	1.35358	0.00398208	up	PREDICTED: beta-glucosidase 46 [Glycine max]
TRINITY_DN41873_c3_g2	1.23521	0.000122151	up	PREDICTED: Vigna radiata var. radiata anthranilate N-methyltransferase-like (LOC106778175), mRNA
TRINITY_DN46851_c3_g1	1.09624	2.23621e-05	up	dhs1 [Glycine max]
5. Triterpenoid metabolic process
TRINITY_DN44602_c2_g2	1.85276	1.7667e-07	up	PREDICTED: 11-oxo-beta-amyrin 30-oxidase-like [Cicer arietinum]
TRINITY_DN44792_c2_g3	1.48416	1.62204e-25	up	PREDICTED: Glycine max cytochrome P450 72A15 (CYP72A67), mRNA
TRINITY_DN31869_c0_g2	1.41108	0.0104964	up	PREDICTED: Vitis vinifera cytochrome P450 CYP72A219 (LOC100260384), mRNA
TRINITY_DN47142_c0_g1	1.05137	0.000192713	up	cycloartenol synthase [Medicago truncatula]
TRINITY_DN45630_c1_g4	-1.22946	9.54979e-05	down	beta-amyrin synthase [Medicago truncatula]
TRINITY_DN44589_c2_g1	-1.25315	0.00592875	down	lupeol synthase [Glycyrrhiza uralensis]
TRINITY_DN47776_c1_g6	-1.32251	0.00238445	down	PREDICTED: Glycine max lupeol synthase (LOC100810400), transcript variant X3, mRNA
TRINITY_DN47831_c1_g4	-1.79639	0.00745592	down	beta-amyrin synthase [Medicago truncatula]
TRINITY_DN44589_c2_g3	-2.19665	0.0027873	down	lupeol synthase [Lotus japonicus]
6. Phytoalexin metabolic process
TRINITY_DN45083_c1_g7	1.50642	0.00917172	up	PREDICTED: protein FEZ [Nelumbo nucifera]
TRINITY_DN47159_c2_g3	1.33901	0.00535218	up	PREDICTED: isoflavone 7-O-methyltransferase-like [Glycine max]
TRINITY_DN32062_c0_g1	1.1062	6.83309e-06	up	RecName: Full=Isoflavone 4'-O-methyltransferase; Short=GeHI4'OMT; AltName: Full=2,7,4'-trihydroxyisoflavanone 4'-O-methyltransferase; AltName: Full=S-adenosyl-L-methionine:2,7,4'-trihydroxyisoflavanone 4'-O-methyltransferase
TRINITY_DN41964_c1_g3	1.02646	0.00341995	up	PREDICTED: Glycine max transcription factor JUNGBRUNNEN 1-like (LOC100784323), transcript variant X1, mRNA
TRINITY_DN45463_c1_g1	-1.4176	7.67644e-07	down	PREDICTED: trans-resveratrol di-O-methyltransferase-like [Populus euphratica]
TRINITY_DN38292_c0_g2	-2.70356	1.51833e-05	down	glutamate-cysteine ligase B [Medicago truncatula]
7. Phenol-containing compound catabolic process
TRINITY_DN46020_c4_g1	2.39999	6.91059e-15	up	PREDICTED: probable 2-oxoglutarate/Fe(II)-dependent dioxygenase [Glycine max]
TRINITY_DN28586_c0_g1	2.03043	3.37907e-06	up	PREDICTED: flavonol synthase/flavanone 3-hydroxylase-like [Glycine max]
TRINITY_DN42159_c1_g10	1.45526	0.0002814	up	PREDICTED: probable 2-oxoglutarate/Fe(II)-dependent dioxygenase [Cicer arietinum]
TRINITY_DN44492_c4_g2	1.31241	6.47335e-07	up	uncharacterized protein LOC100780465 [Glycine max]
TRINITY_DN47609_c1_g1	1.1134	2.21466e-09	up	PREDICTED: probable 2-oxoglutarate/Fe(II)-dependent dioxygenase [Glycine max]
