# Supplementary material for: Physiological and transcriptomic analyses reveal the roles of secondary metabolism in the adaptive responses of Stylosanthes to manganese toxicity
Source: BMC Genomics. 2020 Dec 3;21:861. doi: 10.1186/s12864-020-07279-2 (PMC7713027; doi:10.1186/s12864-020-07279-2)
Supplement: Supplementary file 5 — Additional file 5: Table S4. Transcription factors responding to Mn toxicity. [file 12864_2020_7279_MOESM5_ESM.xls]

## Sheet: Sheet1
Additional file 5: Table S4. Transcription factors responding to Mn toxicity.
GeneID	Log2FoldChange	p Value	Up/Down	TF family	Description
TRINITY_DN34824_c0_g2	6.60298	3.82272e-05	up	AP2	DREB group protein [Ammopiptanthus mongolicus]
TRINITY_DN47340_c1_g4	6.11384	8.0568e-05	up	AP2	PREDICTED: protein PPLZ02 [Glycine max]
TRINITY_DN34824_c0_g1	4.7523	2.90808e-09	up	AP2	PREDICTED: Cicer arietinum dehydration-responsive element-binding protein 1E-like (LOC101507179), mRNA
TRINITY_DN44859_c4_g3	3.84052	0.00264328	up	AP2	PREDICTED: ethylene-responsive transcription factor 4 [Vigna radiata var. radiata]
TRINITY_DN44938_c3_g5	3.33848	7.19095e-37	up	AP2	TINY transcription factor [Arachis hypogaea]
TRINITY_DN13437_c0_g1	2.64218	5.21183e-42	up	AP2	drought responsive element binding protein [Glycine soja]
TRINITY_DN42722_c4_g1	2.50784	0.000137251	up	AP2	hHypothetical protein VIGAN_11139400 [Vigna angularis var. angularis]
TRINITY_DN44646_c3_g3	2.34647	0.000175834	up	AP2	PREDICTED: ethylene-responsive transcription factor ERF114-like [Glycine max]
TRINITY_DN44668_c0_g2	2.20384	0.00463155	up	AP2	Glycine max DRE-binding protein 2D;1 (DREB2D;1) mRNA, complete cds
TRINITY_DN45179_c2_g1	2.19193	8.31733e-09	up	AP2	PREDICTED: Cucumis sativus ethylene-responsive transcription factor ERF054-like (LOC101206608), mRNA
TRINITY_DN47415_c0_g1	2.02182	3.5678e-05	up	AP2	PREDICTED: Glycine max ethylene-responsive transcription factor CRF2 (LOC100776453), mRNA
TRINITY_DN56798_c0_g1	1.97073	5.5927e-10	up	AP2	hypothetical protein LR48_Vigan02g215700 [Vigna angularis]
TRINITY_DN43960_c2_g1	1.86757	0.000821314	up	AP2	AP2 domain-containing transcription factor family protein [Populus trichocarpa]
TRINITY_DN44588_c3_g2	1.818	1.79858e-07	up	AP2	ethylene-responsive element binding factor 4 [Arachis hypogaea]
TRINITY_DN44586_c6_g1	1.61029	7.87076e-12	up	AP2	PREDICTED: ethylene-responsive transcription factor ERF105 [Glycine max]
TRINITY_DN35622_c0_g1	1.55461	6.83124e-20	up	AP2	hypothetical protein PHAVU_007G127800g [Phaseolus vulgaris]
TRINITY_DN7142_c0_g1	1.40373	8.5072e-05	up	AP2	PREDICTED: Cucumis sativus ethylene-responsive transcription factor RAP2-11-like (LOC101203179), mRNA
TRINITY_DN45755_c3_g7	1.23445	2.45075e-12	up	AP2	PREDICTED: pathogenesis-related genes transcriptional activator PTI6-like [Cicer arietinum]
TRINITY_DN47402_c0_g1	1.21442	3.86276e-18	up	AP2	ethylene-responsive element binding factor 5 [Arachis hypogaea]
TRINITY_DN43906_c5_g5	1.20142	8.28585e-23	up	AP2	ethylene-responsive element binding factor 5 [Arachis hypogaea]
TRINITY_DN43614_c5_g2	1.0334	1.76501e-05	up	AP2	AP2 domain class transcription factor [Medicago truncatula]
TRINITY_DN43960_c2_g2	1.01416	0.00634257	up	AP2	PREDICTED: ethylene-responsive transcription factor ERF014 [Vigna radiata var. radiata]
TRINITY_DN44586_c5_g5	1.01415	6.80774e-07	up	AP2	PREDICTED: Eucalyptus grandis ethylene-responsive transcription factor 2 (LOC104441946), mRNA
TRINITY_DN46022_c4_g5	-1.26947	0.000520074	down	AP2	PREDICTED: ethylene-responsive transcription factor RAP2-7 isoform X2 [Cucumis sativus]
TRINITY_DN45716_c1_g1	3.38114	1.80106e-13	up	MYB	myb-related protein Zm1 [Glycine soja]
TRINITY_DN42685_c6_g1	2.94062	1.86328e-18	up	MYB	putative R2R3 MYB protein 1 [Arachis hypogaea]
TRINITY_DN42931_c2_g2	2.59876	4.69831e-09	up	MYB	MYB transcription factor MYB92 [Glycine max]
TRINITY_DN45186_c3_g1	2.44905	0.00146383	up	MYB	MYB transcription factor [Medicago truncatula]
TRINITY_DN45186_c3_g6	2.36574	0.00785192	up	MYB	hypothetical protein PHAVU_006G120800g [Phaseolus vulgaris]
TRINITY_DN44738_c9_g1	2.15094	0.00697419	up	MYB	PREDICTED: Cicer arietinum myb-related protein Myb4 (LOC101503477), transcript variant X3, mRNA
TRINITY_DN45002_c0_g2	1.96002	2.95359e-14	up	MYB	putative 3R MYB protein 10 [Arachis hypogaea]
TRINITY_DN45716_c4_g2	1.53329	0.00423374	up	MYB	PREDICTED: myb-related protein Myb4-like [Glycine max]
TRINITY_DN43960_c7_g3	1.40214	2.11601e-06	up	MYB	putative R2R3 MYB protein 6 [Arachis hypogaea]
TRINITY_DN58988_c0_g1	1.36933	5.61791e-05	up	MYB	putative R2R3 MYB protein 3 [Arachis hypogaea]
TRINITY_DN36451_c0_g1	1.29083	2.07884e-05	up	MYB	putative R2R3 MYB protein 5 [Arachis hypogaea]
TRINITY_DN45262_c4_g3	1.15013	0.00235545	up	MYB	transcription factor MYB86 [Glycine soja]
TRINITY_DN45716_c4_g8	1.0608	0.00898115	up	MYB	PREDICTED: myb-related protein 330 [Glycine max]
TRINITY_DN44764_c5_g2	1.03966	0.00148819	up	MYB	PREDICTED: myb-related protein 306-like [Glycine max]
TRINITY_DN44738_c8_g4	1.00133	0.0050696	up	MYB	PREDICTED: transcription factor MYB35 [Glycine max]
TRINITY_DN45212_c0_g2	-1.01461	0.0112775	down	MYB	MYB transcription factor MYB94 [Glycine max]
TRINITY_DN47677_c1_g3	-1.04579	0.00106705	down	MYB	MYB transcription factor MYB114 [Glycine max]
TRINITY_DN44356_c5_g2	-1.13651	9.64874e-07	down	MYB	hypothetical protein GLYMA_11G1834001, partial [Glycine max]
TRINITY_DN45670_c0_g1	-1.53379	6.41474e-20	down	MYB	putative MYB-related protein 13 [Arachis hypogaea]
TRINITY_DN45767_c0_g1	-1.66398	5.40445e-06	down	MYB	MYB4 [Malus hybrid cultivar]
TRINITY_DN45267_c2_g1	-2.37342	8.91736e-07	down	MYB	hypothetical protein GLYMA_19G146500 [Glycine max]
TRINITY_DN36760_c0_g2	-3.18231	1.28074e-05	down	MYB	PREDICTED: myb family transcription factor APL-like isoform X1 [Glycine max]
TRINITY_DN41475_c5_g8	4.21397	0.00593673	up	C2H2-ZF	Zinc finger of C2H2 type [Glycine max]
TRINITY_DN12526_c0_g1	2.95989	4.98436e-35	up	C2H2-ZF	Cys2-His2 zinc finger transcription factor [Medicago truncatula]
TRINITY_DN42276_c1_g1	2.48081	6.26533e-18	up	C2H2-ZF	C2H2 type zinc finger transcription factor family protein [Medicago truncatula]
TRINITY_DN47158_c1_g1	2.37403	0.00406268	up	C2H2-ZF	Zinc finger protein ZAT11-like protein [Glycine soja]
TRINITY_DN54332_c0_g1	2.2421	0.000353144	up	C2H2-ZF	PREDICTED: Citrus sinensis zinc finger protein ZAT12-like (LOC102607670), mRNA
TRINITY_DN13820_c0_g1	1.81729	6.95037e-19	up	C2H2-ZF	zinc finger protein [Arachis diogoi]
TRINITY_DN46140_c3_g3	1.28652	2.79327e-18	up	C2H2-ZF	zinc finger protein [Arachis diogoi]
TRINITY_DN42065_c1_g2	1.48347	0.000113987	up	Dof-ZF	PREDICTED: Citrus sinensis dof zinc finger protein DOF2.5 (LOC102631213), transcript variant X2, mRNA
TRINITY_DN45788_c3_g1	1.10343	0.00512037	up	Dof-ZF	TPA_inf: dof protein [Cajanus cajan]
TRINITY_DN45788_c3_g7	-1.00284	1.05795e-08	down	Dof-ZF	hypothetical protein GLYMA_17G101000 [Glycine max]
TRINITY_DN43684_c4_g1	-1.16798	0.0014143	down	Dof-ZF	PREDICTED: dof zinc finger protein DOF3.5 [Glycine max]
TRINITY_DN43877_c4_g4	-1.27395	0.00782753	down	Dof-ZF	Dof7 [Glycine max]
TRINITY_DN56972_c0_g1	-1.60847	2.26101e-11	down	Dof-ZF	hypothetical protein VIGAN_02276800 [Vigna angularis var. angularis]
TRINITY_DN43395_c1_g1	4.77533	0.00760797	up	HD-ZF	PREDICTED: mini zinc finger protein 2-like [Cicer arietinum]
TRINITY_DN46713_c0_g1	1.64978	0.000509484	up	HD-ZF	PREDICTED: zinc-finger homeodomain protein 10-like [Cucumis melo]
TRINITY_DN19674_c0_g1	-3.84923	0.0103925	down	CCCH-ZF	PREDICTED: Glycine max zinc finger CCCH domain-containing protein 2-like (LOC100787049), mRNA
TRINITY_DN47808_c2_g5	4.40097	8.70553e-13	up	HLH	PREDICTED: transcription factor bHLH18-like [Glycine max]
TRINITY_DN43380_c3_g3	2.32895	0.00374569	up	HLH	transcription factor bHLH96 [Glycine soja]
TRINITY_DN29002_c0_g1	2.08677	6.30754e-16	up	HLH	bHLH transcription factor, partial [Glycine max]
TRINITY_DN44390_c3_g1	2.02657	2.88547e-05	up	HLH	PREDICTED: transcription factor bHLH30 [Fragaria vesca subsp. vesca]
TRINITY_DN47446_c1_g1	1.72199	0.00335696	up	HLH	PREDICTED: transcription factor bHLH96-like [Glycine max]
TRINITY_DN48040_c1_g2	1.70359	0.000826924	up	HLH	transcription factor bHLH93 [Glycine soja]
TRINITY_DN45638_c7_g1	1.67629	0.00122477	up	HLH	PREDICTED: transcription factor BEE 3-like [Glycine max]
TRINITY_DN44966_c1_g2	1.39233	9.67876e-08	up	HLH	PREDICTED: transcription factor bHLH18-like [Glycine max]
TRINITY_DN48040_c1_g3	1.26846	0.00315667	up	HLH	transcription factor bHLH93 [Glycine soja]
TRINITY_DN21498_c0_g1	1.19681	4.65171e-10	up	HLH	PREDICTED: transcription factor bHLH18-like [Vigna radiata var. radiata]
TRINITY_DN36931_c0_g1	1.17486	0.00136728	up	HLH	PREDICTED: Glycine max transcription factor bHLH106-like (LOC100802566), mRNA
TRINITY_DN45325_c3_g4	1.0251	0.000317305	up	HLH	PREDICTED: transcription factor bHLH18-like [Vigna radiata var. radiata]
TRINITY_DN43046_c1_g1	1.01647	1.79644e-08	up	HLH	helix loop helix DNA-binding domain protein [Medicago truncatula]
TRINITY_DN43690_c1_g2	-1.06005	2.20893e-09	down	HLH	transcription factor BIM2-like protein [Medicago truncatula]
TRINITY_DN47446_c4_g2	-1.29267	2.85927e-09	down	HLH	PREDICTED: transcription factor bHLH89-like [Glycine max]
TRINITY_DN47843_c1_g1	2.66805	0.00534615	up	NAM	PREDICTED: protein CUP-SHAPED COTYLEDON 2-like [Glycine max]
TRINITY_DN43172_c1_g3	2.31753	6.53595e-07	up	NAM	PREDICTED: protein NTM1-like 9 isoform X2 [Cicer arietinum]
TRINITY_DN45083_c1_g7	1.50642	0.00917172	up	NAM	PREDICTED: protein FEZ [Nelumbo nucifera]
TRINITY_DN42359_c0_g1	1.48321	1.20351e-16	up	NAM	eukaryotic aspartyl protease family protein [Medicago truncatula]
TRINITY_DN43088_c5_g1	1.46506	1.28579e-08	up	NAM	NAC domain-containing protein 8 [Glycine soja]
TRINITY_DN45594_c4_g1	1.40488	2.11931e-06	up	NAM	NAC-like transcription factor [Arachis hypogaea]
TRINITY_DN43124_c1_g9	1.38294	4.30291e-07	up	NAM	PREDICTED: NAC domain-containing protein 8-like [Glycine max]
TRINITY_DN34901_c0_g2	1.16154	0.00409122	up	NAM	PREDICTED: NAC domain-containing protein 18-like [Glycine max]
TRINITY_DN41964_c1_g3	1.02646	0.00341995	up	NAM	PREDICTED: Glycine max transcription factor JUNGBRUNNEN 1-like (LOC100784323), transcript variant X1, mRNA
TRINITY_DN41797_c1_g1	-1.51892	2.3788e-10	down	NAM	PREDICTED: Vigna radiata var. radiata NAC domain-containing protein 40-like (LOC106779116), mRNA
TRINITY_DN44067_c0_g1	-4.56226	8.30259e-42	down	NAM	NAC-like transcription factor [Arachis hypogaea]
TRINITY_DN44420_c8_g1	3.42582	0.00536534	up	WRKY	PREDICTED: Vigna radiata var. radiata probable WRKY transcription factor 9 (LOC106752861), mRNA
TRINITY_DN45007_c4_g3	1.73882	9.4809e-15	up	WRKY	putative WRKY transcription factor 51 [Glycine soja]
TRINITY_DN46284_c0_g2	1.61771	0.000428767	up	WRKY	PREDICTED: uncharacterized protein LOC101503578 isoform X1 [Cicer arietinum]
TRINITY_DN20306_c0_g1	1.58303	0.000451941	up	WRKY	PREDICTED: Glycine max probable WRKY transcription factor 40 (LOC100791870), transcript variant X2, mRNA
TRINITY_DN47121_c2_g2	1.52009	1.21899e-12	up	WRKY	WRKY family transcription factor [Medicago truncatula]
TRINITY_DN47279_c2_g6	1.51739	0.00154508	up	WRKY	Medicago truncatula WRKY DNA-binding domain protein mRNA
TRINITY_DN47034_c0_g11	1.46961	0.000924098	up	WRKY	PREDICTED: probable WRKY transcription factor 12 [Glycine max]
TRINITY_DN43817_c3_g3	1.45286	1.42957e-07	up	WRKY	WRKY family transcription factor [Medicago truncatula]
TRINITY_DN44914_c1_g6	1.44581	0.00142197	up	WRKY	PREDICTED: probable WRKY transcription factor 31 [Glycine max]
TRINITY_DN44117_c1_g5	3.46361	1.69315e-44	up	HSF	PREDICTED: heat shock factor protein HSF30-like [Vigna radiata var. radiata]
TRINITY_DN44587_c0_g1	1.2182	9.51479e-10	up	HSF	heat shock factor [Glycine max]
TRINITY_DN44117_c1_g6	1.19432	5.78032e-11	up	HSF	heat shock transcription factor A-2 [Arachis hypogaea subsp. hypogaea]
TRINITY_DN44117_c1_g3	1.13766	2.1509e-08	up	HSF	PREDICTED: Vigna radiata var. radiata heat stress transcription factor B-2b (LOC106778091), transcript variant X6, mRNA
TRINITY_DN36529_c0_g1	1.08927	1.29067e-17	up	HSF	PREDICTED: Vigna radiata var. radiata heat stress transcription factor A-7a-like (LOC106758022), transcript variant X4, mRNA
TRINITY_DN58551_c0_g1	1.01239	0.00628115	up	TCP	PREDICTED: transcription factor TCP9-like [Glycine max]
TRINITY_DN45645_c2_g9	-1.14669	1.26313e-17	down	TCP	TCP1 protein [Lupinus albus]
TRINITY_DN46381_c4_g5	-1.36749	8.71431e-12	down	TCP	PREDICTED: Glycine max transcription factor TCP13-like (LOC100816424), mRNA
TRINITY_DN47340_c0_g1	-1.40208	1.43864e-09	down	TCP	PREDICTED: Glycine max transcription factor TCP13-like (LOC100816424), mRNA
TRINITY_DN46155_c5_g3	-2.98453	0.00105193	down	TCP	WfCYC3 [Wisteria floribunda]
TRINITY_DN45327_c1_g1	2.92192	0.00892759	up	GRAS	PREDICTED: scarecrow-like protein 21 [Glycine max]
TRINITY_DN44966_c1_g3	1.64676	9.06574e-06	up	GRAS	hypothetical protein VITISV_023622 [Vitis vinifera]
TRINITY_DN5473_c0_g1	-1.15896	0.000468006	down	GRAS	PREDICTED: scarecrow-like protein 32 [Vigna radiata var. radiata]
TRINITY_DN43410_c2_g7	6.49218	1.12418e-05	up	EIN3	ethylene insensitive-like protein [Trifolium repens]
TRINITY_DN32864_c0_g1	-1.08103	1.13586e-12	down	EIN3	PREDICTED: ETHYLENE INSENSITIVE 3-like 3 protein [Cicer arietinum]
TRINITY_DN44308_c0_g5	4.29693	8.57207e-06	up	NF-X1	hypothetical protein GLYMA_18G027000 [Glycine max]
TRINITY_DN43665_c3_g5	3.80235	0.00136519	up	K-box	PREDICTED: MADS-box transcription factor 1-like isoform X1 [Vigna radiata var. radiata]
TRINITY_DN46396_c0_g1	1.85172	0.00473009	up	QLQ	PREDICTED: growth-regulating factor 1-like isoform X1 [Glycine max]
TRINITY_DN42353_c0_g8	1.55957	0.00140619	up	PHD	PREDICTED: protein Jade-1 isoform X1 [Cicer arietinum]
TRINITY_DN43543_c1_g1	1.25772	4.37511e-06	up	SRF-TF	PREDICTED: MADS-box transcription factor 23-like isoform X4 [Glycine max]
TRINITY_DN42920_c6_g3	1.14423	0.000567761	up	Homeobox	PREDICTED: Tarenaya hassleriana WUSCHEL-related homeobox 4 (LOC104812579), mRNA
TRINITY_DN46473_c2_g9	1.05386	0.00714802	up	E2F-TDP	PREDICTED: E2F transcription factor-like E2FE isoform X2 [Vigna radiata var. radiata]
TRINITY_DN40929_c0_g3	-1.25446	1.04366e-12	down	CCT	Glycine max CONSTANS protein (CONSTANS) gene, complete cds
TRINITY_DN43623_c0_g1	-1.43369	0.00544996	down	B3	PREDICTED: B3 domain-containing transcription factor VRN1-like [Cicer arietinum]
TRINITY_DN44063_c1_g2	-1.45581	4.3849e-44	down	HB	homeobox-leucine zipper protein HAT22 [Glycine soja]
TRINITY_DN45563_c0_g1	-1.54455	1.86532e-07	down	SBP	squamosa promoter-binding-like protein, partial [Arachis hypogaea]
