# Supplementary material for: Physiological and transcriptomic analyses reveal the roles of secondary metabolism in the adaptive responses of Stylosanthes to manganese toxicity
Source: BMC Genomics. 2020 Dec 3;21:861. doi: 10.1186/s12864-020-07279-2 (PMC7713027; doi:10.1186/s12864-020-07279-2)
Supplement: Supplementary file 6 — Additional file 6: Table S5. DEGs involved in defense responses. [file 12864_2020_7279_MOESM6_ESM.xls]

## Sheet: Sheet1
Additional file 6: Table S5. DEGs involved in defense responses.
GeneID	Log2FoldChange	p Value	Up/Down	Description
TRINITY_DN43395_c3_g1	11.6431	8.29073e-22	up	ankyrin repeat protein [Medicago truncatula]
TRINITY_DN43804_c1_g2	9.28764	2.52364e-06	up	PREDICTED: desiccation-related protein PCC13-62-like [Glycine max]
TRINITY_DN43299_c1_g5	9.23263	2.27557e-13	up	TMV resistance protein N-like [Glycine max]
TRINITY_DN47705_c1_g3	9.01141	6.99425e-13	up	disease resistance protein (TIR-NBS-LRR class), putative [Medicago truncatula]
TRINITY_DN47409_c1_g3	9.00167	3.94681e-13	up	hypothetical protein EUTSA_v10024211mg [Eutrema salsugineum]
TRINITY_DN47409_c2_g6	8.19012	1.37726e-10	up	TMV resistance protein N-like [Glycine max]
TRINITY_DN47409_c1_g1	8.10396	1.30942e-10	up	disease resistance protein (TIR-NBS-LRR class), putative [Medicago truncatula]
TRINITY_DN47705_c1_g2	8.03155	3.89908e-10	up	TMV resistance protein N-like [Glycine max]
TRINITY_DN48108_c3_g14	8.02299	6.96194e-10	up	hypothetical protein PHAVU_010G091800g [Phaseolus vulgaris]
TRINITY_DN43697_c3_g3	7.93898	1.0958e-09	up	disease resistance protein (TIR-NBS-LRR class), putative [Medicago truncatula]
TRINITY_DN40603_c0_g1	7.55176	1.1513e-08	up	TMV resistance protein N-like [Glycine max]
TRINITY_DN47924_c1_g3	7.53811	2.83357e-08	up	PREDICTED: TMV resistance protein N-like isoform X2 [Vigna radiata var. radiata]
TRINITY_DN47409_c2_g3	7.36084	4.21591e-08	up	PREDICTED: disease resistance protein TAO1-like [Vigna radiata var. radiata]
TRINITY_DN44336_c0_g2	7.17307	4.7207e-07	up	PREDICTED: disease resistance protein TAO1-like [Vigna radiata var. radiata]
TRINITY_DN44737_c0_g1	7.11747	2.53458e-07	up	melon resistance-like protein [Cucumis melo subsp. melo]
TRINITY_DN46327_c1_g5	6.98731	4.84732e-07	up	hypothetical protein PHAVU_010G091900g [Phaseolus vulgaris]
TRINITY_DN48108_c3_g12	6.91469	8.98589e-07	up	Rpp4C2 [Phaseolus vulgaris]
TRINITY_DN46097_c2_g1	6.86748	1.27988e-06	up	hypothetical protein LR48_Vigan10g050900 [Vigna angularis]
TRINITY_DN43299_c1_g4	6.71616	3.03408e-06	up	PREDICTED: TMV resistance protein N-like [Pyrus x bretschneideri]
TRINITY_DN43410_c2_g7	6.49218	1.12418e-05	up	ethylene insensitive-like protein [Trifolium repens]
TRINITY_DN48125_c2_g1	6.49036	7.00191e-05	up	PREDICTED: TMV resistance protein N-like [Pyrus x bretschneideri]
TRINITY_DN45629_c2_g2	6.32071	2.94717e-05	up	PREDICTED: uncharacterized protein LOC106778986 [Vigna radiata var. radiata]
TRINITY_DN47847_c1_g1	6.27273	6.83717e-05	up	PREDICTED: toll/interleukin-1 receptor-like protein [Glycine max]
TRINITY_DN5322_c0_g1	6.0598	0.0043914	up	Tetranychus truncatus clone 9 calreticulin mRNA
TRINITY_DN47537_c0_g2	6.02204	0.00620631	up	hypothetical protein B456_004G138600 [Gossypium raimondii]
TRINITY_DN3624_c0_g1	6.0037	0.00830399	up	NAD-dependent epimerase/dehydratase [Talaromyces cellulolyticus]
TRINITY_DN34947_c0_g2	5.98314	5.27959e-18	up	beta-1,3-glucanase [Sesbania rostrata]
TRINITY_DN46265_c2_g4	5.89139	3.23476e-07	up	PREDICTED: leucine-rich repeat receptor protein kinase EXS-like [Beta vulgaris subsp. vulgaris]
TRINITY_DN7915_c0_g1	5.69289	1.42818e-05	up	PREDICTED: protein YLS9-like [Glycine max]
TRINITY_DN46202_c3_g3	5.47365	2.27833e-05	up	TIR [Medicago truncatula]
TRINITY_DN44530_c1_g2	5.37792	0.00225213	up	PREDICTED: disease resistance protein RML1A-like [Glycine max]
TRINITY_DN42852_c0_g2	5.14699	3.0953e-07	up	hypothetical protein VITISV_004492 [Vitis vinifera]
TRINITY_DN56247_c0_g1	5.08186	6.07407e-17	up	cysteine proteinase [Lotus japonicus]
TRINITY_DN46000_c0_g2	4.84471	0.001981	up	Putative disease resistance protein [Glycine soja]
TRINITY_DN34824_c0_g1	4.7523	2.90808e-09	up	hypothetical protein PHAVU_003G212800g [Phaseolus vulgaris]
TRINITY_DN54615_c0_g1	4.46412	3.22038e-05	up	PREDICTED: mitogen-activated protein kinase kinase kinase NPK1 [Glycine max]
TRINITY_DN44784_c0_g1	4.40832	0.00201317	up	PREDICTED: cysteine-rich repeat secretory protein 38-like [Glycine max]
TRINITY_DN44854_c0_g3	4.37881	2.15918e-32	up	tau class glutathione S-transferase [Glycine max]
TRINITY_DN44308_c0_g5	4.29693	8.57207e-06	up	hypothetical protein GLYMA_18G027000 [Glycine max]
TRINITY_DN43869_c1_g6	4.22848	0.000652375	up	hypothetical protein VIGAN_04402900, partial [Vigna angularis var. angularis]
TRINITY_DN43869_c1_g4	4.17788	0.00087218	up	photosystem II protein D1 (chloroplast) [Triticum aestivum]
TRINITY_DN44859_c4_g3	3.84052	0.00264328	up	PREDICTED: ethylene-responsive transcription factor 4 [Vigna radiata var. radiata]
TRINITY_DN28418_c0_g1	3.83383	4.71872e-16	up	PREDICTED: BON1-associated protein 2-like [Cicer arietinum]
TRINITY_DN46590_c1_g1	3.76031	0.00118714	up	microsomal glutathione S-transferase, putative [Medicago truncatula]
TRINITY_DN42339_c3_g11	3.53755	4.07408e-06	up	cysteine-rich RLK (receptor-like kinase) protein [Medicago truncatula]
TRINITY_DN16306_c0_g1	3.4455	5.08145e-16	up	hypothetical protein LR48_Vigan03g249500 [Vigna angularis]
TRINITY_DN29700_c0_g1	3.38479	0.00586725	up	hypothetical protein GLYMA_20G152500 [Glycine max]
TRINITY_DN47960_c0_g2	3.19222	8.09471e-13	up	Putative LRR receptor-like serine/threonine-protein kinase [Glycine soja]
TRINITY_DN47781_c2_g3	3.15454	1.16626e-33	up	CAZy family GT8 glycosyltransferase [Medicago truncatula]
TRINITY_DN52784_c0_g1	3.07129	0.00189602	up	unknown [Lotus japonicus]
TRINITY_DN47614_c2_g1	3.0325	1.29278e-07	up	PREDICTED: BON1-associated protein 2-like [Glycine max]
TRINITY_DN25982_c0_g2	2.97443	0.000265259	up	PREDICTED: BON1-associated protein 1-like [Glycine max]
TRINITY_DN12526_c0_g1	2.95989	4.98436e-35	up	Cys2-His2 zinc finger transcription factor [Medicago truncatula]
TRINITY_DN47445_c0_g1	2.95559	1.33161e-20	up	PREDICTED: protein YLS9-like [Cicer arietinum]
TRINITY_DN42685_c6_g1	2.94062	1.86328e-18	up	putative R2R3 MYB protein 1 [Arachis hypogaea]
TRINITY_DN43522_c1_g3	2.93104	0.00409088	up	hypothetical protein GLYMA_07G118700 [Glycine max]
TRINITY_DN47579_c0_g3	2.92992	4.3766e-16	up	PREDICTED: abscisic stress-ripening protein 1-like [Phoenix dactylifera]
TRINITY_DN45983_c2_g3	2.92756	5.83272e-69	up	phosphoenolpyruvate carboxylase [Arachis hypogaea]
TRINITY_DN42945_c1_g2	2.88323	3.05925e-06	up	PREDICTED: probable glutamate dehydrogenase 3 [Cicer arietinum]
TRINITY_DN42779_c1_g5	2.86041	1.40913e-08	up	hypothetical protein LR48_Vigan02g143100 [Vigna angularis]
TRINITY_DN42425_c1_g12	2.85114	0.0115422	up	PREDICTED: primary amine oxidase-like [Vigna radiata var. radiata]
TRINITY_DN38828_c0_g1	2.8044	2.63583e-17	up	PREDICTED: BON1-associated protein 2-like [Glycine max]
TRINITY_DN42266_c0_g1	2.77722	1.99773e-06	up	Thiamine pyrophosphate dependent pyruvate decarboxylase family protein [Theobroma cacao]
TRINITY_DN46288_c1_g5	2.77593	4.29256e-12	up	PREDICTED: mitochondrial phosphate carrier protein 3, mitochondrial-like [Nicotiana tomentosiformis]
TRINITY_DN43107_c0_g4	2.70696	5.81339e-05	up	uncharacterized protein LOC100807298 [Glycine max]
TRINITY_DN47978_c2_g4	2.69824	1.09452e-05	up	NBS-LRR type disease resistance protein [Medicago truncatula]
TRINITY_DN47409_c2_g2	2.6918	4.01797e-12	up	disease resistance protein (TIR-NBS-LRR class), putative [Medicago truncatula]
TRINITY_DN43356_c3_g7	2.65895	9.09955e-09	up	hypothetical protein GLYMA_04G226400 [Glycine max]
TRINITY_DN13437_c0_g1	2.64218	5.21183e-42	up	drought responsive element binding protein [Glycine soja]
TRINITY_DN45714_c0_g2	2.62302	4.96361e-07	up	hypothetical protein LR48_Vigan02g133900 [Vigna angularis]
TRINITY_DN42931_c2_g2	2.59876	4.69831e-09	up	MYB transcription factor MYB92 [Glycine max]
TRINITY_DN39228_c0_g1	2.59453	1.54945e-20	up	PREDICTED: protein YLS9 [Glycine max]
TRINITY_DN46234_c1_g5	2.59345	0.00311086	up	hypothetical protein PHAVU_010G091900g [Phaseolus vulgaris]
TRINITY_DN44809_c1_g1	2.58964	2.67146e-06	up	PREDICTED: TMV resistance protein N-like isoform X1 [Glycine max]
TRINITY_DN50706_c0_g1	2.5649	6.90394e-05	up	PREDICTED: putative calcium-binding protein CML19 [Glycine max]
TRINITY_DN44100_c2_g1	2.50773	0.00550738	up	hypothetical protein LR48_Vigan10g226900 [Vigna angularis]
TRINITY_DN47176_c0_g1	2.49306	2.01015e-07	up	Heat shock 70 kDa protein 4 [Glycine soja]
TRINITY_DN42276_c1_g1	2.48081	6.26533e-18	up	C2H2 type zinc finger transcription factor family protein [Medicago truncatula]
TRINITY_DN44786_c2_g4	2.48056	4.57463e-16	up	unknown [Lotus japonicus]
TRINITY_DN53572_c0_g1	2.47558	1.26035e-10	up	PREDICTED: Arachis hypogaea glycine-rich protein (LOC112702288)
TRINITY_DN18363_c0_g1	2.45486	1.85062e-06	up	hypothetical protein PHAVU_002G207200g [Phaseolus vulgaris]
TRINITY_DN45186_c3_g1	2.44905	0.00146383	up	myb transcription factor [Medicago truncatula]
TRINITY_DN47304_c0_g2	2.44667	0.000237608	up	LRR receptor-like kinase [Medicago truncatula]
TRINITY_DN33354_c0_g1	2.43303	1.60865e-06	up	PREDICTED: uncharacterized protein LOC106758497 [Vigna radiata var. radiata]
TRINITY_DN48167_c0_g1	2.43108	8.82658e-40	up	U-box domain-containing protein 21 [Glycine soja]
TRINITY_DN43645_c0_g4	2.42684	0.00214706	up	hypothetical protein PHAVU_007G051000g [Phaseolus vulgaris]
TRINITY_DN45354_c1_g7	2.41069	3.27134e-12	up	temperature-induced lipocalin [Solanum lycopersicum]
TRINITY_DN47137_c1_g3	2.4049	2.64252e-05	up	PREDICTED: toll/interleukin-1 receptor-like protein [Cicer arietinum]
TRINITY_DN44584_c0_g1	2.40431	5.7974e-14	up	hypothetical protein glysoja_020266 [Glycine soja]
TRINITY_DN46634_c0_g1	2.40183	3.45062e-12	up	hypothetical protein VIGAN_11221800 [Vigna angularis var. angularis]
TRINITY_DN46020_c4_g1	2.39999	6.91059e-15	up	PREDICTED: probable 2-oxoglutarate/Fe(II)-dependent dioxygenase [Glycine max]
TRINITY_DN45499_c2_g1	2.39663	9.13077e-16	up	PREDICTED: fatty acyl-CoA reductase 8-like [Cicer arietinum]
TRINITY_DN45354_c1_g5	2.39561	4.25435e-16	up	Outer membrane lipoprotein blc [Glycine soja]
TRINITY_DN43566_c1_g6	2.39165	1.98584e-18	up	class I chitinase [Pyrus x bretschneideri x Pyrus pyrifolia]
TRINITY_DN44911_c1_g4	2.38145	6.68482e-06	up	hypothetical protein GLYMA_02G077000 [Glycine max]
TRINITY_DN47158_c1_g1	2.37403	0.00406268	up	Zinc finger protein ZAT11-like protein [Glycine soja]
TRINITY_DN45186_c3_g6	2.36574	0.00785192	up	hypothetical protein PHAVU_006G120800g [Phaseolus vulgaris]
TRINITY_DN54386_c0_g1	2.3514	3.55614e-17	up	hypothetical protein PHAVU_004G162100g [Phaseolus vulgaris]
TRINITY_DN44646_c3_g3	2.34647	0.000175834	up	PREDICTED: ethylene-responsive transcription factor ERF114-like [Glycine max]
TRINITY_DN45243_c1_g1	2.32389	7.47772e-20	up	Non-structural maintenance of chromosome element 4 [Glycine soja]
TRINITY_DN40798_c0_g3	2.31906	7.5529e-18	up	polygalacturonase inhibiting protein precursor [Glycine max]
TRINITY_DN45197_c2_g5	2.31849	1.02342e-05	up	resistance protein, partial [Arachis cardenasii]
TRINITY_DN43172_c1_g3	2.31753	6.53595e-07	up	PREDICTED: protein NTM1-like 9 isoform X2 [Cicer arietinum]
TRINITY_DN43938_c0_g2	2.28469	1.28938e-24	up	Poly [ADP-ribose] polymerase 2 [Morus notabilis]
TRINITY_DN26336_c0_g1	2.27569	5.91092e-10	up	PREDICTED: alpha-amylase/subtilisin inhibitor-like [Prunus mume]
TRINITY_DN48026_c3_g2	2.26654	2.41402e-10	up	hypothetical protein LR48_Vigan02g012700, partial [Vigna angularis]
TRINITY_DN44310_c3_g2	2.24669	0.00808966	up	PREDICTED: probable pectinesterase/pectinesterase inhibitor 41 [Glycine max]
TRINITY_DN54332_c0_g1	2.2421	0.000353144	up	hypothetical protein VIGAN_08012500 [Vigna angularis var. angularis]
TRINITY_DN42812_c3_g1	2.23489	0.000118436	up	PREDICTED: dCTP pyrophosphatase 1-like [Vigna radiata var. radiata]
TRINITY_DN50889_c0_g1	2.22848	0.0027527	up	hypothetical protein PHAVU_009G131700g [Phaseolus vulgaris]
TRINITY_DN54893_c0_g1	2.22021	0.000124739	up	PREDICTED: auxin-responsive protein SAUR71-like [Vigna radiata var. radiata]
TRINITY_DN47445_c0_g2	2.20857	7.54991e-25	up	PREDICTED: protein YLS9 [Glycine max]
TRINITY_DN45179_c2_g1	2.19193	8.31733e-09	up	hypothetical protein GLYMA_12G203100 [Glycine max]
TRINITY_DN53810_c0_g1	2.17588	8.62064e-06	up	PREDICTED: putative lipid-transfer protein DIR1 [Vigna radiata var. radiata]
TRINITY_DN43320_c2_g3	2.16258	8.24262e-19	up	PREDICTED: plant cysteine oxidase 2-like [Cicer arietinum]
TRINITY_DN44699_c1_g5	2.16014	2.34521e-08	up	hypothetical protein LR48_Vigan01g042900 [Vigna angularis]
TRINITY_DN56811_c0_g1	2.15332	2.61232e-05	up	nicotianamine synthase-like protein [Medicago truncatula]
TRINITY_DN44738_c9_g1	2.15094	0.00697419	up	hypothetical protein LR48_Vigan03g199900 [Vigna angularis]
TRINITY_DN42703_c4_g1	2.12023	0.00632913	up	PREDICTED: cationic peroxidase 1-like [Glycine max]
TRINITY_DN43118_c0_g4	2.11773	0.000856324	up	TMV resistance protein N [Glycine soja]
TRINITY_DN44639_c3_g11	2.11407	8.28422e-12	up	glutathione S-transferase [Caragana korshinskii]
TRINITY_DN32026_c0_g1	2.11322	9.87648e-09	up	PREDICTED: AT-hook motif nuclear-localized protein 19-like [Glycine max]
TRINITY_DN44676_c0_g5	2.11298	4.22389e-06	up	hypothetical protein VIGAN_11043300 [Vigna angularis var. angularis]
TRINITY_DN44627_c0_g1	2.1099	0.00461574	up	B3 domain-containing transcription factor VRN1 [Glycine soja]
TRINITY_DN19128_c0_g1	2.10649	0.000374899	up	PREDICTED: expansin-A16 [Vigna radiata var. radiata]
TRINITY_DN46345_c2_g4	2.10449	1.90896e-05	up	glutathione S-transferase, amino-terminal domain protein [Medicago truncatula]
TRINITY_DN47333_c0_g2	2.10158	1.21446e-12	up	PREDICTED: uncharacterized protein LOC104885245, partial [Beta vulgaris subsp. vulgaris]
TRINITY_DN46763_c1_g7	2.09791	1.93769e-05	up	unknown [Lotus japonicus]
TRINITY_DN46131_c0_g1	2.09173	1.03036e-06	up	unknown [Lotus japonicus]
TRINITY_DN46520_c1_g2	2.05297	0.000321215	up	PREDICTED: heat stress transcription factor B-3 [Glycine max]
TRINITY_DN29780_c0_g1	2.04506	3.39912e-25	up	PREDICTED: 10 kDa chaperonin-like [Phoenix dactylifera]
TRINITY_DN28586_c0_g1	2.03043	3.37907e-06	up	PREDICTED: flavonol synthase/flavanone 3-hydroxylase-like [Glycine max]
TRINITY_DN47920_c0_g1	2.00173	1.30948e-05	up	PREDICTED: protein WALLS ARE THIN 1-like [Glycine max]
TRINITY_DN46979_c1_g1	1.9899	4.28265e-08	up	hypothetical protein VIGAN_04365100 [Vigna angularis var. angularis]
TRINITY_DN46665_c0_g1	1.98115	2.05101e-10	up	PREDICTED: probable glutathione S-transferase [Cicer arietinum]
TRINITY_DN16833_c0_g1	1.97756	7.06967e-10	up	mitogen-activated protein kinase kinase kinase 2-like [Glycine max]
TRINITY_DN56798_c0_g1	1.97073	5.5927e-10	up	hypothetical protein LR48_Vigan02g215700 [Vigna angularis]
TRINITY_DN42692_c3_g2	1.96108	0.000907002	up	PREDICTED: protein LIGHT-DEPENDENT SHORT HYPOCOTYLS 4 [Vitis vinifera]
TRINITY_DN45002_c0_g2	1.96002	2.95359e-14	up	putative 3R MYB protein 10 [Arachis hypogaea]
TRINITY_DN44548_c0_g1	1.9529	0.00254598	up	PREDICTED: UDP-glycosyltransferase 73C3-like [Prunus mume]
TRINITY_DN44699_c1_g2	1.92696	3.30472e-11	up	tau class glutathione S-transferase [Glycine max]
TRINITY_DN40271_c0_g1	1.92586	0.0103492	up	PREDICTED: palmitoyl-monogalactosyldiacylglycerol delta-7 desaturase, chloroplastic-like, partial [Cucumis sativus]
TRINITY_DN46733_c1_g4	1.91636	6.32569e-12	up	glycosyltransferase KGT39 [Pueraria montana var. lobata]
TRINITY_DN43948_c0_g2	1.89563	4.3663e-05	up	transcription factor bZIP91 [Glycine max]
TRINITY_DN44524_c0_g2	1.87693	3.34381e-25	up	Sophora davidii dehydrin (DHN) mRNA, complete cds
TRINITY_DN43823_c1_g3	1.87221	1.292e-13	up	hypothetical protein GLYMA_15G179600 [Glycine max]
TRINITY_DN39123_c0_g1	1.86454	9.7246e-18	up	PREDICTED: U-box domain-containing protein 20-like [Glycine max]
TRINITY_DN44392_c0_g1	1.83807	7.78849e-05	up	PREDICTED: uncharacterized protein LOC105119490 [Populus euphratica]
TRINITY_DN10922_c0_g1	1.83762	0.000129703	up	late embryogenesis abundant protein [Medicago truncatula]
TRINITY_DN42703_c4_g3	1.83216	3.68462e-05	up	hypothetical protein VIGAN_02195000 [Vigna angularis var. angularis]
TRINITY_DN45033_c1_g1	1.82981	8.55501e-16	up	PREDICTED: 2-alkenal reductase (NADP(+)-dependent)-like [Cicer arietinum]
TRINITY_DN45862_c1_g1	1.81969	9.51564e-11	up	putative LysM domain containing receptor kinase [Cajanus cajan]
TRINITY_DN46401_c4_g1	1.81875	8.39947e-05	up	PREDICTED: probable ribose-5-phosphate isomerase 3, chloroplastic [Vitis vinifera]
TRINITY_DN44588_c3_g2	1.818	1.79858e-07	up	ethylene-responsive element binding factor 4 [Arachis hypogaea]
TRINITY_DN13820_c0_g1	1.81729	6.95037e-19	up	zinc finger protein [Arachis diogoi]
TRINITY_DN39955_c0_g3	1.81451	0.000404134	up	hypothetical protein POPTR_0001s41220g [Populus trichocarpa]
TRINITY_DN41633_c0_g5	1.79748	0.000429895	up	PR10 protein [Arachis hypogaea]
TRINITY_DN42023_c0_g3	1.78694	0.00782751	up	unnamed protein product [Coffea canephora]
TRINITY_DN42852_c0_g3	1.77364	1.46557e-06	up	PREDICTED: BURP domain-containing protein 3-like [Vitis vinifera]
TRINITY_DN46411_c0_g2	1.77166	0.00107139	up	PREDICTED: toll/interleukin-1 receptor-like protein [Cicer arietinum]
TRINITY_DN46042_c1_g1	1.76318	0.000191228	up	NBS-LRR type disease resistance protein [Arachis hypogaea]
TRINITY_DN42779_c1_g6	1.75309	2.97424e-06	up	thaumatin-like protein [Arachis diogoi]
TRINITY_DN46973_c1_g2	1.75284	1.00418e-10	up	PREDICTED: peroxidase P7-like [Glycine max]
TRINITY_DN43081_c3_g1	1.74652	1.13429e-06	up	PREDICTED: cysteine-rich repeat secretory protein 55 [Cicer arietinum]
TRINITY_DN40993_c0_g1	1.73921	4.09836e-08	up	beta-1,3-glucanase [Sesbania rostrata]
TRINITY_DN45007_c4_g3	1.73882	9.4809e-15	up	Putative WRKY transcription factor 51 [Glycine soja]
TRINITY_DN40669_c0_g1	1.73833	0.000228261	up	peptidyl-prolyl cis-trans isomerase FKBP62-like protein [Medicago truncatula]
TRINITY_DN43975_c1_g2	1.73262	2.37476e-17	up	SAUR-like auxin-responsive family protein [Medicago truncatula]
TRINITY_DN45602_c0_g2	1.7294	6.35478e-22	up	PREDICTED: putative disease resistance protein RGA4 [Cicer arietinum]
TRINITY_DN32551_c0_g1	1.69936	0.000149495	up	elicitor-responsive-like protein [Medicago truncatula]
TRINITY_DN1347_c0_g1	1.68206	2.37775e-07	up	PREDICTED: pathogenesis-related protein 1-like [Glycine max]
TRINITY_DN47704_c2_g3	1.68034	5.89846e-06	up	PREDICTED: mitogen-activated protein kinase kinase kinase NPK1-like [Glycine max]
TRINITY_DN42009_c3_g6	1.67796	0.00382006	up	Uncharacterized protein isoform 1 [Theobroma cacao]
TRINITY_DN46493_c0_g1	1.67563	2.33721e-11	up	unknown [Lotus japonicus]
TRINITY_DN44557_c0_g4	1.67077	7.99426e-07	up	hypothetical protein VIGAN_01495800 [Vigna angularis var. angularis]
TRINITY_DN42162_c3_g1	1.67037	1.51301e-14	up	PREDICTED: heat shock protein 83 [Vigna radiata var. radiata]
TRINITY_DN6095_c0_g1	1.66492	0.000719905	up	unknown [Lotus japonicus]
TRINITY_DN19540_c0_g1	1.66278	7.4028e-14	up	Glucan endo-1,3-beta-glucosidase, acidic isoform GL153 [Glycine soja]
TRINITY_DN43547_c2_g1	1.66011	0.000683452	up	Disease resistance protein RPP13 [Glycine soja]
TRINITY_DN43804_c1_g1	1.64034	1.04424e-10	up	unknown [Lotus japonicus]
TRINITY_DN44676_c0_g3	1.62854	0.000932583	up	TMV resistance protein N [Glycine soja]
TRINITY_DN44890_c0_g1	1.62853	5.86383e-09	up	PREDICTED: putative disease resistance RPP13-like protein 1 [Glycine max]
TRINITY_DN44267_c4_g5	1.62658	7.47044e-07	up	PREDICTED: 10 kDa chaperonin-like isoform X1 [Elaeis guineensis]
TRINITY_DN18046_c0_g1	1.62455	0.0119522	up	PREDICTED: probable WRKY transcription factor 72 [Glycine max]
TRINITY_DN31763_c0_g1	1.6201	2.19858e-09	up	disease-resistance response protein [Medicago truncatula]
TRINITY_DN45808_c5_g3	1.61822	2.31418e-08	up	hypothetical protein LR48_Vigan01g263400 [Vigna angularis]
TRINITY_DN46640_c2_g1	1.61799	3.64256e-16	up	hypothetical protein GLYMA_12G187400 [Glycine max]
TRINITY_DN46284_c0_g2	1.61771	0.000428767	up	PREDICTED: uncharacterized protein LOC101503578 isoform X1 [Cicer arietinum]
TRINITY_DN45448_c1_g2	1.61665	0.00458864	up	hypothetical protein GLYMA_03G0430001, partial [Glycine max]
TRINITY_DN43912_c6_g4	1.61464	6.48035e-08	up	PREDICTED: two-on-two hemoglobin-3-like isoform X1 [Cicer arietinum]
TRINITY_DN35284_c0_g1	1.61345	3.06478e-06	up	breast cancer susceptibility-like protein, putative [Medicago truncatula]
TRINITY_DN25959_c0_g1	1.61231	0.000456776	up	hypothetical protein VIGAN_07107200 [Vigna angularis var. angularis]
TRINITY_DN44586_c6_g1	1.61029	7.87076e-12	up	PREDICTED: ethylene-responsive transcription factor ERF105 [Glycine max]
TRINITY_DN43546_c2_g4	1.60605	0.0034561	up	PREDICTED: L-type lectin-domain containing receptor kinase IX.1-like [Glycine max]
TRINITY_DN44540_c1_g1	1.60366	0.00195766	up	PREDICTED: MATH domain-containing protein At5g43560-like [Prunus mume]
TRINITY_DN43307_c0_g2	1.59882	2.03981e-26	up	unknown [Lotus japonicus]
TRINITY_DN42586_c5_g4	1.59214	1.82498e-05	up	PREDICTED: TIMELESS-interacting protein isoform X2 [Glycine max]
TRINITY_DN57194_c0_g1	1.59079	3.55381e-09	up	PREDICTED: antifungal protein ginkbilobin-2-like [Glycine max]
TRINITY_DN46131_c0_g4	1.59039	3.84279e-06	up	glycoside hydrolase family 18 protein [Medicago truncatula]
TRINITY_DN20306_c0_g1	1.58303	0.000451941	up	hypothetical protein PHAVU_001G042100g [Phaseolus vulgaris]
TRINITY_DN46640_c2_g2	1.58276	1.24185e-17	up	PREDICTED: probable CCR4-associated factor 1 homolog 11 [Glycine max]
TRINITY_DN48070_c1_g1	1.56266	6.87171e-06	up	Snakin-1 [Glycine soja]
TRINITY_DN44024_c1_g3	1.55585	6.05218e-06	up	hypothetical protein CISIN_1g023399mg [Citrus sinensis]
TRINITY_DN35622_c0_g1	1.55461	6.83124e-20	up	hypothetical protein PHAVU_007G127800g [Phaseolus vulgaris]
TRINITY_DN36480_c1_g1	1.5506	1.19975e-10	up	Major allergen Pru av 1 [Glycine soja]
TRINITY_DN38400_c1_g1	1.55027	3.92899e-11	up	PREDICTED: sphingosine kinase 1-like isoform X1 [Glycine max]
TRINITY_DN1309_c0_g1	1.54273	7.2355e-06	up	PREDICTED: replication protein A 14 kDa subunit B-like [Glycine max]
TRINITY_DN6175_c0_g2	1.53971	3.58527e-08	up	PREDICTED: NAP1-related protein 1-like [Eucalyptus grandis]
TRINITY_DN45257_c1_g1	1.53395	5.27153e-05	up	putative LysM domain containing receptor kinase [Cajanus cajan]
TRINITY_DN45716_c4_g2	1.53329	0.00423374	up	PREDICTED: myb-related protein Myb4-like [Glycine max]
TRINITY_DN43904_c2_g1	1.53116	2.90085e-07	up	PREDICTED: glutathione S-transferase L3-like isoform X1 [Cicer arietinum]
TRINITY_DN33626_c0_g1	1.52638	3.66721e-10	up	late embryogenesis abundant protein group 6 protein [Arachis hypogaea]
TRINITY_DN46743_c2_g1	1.52238	0.000109833	up	PREDICTED: auxin-induced protein 15A [Vigna radiata var. radiata]
TRINITY_DN47121_c2_g2	1.52009	1.21899e-12	up	WRKY family transcription factor [Medicago truncatula]
TRINITY_DN25983_c0_g1	1.51948	0.00025827	up	hypothetical protein PHAVU_003G126800g [Phaseolus vulgaris]
TRINITY_DN45769_c1_g5	1.51914	0.00928495	up	LRR and NB-ARC domain disease resistance protein [Medicago truncatula]
TRINITY_DN47279_c2_g6	1.51739	0.00154508	up	hypothetical protein LR48_Vigan05g079700 [Vigna angularis]
TRINITY_DN45702_c1_g3	1.51033	1.00246e-06	up	PREDICTED: probable ADP-ribosylation factor GTPase-activating protein AGD11 [Cicer arietinum]
TRINITY_DN45083_c1_g7	1.50642	0.00917172	up	PREDICTED: protein FEZ [Nelumbo nucifera]
TRINITY_DN42175_c2_g2	1.50187	0.00620895	up	hypothetical protein PHAVU_003G023600g [Phaseolus vulgaris]
TRINITY_DN46033_c0_g1	1.49553	5.7891e-08	up	PREDICTED: TMV resistance protein N-like isoform X1 [Glycine max]
TRINITY_DN47235_c2_g2	1.49128	0.00577167	up	NBS-LRR protein [Cicer arietinum]
TRINITY_DN45162_c2_g1	1.4885	5.44134e-09	up	PREDICTED: vestitone reductase-like isoform X1 [Glycine max]
TRINITY_DN45651_c2_g1	1.48643	0.000952909	up	NB-LRR type disease resistance protein Rps1-k-2, partial [Arachis diogoi]
TRINITY_DN45089_c1_g1	1.48417	0.00533902	up	PREDICTED: glucan endo-1,3-beta-glucosidase 4-like [Glycine max]
TRINITY_DN42359_c0_g1	1.48321	1.20351e-16	up	eukaryotic aspartyl protease family protein [Medicago truncatula]
TRINITY_DN44699_c1_g13	1.4794	7.97594e-07	up	glutathione S-transferase GST 13 [Glycine max]
TRINITY_DN46288_c0_g1	1.4788	2.7777e-08	up	PREDICTED: cytochrome P450 71A1-like [Cicer arietinum]
TRINITY_DN42334_c0_g2	1.47408	6.25787e-06	up	PREDICTED: nudix hydrolase 2 isoform X1 [Pyrus x bretschneideri]
TRINITY_DN45089_c1_g2	1.46896	0.000992833	up	PREDICTED: glucan endo-1,3-beta-glucosidase 4-like [Glycine max]
TRINITY_DN48136_c0_g2	1.46428	0.00655747	up	Putative disease resistance protein [Glycine soja]
TRINITY_DN43247_c0_g4	1.46076	2.40109e-10	up	PREDICTED: calcium-binding protein PBP1-like [Vigna radiata var. radiata]
TRINITY_DN17967_c0_g2	1.46074	0.000149588	up	PREDICTED: auxin-induced protein 15A [Jatropha curcas]
TRINITY_DN42097_c5_g3	1.4604	0.00569699	up	monoglyceride lipase [Medicago truncatula]
TRINITY_DN41633_c1_g1	1.45986	1.57045e-10	up	PR10 protein [Arachis hypogaea]
TRINITY_DN42159_c1_g10	1.45526	0.0002814	up	PREDICTED: probable 2-oxoglutarate/Fe(II)-dependent dioxygenase [Cicer arietinum]
TRINITY_DN44512_c3_g1	1.45376	2.81535e-13	up	hypothetical protein VIGAN_04324400 [Vigna angularis var. angularis]
TRINITY_DN43817_c3_g3	1.45286	1.42957e-07	up	WRKY family transcription factor [Medicago truncatula]
TRINITY_DN45156_c0_g5	1.44703	0.00519326	up	PREDICTED: putative disease resistance protein At3g14460 [Cicer arietinum]
TRINITY_DN44914_c1_g6	1.44581	0.00142197	up	PREDICTED: probable WRKY transcription factor 31 [Glycine max]
TRINITY_DN43912_c0_g1	1.44432	1.17914e-11	up	uncharacterized protein LOC100499981 [Glycine max]
TRINITY_DN41633_c1_g2	1.43366	2.38666e-09	up	Ara h 8 allergen isoform [Arachis hypogaea]
TRINITY_DN41949_c1_g5	1.4295	2.08634e-11	up	glucose-6-phosphate/phosphate translocator-like protein [Medicago truncatula]
TRINITY_DN36080_c0_g1	1.42496	1.8364e-06	up	uncharacterized protein LOC100527769 [Glycine max]
TRINITY_DN42425_c1_g1	1.41055	2.67183e-06	up	copper amine oxidase, enzyme domain protein [Medicago truncatula]
TRINITY_DN45594_c4_g1	1.40488	2.11931e-06	up	NAC-like transcription factor [Arachis hypogaea]
TRINITY_DN7142_c0_g1	1.40373	8.5072e-05	up	hypothetical protein PHAVU_001G111800g [Phaseolus vulgaris]
TRINITY_DN43960_c7_g3	1.40214	2.11601e-06	up	putative R2R3 MYB protein 6 [Arachis hypogaea]
TRINITY_DN41958_c0_g2	1.40072	3.57429e-10	up	PREDICTED: aldehyde dehydrogenase family 3 member H1 [Cicer arietinum]
TRINITY_DN45089_c4_g1	1.39869	4.77652e-13	up	Ribosomal L28e protein family isoform 1 [Theobroma cacao]
TRINITY_DN50255_c0_g1	1.39782	1.56849e-11	up	hypothetical protein VIGAN_01242600 [Vigna angularis var. angularis]
TRINITY_DN47111_c1_g7	1.39708	0.0087976	up	PREDICTED: UDP-arabinopyranose mutase 1-like [Glycine max]
TRINITY_DN44607_c1_g4	1.39055	7.18564e-08	up	syntaxin-121-like [Glycine max]
TRINITY_DN47998_c2_g1	1.38798	2.09916e-06	up	NBS-LRR protein [Cicer arietinum]
TRINITY_DN45868_c1_g1	1.3849	0.000691532	up	PREDICTED: DNA cross-link repair protein SNM1 isoform X1 [Cicer arietinum]
TRINITY_DN43124_c1_g9	1.38294	4.30291e-07	up	PREDICTED: NAC domain-containing protein 8-like [Glycine max]
TRINITY_DN41595_c0_g1	1.38226	1.36575e-08	up	PREDICTED: uncharacterized protein LOC100800674 [Glycine max]
TRINITY_DN21154_c0_g1	1.3813	2.06878e-07	up	putative late-embryogenesis protein [Arachis hypogaea]
TRINITY_DN32936_c0_g1	1.37932	0.00133463	up	PREDICTED: protein P21 [Vitis vinifera]
TRINITY_DN58988_c0_g1	1.36933	5.61791e-05	up	putative R2R3 MYB protein 3 [Arachis hypogaea]
TRINITY_DN43138_c0_g2	1.36846	1.82343e-05	up	PREDICTED: carbamoyl-phosphate synthase large chain, chloroplastic [Vigna radiata var. radiata]
TRINITY_DN41958_c0_g1	1.36378	5.76582e-16	up	Aldehyde dehydrogenase family 3 member H1 [Glycine soja]
TRINITY_DN46147_c0_g1	1.3581	8.23136e-07	up	Phaseolus vulgaris hypothetical protein (PHAVU_011G079000g) mRNA, complete cds
TRINITY_DN43969_c1_g2	1.35779	0.000633864	up	hypothetical protein POPTR_0019s12360g [Populus trichocarpa]
TRINITY_DN39582_c0_g1	1.35683	5.92708e-15	up	PREDICTED: UDP-galactose/UDP-glucose transporter 3 [Ricinus communis]
TRINITY_DN44770_c0_g4	1.3531	0.000128934	up	hypothetical protein VIGAN_08355200 [Vigna angularis var. angularis]
TRINITY_DN43657_c1_g4	1.34696	1.22162e-08	up	disease resistance protein (TIR-NBS-LRR class) [Medicago truncatula]
TRINITY_DN44484_c3_g6	1.34381	5.96229e-07	up	PREDICTED: zinc finger AN1 domain-containing stress-associated protein 12-like [Vigna radiata var. radiata]
TRINITY_DN45435_c2_g2	1.32745	2.87671e-13	up	PREDICTED: syntaxin-121 [Citrus sinensis]
TRINITY_DN36531_c0_g1	1.32492	3.66064e-07	up	polygalacturonase inhibitory protein, partial [Arachis hypogaea]
TRINITY_DN44613_c0_g3	1.32352	8.98339e-12	up	PREDICTED: plant cysteine oxidase 2-like [Glycine max]
TRINITY_DN44100_c5_g1	1.32243	0.0111865	up	hypothetical protein PHAVU_002G068100g [Phaseolus vulgaris]
TRINITY_DN40654_c0_g1	1.32236	3.73966e-16	up	unknown [Lotus japonicus]
TRINITY_DN18332_c0_g1	1.32104	2.65773e-09	up	PREDICTED: high-affinity nitrate transporter 3.1-like [Glycine max]
TRINITY_DN45238_c3_g3	1.31746	1.04528e-12	up	unknown [Lotus japonicus]
TRINITY_DN23885_c0_g1	1.31702	2.56987e-06	up	glutaredoxin-C1 protein [Medicago truncatula]
TRINITY_DN47127_c3_g4	1.31587	1.96784e-10	up	RING-H2 zinc finger protein [Medicago truncatula]
TRINITY_DN46877_c2_g5	1.30802	0.000213736	up	SnRK1-interacting protein [Medicago truncatula]
TRINITY_DN43643_c0_g1	1.30473	5.04409e-07	up	PREDICTED: putative DNA-binding protein ESCAROLA [Pyrus x bretschneideri]
TRINITY_DN44733_c1_g4	1.30209	7.15917e-05	up	TMV resistance protein N [Glycine soja]
TRINITY_DN46667_c3_g4	1.29678	1.00196e-26	up	PREDICTED: phosphoenolpyruvate carboxylase kinase 1-like [Vigna radiata var. radiata]
TRINITY_DN36451_c0_g1	1.29083	2.07884e-05	up	putative R2R3 MYB protein 5 [Arachis hypogaea]
TRINITY_DN45783_c1_g4	1.28947	0.00148334	up	PREDICTED: thymidine kinase [Jatropha curcas]
TRINITY_DN46140_c3_g3	1.28652	2.79327e-18	up	zinc finger protein [Arachis diogoi]
TRINITY_DN22189_c0_g1	1.28535	3.64779e-13	up	PREDICTED: protein OPI10 homolog [Vigna radiata var. radiata]
TRINITY_DN42663_c0_g1	1.28239	1.46697e-11	up	hypothetical protein PHAVU_010G022600g [Phaseolus vulgaris]
TRINITY_DN41365_c0_g1	1.2809	1.33879e-11	up	histone H4 [Zea mays]
TRINITY_DN54693_c0_g1	1.27979	4.46415e-12	up	hypothetical protein PHAVU_009G039300g [Phaseolus vulgaris]
TRINITY_DN45126_c0_g2	1.27908	1.1544e-07	up	PREDICTED: vestitone reductase-like isoform X2 [Glycine max]
TRINITY_DN43619_c5_g2	1.27657	2.90114e-09	up	PREDICTED: probable LRR receptor-like serine/threonine-protein kinase At1g05700 [Glycine max]
TRINITY_DN45798_c1_g7	1.2758	0.000489862	up	type II chalcone isomerase [Arachis hypogaea]
TRINITY_DN44707_c1_g5	1.26813	1.90303e-07	up	PREDICTED: protein COBRA-like isoform X2 [Glycine max]
TRINITY_DN44859_c1_g1	1.26647	0.000185623	up	hypothetical protein VIGAN_02328100 [Vigna angularis var. angularis]
TRINITY_DN45258_c4_g5	1.26624	8.88908e-06	up	suppressor of G2 allele of SKP1 protein [Medicago truncatula]
TRINITY_DN44121_c0_g1	1.26548	0.00249079	up	hypothetical protein glysoja_003980 [Glycine soja]
TRINITY_DN45238_c3_g2	1.26515	5.28265e-18	up	PREDICTED: MLP-like protein 28 [Cicer arietinum]
TRINITY_DN42210_c1_g2	1.25844	0.000214728	up	(+)-neomenthol dehydrogenase [Glycine soja]
TRINITY_DN46636_c0_g1	1.25248	2.21003e-09	up	NBS-LRR type disease resistance protein [Medicago truncatula]
TRINITY_DN45275_c1_g5	1.25216	0.00620494	up	PREDICTED: putative disease resistance RPP13-like protein 1 isoform X1 [Glycine max]
TRINITY_DN44318_c0_g1	1.24895	0.00813068	up	PREDICTED: histone-lysine N-methyltransferase, H3 lysine-9 specific SUVH5-like [Glycine max]
TRINITY_DN44861_c0_g5	1.24472	0.0116721	up	PREDICTED: uncharacterized protein LOC100806087 [Glycine max]
TRINITY_DN45755_c3_g7	1.23445	2.45075e-12	up	PREDICTED: pathogenesis-related genes transcriptional activator PTI6-like [Cicer arietinum]
TRINITY_DN47887_c4_g1	1.22841	2.34718e-06	up	PREDICTED: protein LOL1 isoform X1 [Solanum tuberosum]
TRINITY_DN47118_c1_g1	1.22396	7.78348e-15	up	PREDICTED: E3 ubiquitin-protein ligase RING1 [Cicer arietinum]
TRINITY_DN44344_c2_g1	1.22091	2.56177e-09	up	PREDICTED: putative wall-associated receptor kinase-like 16 [Glycine max]
TRINITY_DN47397_c1_g7	1.21981	0.00241421	up	hypothetical protein LR48_Vigan11g016000 [Vigna angularis]
TRINITY_DN27187_c0_g1	1.21809	5.58425e-11	up	PREDICTED: peptidyl-prolyl cis-trans isomerase CYP19-3 [Glycine max]
TRINITY_DN45007_c3_g1	1.21688	6.52077e-05	up	PREDICTED: DNA-3-methyladenine glycosylase [Glycine max]
TRINITY_DN47402_c0_g1	1.21442	3.86276e-18	up	ethylene-responsive element binding factor 5 [Arachis hypogaea]
TRINITY_DN32092_c0_g1	1.21231	0.00063613	up	Hexokinase-3 [Glycine soja]
TRINITY_DN18357_c0_g1	1.20853	7.58904e-05	up	PREDICTED: mini-chromosome maintenance complex-binding protein [Cicer arietinum]
TRINITY_DN36543_c0_g2	1.20369	1.38699e-15	up	Putative nucleoredoxin 1 [Glycine soja]
TRINITY_DN43906_c5_g5	1.20142	8.28585e-23	up	ethylene-responsive element binding factor 5 [Arachis hypogaea]
TRINITY_DN42339_c3_g4	1.20031	8.89578e-06	up	chitinase (class II) [Arachis hypogaea]
TRINITY_DN43203_c2_g1	1.19944	9.0475e-06	up	PREDICTED: 5' exonuclease Apollo-like [Glycine max]
TRINITY_DN30838_c0_g1	1.19791	0.000418572	up	PREDICTED: pentatricopeptide repeat-containing protein At1g07590, mitochondrial-like [Glycine max]
TRINITY_DN46958_c1_g3	1.19537	0.000177745	up	PREDICTED: uncharacterized protein LOC100796436 [Glycine max]
TRINITY_DN44117_c1_g6	1.19432	5.78032e-11	up	heat shock transcription factor A-2 [Arachis hypogaea subsp. hypogaea]
TRINITY_DN25652_c0_g1	1.19026	0.000301172	up	PREDICTED: DNA-directed RNA polymerases II, IV and V subunit 9A [Nelumbo nucifera]
TRINITY_DN42475_c0_g1	1.18835	5.34527e-09	up	PREDICTED: replication factor C subunit 2 [Cicer arietinum]
TRINITY_DN40006_c1_g1	1.18726	1.16739e-10	up	cytosolic ascorbate peroxidase [Arachis hypogaea]
TRINITY_DN45435_c4_g3	1.1868	5.67409e-06	up	hypothetical protein GLYMA_11G063200 [Glycine max]
TRINITY_DN38433_c0_g1	1.18164	8.93285e-06	up	PREDICTED: cell cycle checkpoint protein RAD17 isoform X1 [Cicer arietinum]
TRINITY_DN45473_c0_g3	1.18111	9.34703e-07	up	PREDICTED: 60S ribosomal protein L26-1-like [Glycine max]
TRINITY_DN42769_c8_g1	1.17706	4.89377e-13	up	PREDICTED: NAP1-related protein 2 isoform X2 [Glycine max]
TRINITY_DN42800_c3_g2	1.1767	0.000162379	up	PREDICTED: lysine histidine transporter 1-like [Eucalyptus grandis]
TRINITY_DN38501_c0_g1	1.17524	1.79032e-06	up	PREDICTED: thiol protease aleurain-like [Nelumbo nucifera]
TRINITY_DN36931_c0_g1	1.17486	0.00136728	up	unknown [Medicago truncatula]
TRINITY_DN40669_c0_g2	1.17136	3.90905e-06	up	hypothetical protein PHAVU_003G064500g [Phaseolus vulgaris]
TRINITY_DN46473_c2_g6	1.16932	6.93847e-07	up	PREDICTED: GDSL esterase/lipase At5g33370-like [Glycine max]
TRINITY_DN43330_c2_g1	1.16687	4.35893e-10	up	PREDICTED: calmodulin-binding protein 60 G-like isoform X2 [Vigna radiata var. radiata]
TRINITY_DN47193_c1_g1	1.15891	2.50739e-08	up	uncharacterized protein LOC100499858 [Glycine max]
TRINITY_DN35368_c0_g1	1.1566	0.000949458	up	PREDICTED: putative lipid-transfer protein DIR1 [Vigna radiata var. radiata]
TRINITY_DN48051_c6_g1	1.15652	5.69534e-06	up	PREDICTED: protein NRT1/ PTR FAMILY 4.6-like [Glycine max]
TRINITY_DN44813_c1_g9	1.15648	2.11738e-08	up	hypothetical protein GLYMA_09G022500 [Glycine max]
TRINITY_DN44700_c2_g1	1.15031	0.0110568	up	PREDICTED: calcium-binding protein KIC-like [Glycine max]
TRINITY_DN45262_c4_g3	1.15013	0.00235545	up	Transcription factor MYB86 [Glycine soja]
TRINITY_DN42780_c1_g3	1.14869	0.000386996	up	Putative disease resistance RPP13-like protein 1 [Glycine soja]
TRINITY_DN45331_c3_g3	1.1486	1.0028e-08	up	universal stress protein [Arachis hypogaea]
TRINITY_DN44595_c5_g2	1.14701	0.000142236	up	PREDICTED: peroxidase P7 [Glycine max]
TRINITY_DN42812_c7_g1	1.14304	0.00401531	up	hypothetical protein GLYMA_12G130500 [Glycine max]
TRINITY_DN45216_c0_g1	1.14208	0.000244066	up	MLP-like protein 43 [Glycine soja]
TRINITY_DN42929_c2_g1	1.14142	3.8023e-33	up	hypothetical protein GLYMA_14G219700 [Glycine max]
TRINITY_DN43891_c3_g1	1.14092	0.000163879	up	hypothetical protein GLYMA_09G003100 [Glycine max]
TRINITY_DN44117_c1_g3	1.13766	2.1509e-08	up	hypothetical protein VIGAN_10212900 [Vigna angularis var. angularis]
TRINITY_DN14187_c0_g2	1.13754	2.24852e-07	up	unknown [Lotus japonicus]
TRINITY_DN45334_c0_g3	1.13673	1.37884e-08	up	tyrosine kinase family protein [Medicago truncatula]
TRINITY_DN47351_c2_g1	1.1303	0.00131067	up	PREDICTED: uncharacterized protein LOC100792538 isoform X1 [Glycine max]
TRINITY_DN33832_c0_g1	1.12719	4.21582e-05	up	PREDICTED: FAS2 isoform X1 [Glycine max]
TRINITY_DN47692_c2_g1	1.12265	0.00183392	up	hypothetical protein GLYMA_16G214100 [Glycine max]
TRINITY_DN44405_c1_g2	1.12003	0.000217246	up	hypothetical protein PHAVU_003G129700g [Phaseolus vulgaris]
TRINITY_DN34148_c0_g1	1.11902	3.24084e-07	up	peroxidase family protein [Medicago truncatula]
TRINITY_DN28181_c0_g1	1.11894	2.38354e-05	up	hypothetical protein LR48_Vigan08g176800 [Vigna angularis]
TRINITY_DN43098_c0_g6	1.11602	3.18734e-09	up	fw2.2 [Arachis stenosperma]
TRINITY_DN43437_c0_g1	1.11526	0.000173736	up	eukaryotic aspartyl protease family protein [Medicago truncatula]
TRINITY_DN45036_c5_g2	1.1148	1.09024e-10	up	PREDICTED: 60S acidic ribosomal protein P3-2 [Prunus mume]
TRINITY_DN42403_c0_g1	1.11468	0.0024988	up	hypothetical protein PHAVU_003G229100g [Phaseolus vulgaris]
TRINITY_DN47609_c1_g1	1.1134	2.21466e-09	up	PREDICTED: probable 2-oxoglutarate/Fe(II)-dependent dioxygenase [Glycine max]
TRINITY_DN43839_c3_g2	1.11257	5.38606e-06	up	PREDICTED: NADPH:quinone oxidoreductase [Vitis vinifera]
TRINITY_DN43269_c1_g1	1.11211	6.4769e-09	up	hypothetical protein GLYMA_18G009700 [Glycine max]
TRINITY_DN45144_c2_g2	1.11123	0.00208601	up	PREDICTED: exocyst complex component EXO70B1-like [Glycine max]
TRINITY_DN44301_c4_g5	1.11023	1.03376e-06	up	hypothetical protein CICLE_v10009029mg [Citrus clementina]
TRINITY_DN44595_c1_g1	1.10676	0.0099437	up	hypothetical protein PHAVU_002G012300g [Phaseolus vulgaris]
TRINITY_DN43381_c0_g1	1.1064	1.78202e-05	up	PREDICTED: uncharacterized protein LOC100808372 isoform X1 [Glycine max]
TRINITY_DN45351_c0_g1	1.1041	0.000437145	up	PREDICTED: nudix hydrolase 2-like [Vigna radiata var. radiata]
TRINITY_DN45788_c3_g1	1.10343	0.00512037	up	TPA_inf: dof protein [Cajanus cajan]
TRINITY_DN41436_c3_g5	1.10319	0.00910708	up	hypothetical protein LR48_Vigan01g315200 [Vigna angularis]
TRINITY_DN44924_c0_g5	1.10264	5.02819e-06	up	G-type lectin S-receptor-like Serine/Threonine-kinase [Medicago truncatula]
TRINITY_DN38451_c0_g2	1.10013	1.07997e-06	up	PREDICTED: disease resistance response protein 206-like [Cicer arietinum]
TRINITY_DN47411_c1_g2	1.09935	0.00010397	up	PREDICTED: cold shock domain-containing protein 3 [Cicer arietinum]
TRINITY_DN31601_c0_g1	1.09517	0.00237324	up	integrator complex subunit 3 [Medicago truncatula]
TRINITY_DN44584_c3_g2	1.09403	6.33823e-13	up	PREDICTED: heat shock protein 90-6, mitochondrial-like [Glycine max]
TRINITY_DN39829_c0_g1	1.09228	1.48737e-06	up	Transcription factor BTF3 [Glycine soja]
TRINITY_DN48146_c8_g5	1.09113	0.000324464	up	NBS-LRR protein [Cicer arietinum]
TRINITY_DN45434_c0_g1	1.09086	2.58053e-14	up	PREDICTED: calcyclin-binding protein-like [Cicer arietinum]
TRINITY_DN45899_c0_g1	1.08817	0.000315591	up	PREDICTED: protein EXORDIUM-like [Cicer arietinum]
TRINITY_DN47400_c1_g2	1.08723	0.00383109	up	PREDICTED: protein DETOXIFICATION 9 isoform X1 [Glycine max]
TRINITY_DN47821_c1_g1	1.08444	4.69546e-09	up	Pti1 kinase-like protein [Glycine max]
TRINITY_DN47895_c0_g2	1.07941	0.0059296	up	hypothetical protein LR48_Vigan09g221900 [Vigna angularis]
TRINITY_DN52422_c0_g1	1.07441	9.14198e-08	up	PREDICTED: histone H4-like [Fragaria vesca subsp. vesca]
TRINITY_DN22442_c0_g1	1.07008	0.000687139	up	PREDICTED: DNA-directed RNA polymerases II, IV and V subunit 9A [Vitis vinifera]
TRINITY_DN45079_c0_g1	1.06881	3.65555e-07	up	RING-H2 zinc finger protein [Medicago truncatula]
TRINITY_DN47775_c0_g7	1.06317	0.0108052	up	PREDICTED: probable lactoylglutathione lyase, chloroplastic [Glycine max]
TRINITY_DN44344_c2_g2	1.06101	5.666e-08	up	PREDICTED: probable LRR receptor-like serine/threonine-protein kinase At1g05700 isoform X1 [Pyrus x bretschneideri]
TRINITY_DN44636_c2_g1	1.05937	7.91575e-05	up	hypothetical protein LR48_Vigan02g232300 [Vigna angularis]
TRINITY_DN42381_c1_g2	1.05896	4.49524e-09	up	peroxidase family protein [Medicago truncatula]
TRINITY_DN45382_c0_g2	1.05872	0.00245389	up	hypothetical protein PHAVU_003G1006000g [Phaseolus vulgaris]
TRINITY_DN47455_c1_g1	1.05869	4.83437e-07	up	PREDICTED: putative receptor-like protein kinase At4g00960 [Glycine max]
TRINITY_DN42208_c0_g1	1.05679	0.00610297	up	PREDICTED: TMV resistance protein N [Ricinus communis]
TRINITY_DN45263_c1_g3	1.05207	6.50909e-10	up	PREDICTED: protein kinase 2A, chloroplastic-like [Cicer arietinum]
TRINITY_DN44408_c0_g2	1.05184	0.000120344	up	ankyrin repeat protein [Medicago truncatula]
TRINITY_DN41837_c1_g2	1.05182	3.72205e-10	up	Endoribonuclease Dicer-2-like protein [Morus notabilis]
TRINITY_DN17170_c0_g1	1.05046	1.02706e-06	up	histone H4 [Zea mays]
TRINITY_DN45778_c1_g1	1.04613	1.28916e-10	up	unknown [Glycine max]
TRINITY_DN39204_c0_g1	1.04319	3.14974e-05	up	PREDICTED: MLP-like protein 423 [Cicer arietinum]
TRINITY_DN23212_c0_g1	1.04303	0.000859177	up	PREDICTED: B3 domain-containing transcription factor VRN1-like [Glycine max]
TRINITY_DN43645_c1_g2	1.04291	0.00309946	up	PREDICTED: cysteine-rich receptor-like protein kinase 26 [Glycine max]
TRINITY_DN35836_c0_g2	1.04234	7.13028e-13	up	hypothetical protein PHAVU_010G125200g [Phaseolus vulgaris]
TRINITY_DN57586_c0_g1	1.04035	0.00143552	up	unknown [Lotus japonicus]
TRINITY_DN44764_c5_g2	1.03966	0.00148819	up	PREDICTED: myb-related protein 306-like [Glycine max]
TRINITY_DN45871_c1_g3	1.0392	0.00324575	up	hypothetical protein PHAVU_003G219600g [Phaseolus vulgaris]
TRINITY_DN45130_c5_g1	1.03877	2.73555e-15	up	PREDICTED: 60S ribosomal protein L13-1 [Glycine max]
TRINITY_DN43299_c1_g6	1.03551	0.00705981	up	disease resistance protein (TIR-NBS-LRR class), putative [Medicago truncatula]
TRINITY_DN43632_c0_g4	1.03461	4.70144e-08	up	hypothetical protein PHAVU_002G031200g [Phaseolus vulgaris]
TRINITY_DN43159_c0_g1	1.03368	1.19759e-05	up	PREDICTED: senescence-specific cysteine protease SAG39-like [Sesamum indicum]
TRINITY_DN41626_c0_g1	1.02907	1.13195e-05	up	PREDICTED: disease resistance protein At4g27190-like isoform X3 [Glycine max]
TRINITY_DN26889_c0_g1	1.02891	0.00932361	up	PREDICTED: replication protein A 32 kDa subunit B isoform X2 [Cicer arietinum]
TRINITY_DN41964_c1_g3	1.02646	0.00341995	up	PREDICTED: uncharacterized protein LOC100795553 isoform X1 [Glycine max]
TRINITY_DN43753_c3_g5	1.0233	0.00519973	up	PREDICTED: uncharacterized protein LOC100799607 [Glycine max]
TRINITY_DN44607_c1_g3	1.02001	8.06814e-05	up	syntaxin of plants 122 protein [Medicago truncatula]
TRINITY_DN34369_c0_g1	1.01619	1.17126e-05	up	Pathogenesis-related protein STH-2 [Glycine soja]
TRINITY_DN43541_c2_g1	1.01571	3.78979e-06	up	PREDICTED: two-component response regulator ARR17 isoform X2 [Cicer arietinum]
TRINITY_DN41365_c0_g10	1.01517	2.31745e-07	up	Histone core [Cynara cardunculus var. scolymus]
TRINITY_DN43960_c2_g2	1.01416	0.00634257	up	PREDICTED: ethylene-responsive transcription factor ERF014 [Vigna radiata var. radiata]
TRINITY_DN44586_c5_g5	1.01415	6.80774e-07	up	hypothetical protein LR48_Vigan06g014700 [Vigna angularis]
TRINITY_DN45615_c0_g1	1.01185	7.82393e-06	up	hypothetical protein LR48_Vigan03g228600 [Vigna angularis]
TRINITY_DN42203_c0_g5	1.0103	3.89821e-10	up	40S ribosomal protein S3 [Arachis hypogaea]
TRINITY_DN52599_c0_g1	1.00856	0.00519303	up	uncharacterized protein LOC100306470 precursor [Glycine max]
TRINITY_DN46106_c0_g3	-1.00503	7.43947e-07	down	uncharacterized protein LOC100781137 [Glycine max]
TRINITY_DN47265_c0_g3	-1.00535	1.61693e-16	down	PREDICTED: ABC transporter C family member 4-like [Glycine max]
TRINITY_DN46601_c3_g1	-1.00747	2.63393e-08	down	unknown [Lotus japonicus]
TRINITY_DN45346_c3_g1	-1.0134	0.0092385	down	hsp20/alpha crystallin family protein [Medicago truncatula]
TRINITY_DN45212_c0_g2	-1.01461	0.0112775	down	MYB transcription factor MYB94 [Glycine max]
TRINITY_DN42827_c2_g11	-1.01847	1.02764e-10	down	hypothetical protein PRUPE_ppa005902mg [Prunus persica]
TRINITY_DN43811_c2_g2	-1.02033	0.000286806	down	PREDICTED: toll/interleukin-1 receptor-like protein [Cicer arietinum]
TRINITY_DN45961_c2_g2	-1.02134	0.00733514	down	PREDICTED: protein DETOXIFICATION 56-like [Glycine max]
TRINITY_DN45654_c2_g10	-1.0226	1.03942e-05	down	feronia receptor-like kinase [Medicago truncatula]
TRINITY_DN45237_c0_g1	-1.02465	7.56729e-05	down	PREDICTED: LOW QUALITY PROTEIN: putative disease resistance protein At3g14460 [Cicer arietinum]
TRINITY_DN47213_c2_g2	-1.0303	0.000199131	down	hypothetical protein GLYMA_03G045000 [Glycine max]
TRINITY_DN46086_c0_g6	-1.03031	1.34601e-05	down	hypothetical protein CISIN_1g0006811mg, partial [Citrus sinensis]
TRINITY_DN44111_c6_g2	-1.04112	2.38506e-07	down	hypothetical protein CISIN_1g035558mg, partial [Citrus sinensis]
TRINITY_DN45636_c1_g1	-1.04188	3.59408e-06	down	unknown [Lotus japonicus]
TRINITY_DN47435_c0_g1	-1.0448	2.46136e-05	down	PREDICTED: LOW QUALITY PROTEIN: putative disease resistance protein At3g14460 [Cicer arietinum]
TRINITY_DN47677_c1_g3	-1.04579	0.00106705	down	MYB transcription factor MYB114 [Glycine max]
TRINITY_DN46086_c0_g5	-1.05135	0.00377133	down	PREDICTED: regulatory-associated protein of TOR 1-like [Malus domestica]
TRINITY_DN43554_c1_g1	-1.05304	4.7377e-11	down	PREDICTED: probable ubiquitin-conjugating enzyme E2 24 [Vigna radiata var. radiata]
TRINITY_DN47852_c0_g1	-1.05564	9.57857e-16	down	hypothetical protein PHAVU_006G212000g [Phaseolus vulgaris]
TRINITY_DN46121_c2_g1	-1.05588	0.000408165	down	PREDICTED: ATP-dependent DNA helicase PIF1-like [Nicotiana sylvestris]
TRINITY_DN44467_c1_g1	-1.05651	0.00150757	down	PREDICTED: protein ESKIMO 1-like isoform X2 [Vigna radiata var. radiata]
TRINITY_DN39640_c0_g2	-1.06484	3.94327e-14	down	unknown [Medicago truncatula]
TRINITY_DN45391_c1_g1	-1.06612	0.00448369	down	PREDICTED: pentatricopeptide repeat-containing protein At5g57250, mitochondrial [Glycine max]
TRINITY_DN45371_c4_g2	-1.07372	0.0106022	down	PREDICTED: serine/threonine-protein kinase EDR1 isoform X1 [Glycine max]
TRINITY_DN32864_c0_g1	-1.08103	1.13586e-12	down	PREDICTED: ETHYLENE INSENSITIVE 3-like 3 protein [Cicer arietinum]
TRINITY_DN47802_c1_g2	-1.08204	1.87525e-08	down	PREDICTED: phosphopantothenoylcysteine decarboxylase-like [Musa acuminata subsp. malaccensis]
TRINITY_DN42571_c0_g1	-1.08326	1.35844e-06	down	PREDICTED: TMV resistance protein N-like [Glycine max]
TRINITY_DN44606_c2_g6	-1.08346	8.7084e-11	down	PREDICTED: ABC transporter F family member 5 [Glycine max]
TRINITY_DN47037_c1_g9	-1.08612	0.00215034	down	PREDICTED: TMV resistance protein N-like, partial [Vigna radiata var. radiata]
TRINITY_DN44446_c0_g1	-1.08835	0.000111899	down	Putative disease resistance RPP13-like protein 1 [Glycine soja]
TRINITY_DN43658_c4_g3	-1.09621	0.000501249	down	PREDICTED: regulatory-associated protein of TOR 1 [Vitis vinifera]
TRINITY_DN42458_c0_g6	-1.0969	2.84362e-06	down	PREDICTED: root phototropism protein 3-like isoform X1 [Cicer arietinum]
TRINITY_DN47896_c2_g3	-1.10026	3.79506e-06	down	disease resistance protein (CC-NBS-LRR class) family protein [Medicago truncatula]
TRINITY_DN43810_c1_g6	-1.10098	1.31072e-12	down	hypothetical protein GLYMA_19G222000 [Glycine max]
TRINITY_DN45058_c1_g2	-1.10399	0.0108629	down	hypothetical protein PHAVU_007G031200g [Phaseolus vulgaris]
TRINITY_DN47249_c1_g1	-1.10462	1.33438e-09	down	Disease resistance protein RPP13 [Glycine soja]
TRINITY_DN44609_c2_g2	-1.1105	8.12634e-05	down	LRR receptor-like kinase [Medicago truncatula]
TRINITY_DN33173_c0_g1	-1.1122	1.09506e-12	down	PREDICTED: probable proteasome inhibitor [Cicer arietinum]
TRINITY_DN28391_c0_g1	-1.11483	2.78939e-05	down	hypothetical protein PHAVU_006G220800g [Phaseolus vulgaris]
TRINITY_DN43158_c0_g2	-1.11699	0.00476993	down	resistance protein PLTR [Arachis hypogaea]
TRINITY_DN44095_c2_g1	-1.12415	1.76473e-14	down	Protein KIAA0664-like protein [Glycine soja]
TRINITY_DN47034_c0_g5	-1.12474	0.000115005	down	PREDICTED: TMV resistance protein N-like isoform X1 [Cicer arietinum]
TRINITY_DN46172_c1_g1	-1.1257	2.01877e-08	down	PREDICTED: probable LRR receptor-like serine/threonine-protein kinase At3g47570 [Cicer arietinum]
TRINITY_DN43811_c3_g1	-1.12854	0.000169242	down	PREDICTED: TMV resistance protein N-like [Pyrus x bretschneideri]
TRINITY_DN42524_c0_g2	-1.13035	8.9766e-17	down	hypothetical protein GLYMA_02G089100 [Glycine max]
TRINITY_DN46764_c0_g1	-1.13077	0.000346371	down	Disease resistance protein RPP13 [Glycine soja]
TRINITY_DN46306_c1_g8	-1.1321	0.000389351	down	hypothetical protein GLYMA_16G211400 [Glycine max]
TRINITY_DN43366_c2_g2	-1.13842	0.000423327	down	TMV resistance protein N, putative [Ricinus communis]
TRINITY_DN47610_c3_g1	-1.13949	4.8013e-19	down	PREDICTED: uncharacterized protein LOC105974577 [Erythranthe guttata]
TRINITY_DN44307_c2_g3	-1.13969	0.0111623	down	Protein HEADING DATE 3A, partial [Glycine soja]
TRINITY_DN47749_c0_g1	-1.14373	0.000523599	down	disease resistance protein (CC-NBS-LRR class) family protein [Medicago truncatula]
TRINITY_DN47675_c2_g1	-1.16511	0.00466787	down	PREDICTED: putative disease resistance RPP13-like protein 1 [Cicer arietinum]
TRINITY_DN43176_c1_g3	-1.16728	8.06511e-08	down	putative MYB-related protein 19 [Arachis hypogaea]
TRINITY_DN44880_c1_g1	-1.16836	1.09018e-09	down	PREDICTED: GATA transcription factor 9 [Cicer arietinum]
TRINITY_DN45354_c1_g1	-1.1714	4.71646e-19	down	Telomere repeat-binding protein 3 [Glycine soja]
TRINITY_DN43299_c1_g2	-1.177	1.10375e-07	down	PREDICTED: TMV resistance protein N-like isoform X1 [Cicer arietinum]
TRINITY_DN44008_c1_g1	-1.17889	2.82642e-17	down	PREDICTED: E3 ubiquitin-protein ligase ATL6-like [Cicer arietinum]
TRINITY_DN46176_c0_g5	-1.18594	0.00165043	down	hypothetical protein GLYMA_16G159200 [Glycine max]
TRINITY_DN46909_c2_g7	-1.18772	0.000715744	down	hypothetical protein GLYMA_03G044000 [Glycine max]
TRINITY_DN44604_c1_g1	-1.18889	4.64681e-18	down	PREDICTED: L-type lectin-domain containing receptor kinase S.4-like [Glycine max]
TRINITY_DN42295_c0_g3	-1.18945	0.000743365	down	Rj2 protein [Glycine max]
TRINITY_DN47660_c3_g3	-1.18948	1.48552e-12	down	hypothetical protein GLYMA_11G122700 [Glycine max]
TRINITY_DN45135_c4_g5	-1.19048	0.00398787	down	hypothetical protein LR48_Vigan477s002700 [Vigna angularis]
TRINITY_DN47811_c0_g3	-1.19071	0.000945996	down	PREDICTED: protein FAR1-RELATED SEQUENCE 5-like [Vitis vinifera]
TRINITY_DN45407_c3_g6	-1.19147	8.62407e-05	down	NSP-interacting kinase-like protein [Medicago truncatula]
TRINITY_DN47602_c0_g1	-1.19196	1.82301e-05	down	hypothetical protein GLYMA_16G169400 [Glycine max]
TRINITY_DN45340_c1_g1	-1.19491	0.000432989	down	receptor-like protein [Medicago truncatula]
TRINITY_DN47162_c2_g1	-1.19557	3.76123e-20	down	hypothetical protein PHAVU_002G094000g [Phaseolus vulgaris]
TRINITY_DN44890_c0_g2	-1.19577	0.00825352	down	Putative disease resistance RPP13-like protein 1 [Glycine soja]
TRINITY_DN46176_c0_g3	-1.19859	0.0116613	down	hypothetical protein VIGAN_11213900 [Vigna angularis var. angularis]
TRINITY_DN48136_c6_g1	-1.20216	0.00523143	down	NB-ARC domain disease resistance protein [Medicago truncatula]
TRINITY_DN46398_c2_g1	-1.20283	0.000248252	down	TIR-NBS-LRR type disease resistance protein [Glycine max]
TRINITY_DN47706_c2_g1	-1.20526	0.000237389	down	Putative disease resistance RPP13-like protein 1 [Glycine soja]
TRINITY_DN45323_c0_g5	-1.22277	0.000283569	down	PREDICTED: LOW QUALITY PROTEIN: receptor-like protein 12 [Glycine max]
TRINITY_DN48153_c6_g5	-1.23425	0.00459211	down	TMV resistance protein N [Glycine soja]
TRINITY_DN48153_c6_g4	-1.23897	1.7877e-06	down	TMV resistance protein N [Glycine soja]
TRINITY_DN9920_c0_g1	-1.24008	1.97556e-11	down	hypothetical protein LR48_Vigan01g097900 [Vigna angularis]
TRINITY_DN47886_c2_g1	-1.24157	0.000449709	down	NB-LRR type disease resistance protein Rps1-k-2, partial [Arachis diogoi]
TRINITY_DN48124_c3_g1	-1.24329	0.00510055	down	TMV resistance protein N [Glycine soja]
TRINITY_DN47065_c0_g1	-1.24982	1.0205e-09	down	receptor-like protein [Medicago truncatula]
TRINITY_DN48097_c1_g1	-1.25056	1.20739e-08	down	PREDICTED: TMV resistance protein N-like [Vigna radiata var. radiata]
TRINITY_DN44892_c4_g1	-1.25282	5.30917e-07	down	hypothetical protein PHAVU_008G224900g [Phaseolus vulgaris]
TRINITY_DN40929_c0_g3	-1.25446	1.04366e-12	down	hypothetical protein VITISV_035527 [Vitis vinifera]
TRINITY_DN42607_c1_g7	-1.25522	0.000791372	down	PREDICTED: U-box domain-containing protein 52-like [Glycine max]
TRINITY_DN48038_c2_g1	-1.2592	0.000154699	down	hypothetical protein PHAVU_011G122800g [Phaseolus vulgaris]
TRINITY_DN46180_c0_g2	-1.26142	1.04981e-08	down	disease resistance protein (TIR-NBS-LRR class) [Medicago truncatula]
TRINITY_DN43026_c1_g2	-1.27403	2.77143e-17	down	Ferric reduction oxidase 7, chloroplastic [Glycine soja]
TRINITY_DN34482_c0_g1	-1.27966	0.00693531	down	L-ascorbate peroxidase [Medicago truncatula]
TRINITY_DN46297_c2_g1	-1.28987	9.53822e-10	down	hypothetical protein GLYMA_03G1283001 [Glycine max]
TRINITY_DN7358_c0_g1	-1.30039	0.000106238	down	PREDICTED: cytochrome P450 CYP82D47-like [Vigna radiata var. radiata]
TRINITY_DN48131_c2_g3	-1.31178	0.00575073	down	hypothetical protein PHAVU_003G129700g [Phaseolus vulgaris]
TRINITY_DN46345_c2_g12	-1.316	0.000156978	down	Dedicator of cytokinesis protein 8 [Glycine soja]
TRINITY_DN43000_c0_g1	-1.32079	7.35574e-06	down	PREDICTED: uncharacterized protein LOC101509145 [Cicer arietinum]
TRINITY_DN47663_c1_g3	-1.32373	3.58627e-14	down	cysteine-rich receptor-kinase-like protein [Medicago truncatula]
TRINITY_DN42479_c1_g4	-1.32428	0.00205233	down	hypothetical protein GLYMA_13G272400 [Glycine max]
TRINITY_DN43697_c2_g2	-1.32674	0.000410264	down	resistance protein PLTR [Arachis hypogaea]
TRINITY_DN45488_c1_g3	-1.34111	0.000648123	down	papain family cysteine protease [Medicago truncatula]
TRINITY_DN47565_c1_g4	-1.35256	4.21356e-09	down	leucine-rich receptor-like kinase family protein, putative [Medicago truncatula]
TRINITY_DN38541_c0_g1	-1.356	3.45238e-06	down	PREDICTED: metacaspase-3-like [Cicer arietinum]
TRINITY_DN42215_c0_g1	-1.35873	0.00913523	down	PREDICTED: glucan endo-1,3-beta-glucosidase 1 isoform X1 [Nelumbo nucifera]
TRINITY_DN44287_c3_g2	-1.36032	2.30516e-06	down	hypothetical protein PHAVU_006G0865000g, partial [Phaseolus vulgaris]
TRINITY_DN47465_c1_g2	-1.37044	0.000127741	down	hypothetical protein PHAVU_010G091100g [Phaseolus vulgaris]
TRINITY_DN45786_c3_g2	-1.371	5.61105e-10	down	hypothetical protein GLYMA_12G133400 [Glycine max]
TRINITY_DN42255_c2_g1	-1.37469	1.58209e-08	down	PREDICTED: uncharacterized protein LOC101492155 [Cicer arietinum]
TRINITY_DN45001_c0_g3	-1.3798	2.6325e-06	down	receptor-like protein [Medicago truncatula]
TRINITY_DN45632_c1_g2	-1.39294	1.35229e-05	down	LRR and NB-ARC domain disease resistance protein [Medicago truncatula]
TRINITY_DN44277_c1_g4	-1.41826	0.0064615	down	PREDICTED: LOW QUALITY PROTEIN: putative disease resistance protein At3g14460 [Cicer arietinum]
TRINITY_DN39191_c0_g1	-1.4251	2.69068e-24	down	Cc-nbs-lrr resistance protein, putative isoform 1 [Theobroma cacao]
TRINITY_DN43623_c0_g1	-1.43369	0.00544996	down	PREDICTED: B3 domain-containing transcription factor VRN1-like [Cicer arietinum]
TRINITY_DN42043_c4_g3	-1.44846	5.10782e-11	down	PREDICTED: uncharacterized protein LOC100807468 [Glycine max]
TRINITY_DN47137_c1_g1	-1.44888	2.07342e-24	down	PREDICTED: TMV resistance protein N-like [Glycine max]
TRINITY_DN42886_c0_g1	-1.44925	8.67699e-14	down	PREDICTED: putative disease resistance protein At4g11170 [Vitis vinifera]
TRINITY_DN43053_c5_g5	-1.45078	7.43247e-12	down	putative MYB-related protein 18 [Arachis hypogaea]
TRINITY_DN45205_c1_g2	-1.45464	0.00235456	down	hypothetical protein glysoja_033881 [Glycine soja]
TRINITY_DN44063_c1_g2	-1.45581	4.3849e-44	down	Homeobox-leucine zipper protein HAT22 [Glycine soja]
TRINITY_DN45323_c0_g2	-1.46237	0.000667689	down	PREDICTED: receptor-like protein 12 [Glycine max]
TRINITY_DN46049_c1_g3	-1.46425	0.00301614	down	PREDICTED: basic form of pathogenesis-related protein 1 [Cucumis melo]
TRINITY_DN48116_c2_g3	-1.46812	0.0074105	down	Putative disease resistance RPP13-like protein 1 [Glycine soja]
TRINITY_DN37450_c0_g1	-1.47408	0.00851937	down	cytochrome c oxidase subunit I, partial (mitochondrion) [Lingulodinium polyedrum]
TRINITY_DN45206_c0_g2	-1.4751	3.95199e-15	down	PREDICTED: proteasome activator subunit 4 isoform X1 [Cucumis melo]
TRINITY_DN45864_c0_g1	-1.47681	2.69744e-10	down	PREDICTED: uncharacterized protein LOC101496002 [Cicer arietinum]
TRINITY_DN44213_c1_g1	-1.47806	0.000717784	down	PREDICTED: putative disease resistance protein At3g14460 isoform X1 [Glycine max]
TRINITY_DN46707_c0_g1	-1.48446	8.85511e-26	down	PREDICTED: uncharacterized protein LOC104212304 [Nicotiana sylvestris]
TRINITY_DN41797_c1_g1	-1.51892	2.3788e-10	down	hypothetical protein LR48_Vigan05g165800 [Vigna angularis]
TRINITY_DN43589_c3_g3	-1.52715	0.00398069	down	RNA-directed DNA polymerase [Arachis hypogaea]
TRINITY_DN48058_c1_g4	-1.53456	0.0118307	down	PREDICTED: receptor-like protein 12 [Glycine max]
TRINITY_DN45343_c2_g10	-1.54844	0.000265847	down	Glutathione S-transferase U18 [Glycine soja]
TRINITY_DN47667_c1_g1	-1.55467	0.0026194	down	Putative disease resistance RPP13-like protein 1 [Glycine soja]
TRINITY_DN46494_c0_g1	-1.60561	9.22666e-15	down	disease resistance protein (TIR-NBS-LRR class) [Medicago truncatula]
TRINITY_DN43842_c0_g1	-1.61981	0.00182469	down	hypothetical protein PHAVU_006G051200g [Phaseolus vulgaris]
TRINITY_DN44949_c0_g4	-1.63496	0.000726381	down	PREDICTED: putative disease resistance protein At3g14460 [Cicer arietinum]
TRINITY_DN47204_c0_g4	-1.64742	0.000119176	down	LRR receptor-like kinase family protein [Medicago truncatula]
TRINITY_DN46822_c1_g1	-1.64795	2.91059e-14	down	hypothetical protein GLYMA_16G202400 [Glycine max]
TRINITY_DN47359_c5_g7	-1.64968	0.00889151	down	hypothetical protein LR48_Vigan01g151500 [Vigna angularis]
TRINITY_DN28803_c0_g1	-1.66147	1.46019e-12	down	PREDICTED: ABC transporter G family member 25-like [Glycine max]
TRINITY_DN45767_c0_g1	-1.66398	5.40445e-06	down	MYB4 [Malus hybrid cultivar]
TRINITY_DN9232_c0_g1	-1.66559	1.69762e-10	down	PREDICTED: 9-cis-epoxycarotenoid dioxygenase NCED3, chloroplastic-like, partial [Cicer arietinum]
TRINITY_DN48152_c8_g3	-1.67316	0.0110512	down	PREDICTED: TMV resistance protein N-like [Vigna radiata var. radiata]
TRINITY_DN46779_c0_g2	-1.67918	4.06592e-14	down	hypothetical protein GLYMA_14G046000 [Glycine max]
TRINITY_DN47213_c2_g1	-1.7075	0.000586879	down	hypothetical protein LR48_Vigan11g100600 [Vigna angularis]
TRINITY_DN47490_c1_g1	-1.70961	1.00634e-07	down	PREDICTED: pectinesterase 31 [Cicer arietinum]
TRINITY_DN47187_c1_g2	-1.72491	1.44318e-25	down	PREDICTED: TMV resistance protein N-like [Glycine max]
TRINITY_DN47584_c0_g2	-1.72667	0.00636159	down	resistance protein PLTR [Arachis hypogaea]
TRINITY_DN46597_c1_g5	-1.72973	2.46666e-06	down	Putative cyclic nucleotide-gated ion channel 20, chloroplastic [Glycine soja]
TRINITY_DN44765_c1_g1	-1.73121	0.000934555	down	PREDICTED: probable cyclic nucleotide-gated ion channel 20, chloroplastic [Cicer arietinum]
TRINITY_DN46495_c1_g1	-1.74402	1.26404e-09	down	transposon protein [Arachis hypogaea]
TRINITY_DN44354_c1_g8	-1.75293	0.00166935	down	PREDICTED: epoxide hydrolase 4 [Cicer arietinum]
TRINITY_DN45343_c2_g6	-1.75468	2.72399e-07	down	glutathione S-transferase GST 5 [Glycine max]
TRINITY_DN45279_c6_g1	-1.77211	4.03698e-19	down	PREDICTED: DNA-(apurinic or apyrimidinic site) lyase, chloroplastic-like isoform X1 [Glycine max]
TRINITY_DN45639_c1_g4	-1.77603	0.00154303	down	PREDICTED: proteasome activator subunit 4 [Vigna radiata var. radiata]
TRINITY_DN47520_c0_g4	-1.79077	0.000710037	down	TMV resistance protein N [Glycine soja]
TRINITY_DN46746_c1_g1	-1.81698	6.0334e-23	down	hypothetical protein glysoja_046033 [Glycine soja]
TRINITY_DN47447_c0_g4	-1.84863	2.46878e-09	down	NB-ARC domain disease resistance protein [Medicago truncatula]
TRINITY_DN46472_c2_g4	-1.86334	0.000201145	down	disease resistance protein (TIR-NBS-LRR class) [Medicago truncatula]
TRINITY_DN45183_c0_g6	-1.88752	4.2407e-10	down	PREDICTED: putative disease resistance protein At4g11170 isoform X3 [Glycine max]
TRINITY_DN43120_c1_g4	-1.88935	1.21054e-05	down	PREDICTED: probable receptor-like protein kinase At5g39020 [Vigna radiata var. radiata]
TRINITY_DN45461_c1_g1	-1.89687	0.00243199	down	CC-NBS-LRR disease resistance protein [Cicer arietinum]
TRINITY_DN44039_c1_g5	-1.91124	0.0108489	down	hypothetical protein PHAVU_003G245400g [Phaseolus vulgaris]
TRINITY_DN47364_c2_g1	-1.92792	0.00129385	down	TIR-NBS-LRR RCT1-like resistance protein, putative [Medicago truncatula]
TRINITY_DN46460_c0_g1	-1.99321	5.5631e-18	down	disease resistance protein (TIR-NBS-LRR class) [Medicago truncatula]
TRINITY_DN42861_c0_g1	-1.99828	0.00185754	down	hypothetical protein GLYMA_12G1133001, partial [Glycine max]
TRINITY_DN41866_c1_g3	-2.03847	0.00831861	down	disease resistance protein (TIR-NBS-LRR class) [Medicago truncatula]
TRINITY_DN19283_c0_g1	-2.06043	2.17894e-10	down	PREDICTED: protein FAR1-RELATED SEQUENCE 5-like [Vitis vinifera]
TRINITY_DN47941_c0_g2	-2.07149	6.63645e-07	down	PREDICTED: FACT complex subunit SPT16-like [Vigna radiata var. radiata]
TRINITY_DN46779_c0_g1	-2.08315	6.91767e-08	down	receptor-like protein [Medicago truncatula]
TRINITY_DN45279_c6_g2	-2.09066	4.85417e-13	down	PREDICTED: FACT complex subunit SPT16-like [Vigna radiata var. radiata]
TRINITY_DN45197_c2_g4	-2.10325	0.00519595	down	PREDICTED: putative disease resistance RPP13-like protein 1 [Cicer arietinum]
TRINITY_DN26807_c0_g1	-2.15831	2.29339e-21	down	hypothetical protein LR48_Vigan04g225000 [Vigna angularis]
TRINITY_DN44693_c3_g1	-2.16306	0.000274653	down	hypothetical protein PHAVU_010G063100g [Phaseolus vulgaris]
TRINITY_DN47249_c1_g2	-2.17489	0.00047675	down	PREDICTED: disease resistance protein RPP8-like isoform X2 [Gossypium raimondii]
TRINITY_DN46039_c1_g4	-2.17826	0.0024728	down	NBS-LRR protein [Cicer arietinum]
TRINITY_DN44289_c0_g1	-2.27102	2.54015e-06	down	PREDICTED: TMV resistance protein N-like isoform X2 [Vigna radiata var. radiata]
TRINITY_DN47032_c0_g1	-2.33639	4.536e-35	down	Serine hydroxymethyltransferase 2 [Glycine soja]
TRINITY_DN45387_c2_g6	-2.35858	1.1095e-06	down	hypothetical protein GLYMA_18G283200 [Glycine max]
TRINITY_DN47352_c1_g2	-2.37618	0.00330022	down	resistance protein, partial [Arachis cardenasii]
TRINITY_DN48124_c7_g2	-2.46025	3.38937e-14	down	resistance protein PLTR [Arachis hypogaea]
TRINITY_DN40896_c0_g3	-2.53343	3.70986e-19	down	PREDICTED: uncharacterized protein LOC101507264 [Cicer arietinum]
TRINITY_DN45884_c2_g2	-2.55849	0.0030142	down	hypothetical protein GLYMA_03G045000 [Glycine max]
TRINITY_DN46588_c1_g9	-2.56891	0.00670486	down	PREDICTED: putative disease resistance RPP13-like protein 1 isoform X2 [Glycine max]
TRINITY_DN47592_c0_g9	-2.60647	7.95658e-05	down	hypothetical protein VIGAN_09073900 [Vigna angularis var. angularis]
TRINITY_DN41578_c4_g2	-2.65287	5.67488e-108	down	serine transhydroxymethyltransferase [Medicago truncatula]
TRINITY_DN48133_c4_g1	-2.66428	6.8051e-53	down	PREDICTED: uncharacterized protein LOC101507264 [Cicer arietinum]
TRINITY_DN38292_c0_g2	-2.70356	1.51833e-05	down	glutamate-cysteine ligase B [Medicago truncatula]
TRINITY_DN46588_c1_g2	-2.70865	9.35851e-15	down	hypothetical protein GLYMA_03G043600 [Glycine max]
TRINITY_DN42291_c5_g4	-2.76627	4.06825e-77	down	PREDICTED: protein SULFUR DEFICIENCY-INDUCED 1-like [Glycine max]
TRINITY_DN45387_c2_g4	-2.76891	1.22675e-21	down	PREDICTED: disease resistance protein RPP13-like [Glycine max]
TRINITY_DN46745_c0_g3	-2.77217	1.93888e-54	down	Cation transport regulator-like protein 2 [Glycine soja]
TRINITY_DN46766_c2_g2	-2.81158	0.0109545	down	LRR and NB-ARC domain disease resistance protein [Medicago truncatula]
TRINITY_DN46000_c1_g9	-2.86439	0.000548425	down	Putative disease resistance protein [Glycine soja]
TRINITY_DN47957_c1_g1	-2.92934	1.02213e-13	down	hypothetical protein GLYMA_03G045000 [Glycine max]
TRINITY_DN48108_c3_g13	-2.93374	1.97157e-07	down	Disease resistance protein [Glycine soja]
TRINITY_DN42162_c2_g1	-2.96611	0.0117792	down	hsp82-like protein [Spizellomyces punctatus DAOM BR117]
TRINITY_DN46909_c2_g6	-2.97727	0.00189782	down	NB-ARC domain disease resistance protein [Medicago truncatula]
TRINITY_DN45889_c0_g6	-3.09044	8.5229e-13	down	PREDICTED: putative disease resistance RPP13-like protein 1 isoform X1 [Vigna radiata var. radiata]
TRINITY_DN44172_c0_g7	-3.15205	1.04551e-16	down	hypothetical protein PHAVU_010G091900g [Phaseolus vulgaris]
TRINITY_DN46872_c0_g9	-3.23667	0.000396842	down	PREDICTED: TMV resistance protein N-like [Cicer arietinum]
TRINITY_DN47253_c1_g4	-3.29937	0.000280056	down	hypothetical protein LR48_Vigan11g100600 [Vigna angularis]
TRINITY_DN48133_c4_g2	-3.4106	2.05639e-65	down	Rpp4C4 [Medicago truncatula]
TRINITY_DN43940_c2_g3	-3.51069	5.68721e-07	down	NBS-LRR protein [Cicer arietinum]
TRINITY_DN44459_c1_g7	-3.566	0.0036418	down	nucleotide-binding site leucine-rich repeat protein, partial [Rhododendron formosanum]
TRINITY_DN46958_c1_g5	-3.6575	8.4321e-05	down	NB-ARC domain disease resistance protein [Medicago truncatula]
TRINITY_DN45153_c1_g8	-3.77062	0.00496813	down	Putative disease resistance protein [Glycine soja]
TRINITY_DN45461_c0_g2	-3.80353	0.0002656	down	PREDICTED: uncharacterized protein LOC101507264 [Cicer arietinum]
TRINITY_DN42897_c0_g5	-3.82988	2.13976e-05	down	putative single-stranded DNA binding protein [Arachis duranensis]
TRINITY_DN45359_c1_g5	-4.07869	0.00219766	down	Disease resistance protein RPP13 [Glycine soja]
TRINITY_DN44174_c0_g2	-4.22619	0.00281875	down	disease resistance protein (TIR-NBS-LRR class), putative [Medicago truncatula]
TRINITY_DN45237_c0_g3	-4.48244	0.00693591	down	PREDICTED: putative disease resistance RPP13-like protein 1, partial [Glycine max]
TRINITY_DN46825_c4_g6	-4.62146	2.08248e-06	down	Putative disease resistance RPP13-like protein 1 [Glycine soja]
TRINITY_DN47820_c2_g3	-4.66345	1.36529e-05	down	hypothetical protein GLYMA_16G159200 [Glycine max]
TRINITY_DN22305_c0_g1	-5.31794	0.00842035	down	PREDICTED: 14-3-3-like protein GF14 iota [Solanum lycopersicum]
TRINITY_DN46909_c1_g1	-5.4048	0.00181915	down	Putative disease resistance protein [Glycine soja]
TRINITY_DN15083_c0_g1	-5.43398	0.00603824	down	putative nucleoside protein [Chaetomium thermophilum var. thermophilum DSM 1495]
TRINITY_DN44865_c0_g3	-5.67244	0.00103813	down	Putative disease resistance protein RGA4 [Glycine soja]
