# Supplementary material for: Physiological and transcriptomic analyses reveal the roles of secondary metabolism in the adaptive responses of Stylosanthes to manganese toxicity
Source: BMC Genomics. 2020 Dec 3;21:861. doi: 10.1186/s12864-020-07279-2 (PMC7713027; doi:10.1186/s12864-020-07279-2)
Supplement: Supplementary file 7 — Additional file 7: Table S6. DEGs related to transporters. [file 12864_2020_7279_MOESM7_ESM.xls]

## Sheet: Sheet1
Additional file 7: Table S6. DEGs related to transporters.
GeneID	Log2FoldChange	p Value	Up/Down	Description
TRINITY_DN39186_c0_g3	5.88323	2.30148e-07	up	high-affinity potassium transporter [Medicago truncatula]
TRINITY_DN39186_c0_g4	5.77443	0.00906822	up	high-affinity potassium transporter [Medicago truncatula]
TRINITY_DN47176_c0_g2	4.31689	4.17577e-54	up	transmembrane amino acid transporter family protein [Medicago truncatula]
TRINITY_DN47176_c0_g3	4.23839	1.03449e-40	up	transmembrane amino acid transporter family protein [Medicago truncatula]
TRINITY_DN45273_c0_g1	3.0541	0.00344498	up	PREDICTED: bidirectional sugar transporter N3-like [Vigna radiata var. radiata]
TRINITY_DN47792_c0_g3	2.14157	1.2143e-08	up	PREDICTED: lysine histidine transporter-like 8 [Cicer arietinum]
TRINITY_DN47966_c1_g5	1.80641	0.000357766	up	PREDICTED: WAT1-related protein At4g08290-like [Glycine max]
TRINITY_DN21187_c0_g1	1.80101	0.000131263	up	PREDICTED: Glycine max aluminum-activated malate transporter 14-like
TRINITY_DN45349_c0_g1	1.78475	2.55121e-10	up	copper transport protein ATOX1 [Hevea brasiliensis]
TRINITY_DN44386_c3_g2	1.66501	0.00458787	up	PREDICTED: protein DETOXIFICATION 34-like [Glycine max]
TRINITY_DN46146_c4_g1	1.59379	0.000115388	up	tonoplast dicarboxylate transporter-like protein [Medicago truncatula]
TRINITY_DN45173_c0_g4	1.58892	7.92114e-07	up	ABC transporter A family member 7 [Glycine soja]
TRINITY_DN41664_c2_g9	1.48384	0.000529385	up	PREDICTED: sugar transport protein 5-like [Glycine max]
TRINITY_DN20616_c0_g1	1.41265	0.011187	up	Cation/H+ exchanger 18 [Theobroma cacao]
TRINITY_DN42248_c4_g4	1.40956	0.00022575	up	PREDICTED: protein GLUTAMINE DUMPER 5 [Cicer arietinum]
TRINITY_DN36160_c0_g1	1.40579	8.68675e-06	up	PREDICTED: mitochondrial carrier protein MTM1 [Cicer arietinum]
TRINITY_DN47776_c0_g1	1.39502	2.4025e-09	up	PREDICTED: oligopeptide transporter 1-like [Glycine max]
TRINITY_DN44659_c0_g1	1.38787	7.20651e-18	up	PREDICTED: ABC transporter B family member 21-like [Cicer arietinum]
TRINITY_DN43725_c0_g2	1.36859	0.00324924	up	probable inorganic phosphate transporter 1-7-like [Glycine max]
TRINITY_DN43939_c2_g5	1.36637	0.00167439	up	PREDICTED: lysine histidine transporter-like 6 [Glycine max]
TRINITY_DN39582_c0_g1	1.35683	5.92708e-15	up	PREDICTED: UDP-galactose/UDP-glucose transporter 3 [Ricinus communis]
TRINITY_DN18332_c0_g1	1.32104	2.65773e-09	up	PREDICTED: high-affinity nitrate transporter 3.1-like [Glycine max]
TRINITY_DN41948_c1_g3	1.30668	0.000503094	up	PREDICTED: potassium transporter 5 isoform X1 [Vitis vinifera]
TRINITY_DN1564_c0_g1	1.25835	0.00637637	up	transmembrane protein, putative [Medicago truncatula]
TRINITY_DN47468_c2_g2	1.25511	2.07823e-15	up	Auxin transporter-like protein 4 [Glycine soja]
TRINITY_DN43375_c2_g6	1.24966	2.11754e-05	up	PREDICTED: aquaporin TIP1-3-like [Vigna radiata var. radiata]
TRINITY_DN41531_c2_g3	1.23883	3.00401e-12	up	PREDICTED: auxin transporter-like protein 2 [Cicer arietinum]
TRINITY_DN47327_c0_g1	1.22076	0.00126112	up	PREDICTED: WAT1-related protein At4g08290-like [Cicer arietinum]
TRINITY_DN47641_c0_g4	1.20437	0.00230408	up	PREDICTED: probable vacuolar amino acid transporter YPQ1 isoform X2 [Glycine max]
TRINITY_DN42800_c3_g2	1.1767	0.000162379	up	PREDICTED: lysine histidine transporter 1-like [Eucalyptus grandis]
TRINITY_DN48051_c6_g1	1.15652	5.69534e-06	up	PREDICTED: protein NRT1/ PTR FAMILY 4.6-like [Glycine max]
TRINITY_DN43160_c2_g1	1.10793	1.62707e-07	up	PREDICTED: cation/H(+) antiporter 18-like [Glycine max]
TRINITY_DN46948_c0_g1	1.08906	0.00105947	up	PREDICTED: inositol transporter 4 [Glycine max]
TRINITY_DN47400_c1_g2	1.08723	0.00383109	up	PREDICTED: protein DETOXIFICATION 9 isoform X1 [Glycine max]
TRINITY_DN18867_c0_g1	1.04519	1.07058e-08	up	PREDICTED: protein transport protein Sec61 subunit beta-like [Vitis vinifera]
TRINITY_DN46702_c1_g1	1.00568	1.73862e-14	up	PREDICTED: ABC transporter C family member 12-like [Glycine max]
TRINITY_DN44189_c2_g1	-1.00168	5.88844e-08	down	PREDICTED: ammonium transporter 3 member 2-like [Glycine max]
TRINITY_DN47265_c0_g3	-1.00535	1.61693e-16	down	PREDICTED: ABC transporter C family member 4-like [Glycine max]
TRINITY_DN45961_c2_g2	-1.02134	0.00733514	down	PREDICTED: protein DETOXIFICATION 56-like [Glycine max]
TRINITY_DN42629_c3_g1	-1.03	9.3555e-17	down	ABC transporter B family member 13 [Glycine soja]
TRINITY_DN46918_c1_g1	-1.04262	1.3864e-12	down	ABC transporter-like family-protein [Medicago truncatula]
TRINITY_DN41861_c2_g12	-1.04424	0.00196555	down	sulfate/bicarbonate/oxalate exchanger and transporter sat-1 [Medicago truncatula]
TRINITY_DN44606_c2_g6	-1.08346	8.7084e-11	down	PREDICTED: ABC transporter F family member 5 [Glycine max]
TRINITY_DN45604_c0_g15	-1.11285	1.77668e-10	down	Amino acid permease 6 [Glycine soja]
TRINITY_DN44456_c1_g1	-1.11467	3.40346e-13	down	PREDICTED: cationic amino acid transporter 2, vacuolar-like [Glycine max]
TRINITY_DN39405_c0_g1	-1.14053	7.86669e-11	down	PREDICTED: sucrose transport protein-like [Cicer arietinum]
TRINITY_DN45475_c3_g2	-1.25852	1.69085e-12	down	ABC transporter-like family-protein [Medicago truncatula]
TRINITY_DN47255_c2_g1	-1.27612	0.000219722	down	tonoplast intrinsic protein [Medicago truncatula]
TRINITY_DN42767_c2_g5	-1.2899	4.91154e-21	down	transmembrane amino acid transporter family protein [Medicago truncatula]
TRINITY_DN41395_c1_g2	-1.2983	5.30903e-23	down	PREDICTED: bidirectional sugar transporter SWEET14-like [Glycine max]
TRINITY_DN45604_c0_g18	-1.29913	3.99423e-14	down	Amino acid permease 6 [Glycine soja]
TRINITY_DN46918_c1_g2	-1.35903	2.45816e-13	down	PREDICTED: ABC transporter C family member 8-like isoform X1 [Glycine max]
TRINITY_DN43328_c5_g4	-1.56372	7.22295e-05	down	ABC transporter transmembrane region protein [Medicago truncatula]
TRINITY_DN44186_c2_g2	-1.61506	0.0111704	down	transporter ABC domain protein [Medicago truncatula]
TRINITY_DN28803_c0_g1	-1.66147	1.46019e-12	down	PREDICTED: ABC transporter G family member 25-like [Glycine max]
TRINITY_DN46679_c2_g9	-1.73692	0.000179994	down	PREDICTED: amino acid permease 6-like [Vigna radiata var. radiata]
