# Supplementary material for: Physiological and transcriptomic analyses reveal the roles of secondary metabolism in the adaptive responses of Stylosanthes to manganese toxicity
Source: BMC Genomics. 2020 Dec 3;21:861. doi: 10.1186/s12864-020-07279-2 (PMC7713027; doi:10.1186/s12864-020-07279-2)
Supplement: Supplementary file 8 — Additional file 8: Table S7. Primers used for qRT-PCR analysis. [file 12864_2020_7279_MOESM8_ESM.xls]

## Sheet: Sheet1
Additional file 8: Table S7. Primers used for qRT-PCR analysis.
Gene ID	Gene name	Forward primer (5’-3’)	Reverse primer (5’-3’)
TRINITY_DN44956_c1_g10	Isoflavone 7-O-methyltransferase	GCTAACTCCAACGGAAGCCT	ACTTGTTGAAGGCACCGACT
TRINITY_DN45073_c2_g6	phenylalanine ammonia-lyase	TCCCTACATTTCAGGACCGC	AGCATGTGAAAGGGAGAGTGT
TRINITY_DN43672_c0_g1	beta-glucosidase 46	TGCATGGTCGTTGATGGACA	CCAACTGGTAGGGAGGTTTCC
TRINITY_DN46875_c3_g5	chalcone synthase 1	ACTGTCGTTCTTCGCAGTGT	ACCAAGAAAAGCAGCAAAATGGT
TRINITY_DN45798_c1_g7	chalcone isomerase	GCATCACCGAATGTGCCAAG	AGACATTGGATGGGCGTGAAT
TRINITY_DN56723_c0_g1	2-hydroxyisoflavanone dehydratase	CCCCAGAAATAAGGGCAGCA	ACGCCAACGGTGCTAACATA
TRINITY_DN34824_c0_g2	DREB group protein	TGAGGCAAGCAGACTTACCG	TGTACAGGGGAGTACGGAGG
TRINITY_DN45716_c1_g1	myb-related protein Zm1	GGCGGAGACAACAATTCCCA	CACACAGCCCGCAATTGAAA
TRINITY_DN41475_c5_g8	Zinc finger of C2H2 type	TCATGGATGGTAGGAGCAGGA	GTGCCAACTCTCTCCGGATT
TRINITY_DN44420_c8_g1	WRKY transcription factor 9	GTGTGCCTGGCTCTGATCTT	GGCGATTGCGTCAGATCCTA
TRINITY_DN46520_c2_g1	flavonoid 3',5'-hydroxylase 2-like	GAGGCATGCTTCCCAAGAGT	CTCTGAAACCGTCACCGGAA
TRINITY_DN33588_c0_g1	alcohol-forming fatty acyl-CoA reductase	CGCCAATACTGCTTTCTGCC	AAGCGCATGACGGTCTGAAT
TRINITY_DN47446_c4_g2	transcription factor bHLH89-like	GGGAGTGCTCGACTTCAACA	TTGGTGGGGCTTGGGATAAG
TRINITY_DN44067_c0_g1	NAC-like transcription factor	TTGCCGGCTCTGGATATTGG	TTTTGGTCCCTTTGGGTGCT
TRINITY_DN46155_c5_g3	WfCYC3	CATGACCGATTTCACGACCG	GTGTTGATCTTGCTGTGCCG
JX164254	SgEF1a	CACTTCAGGACGTGTACAAGATC	CTTGGAGAGCTTCATGGTGCA
